# Supplementary material for: Sex differences in skeletal muscle revealed through fiber type, capillarity, and transcriptomics profiling in mice
Source: Physiol Rep. 2021 Sep 21;9(18):e15031. doi: 10.14814/phy2.15031 (PMC8453262; doi:10.14814/phy2.15031)
Supplement: Supplementary file 1 — Supplementary Material [file PHY2-9-e15031-s001.zip]

Archive with 2 entries (2 files):
- SUPPLEMENTAL MATERIALS 1, FEMALE WT VS. MALE MUSCLE COMPARISONS, 6-18-21.xlsx
- JSON metadata for Data from: Skeletal Muscle Sexual Dimorphism in Mice.json
