# Supplementary material for: Sex differences in skeletal muscle revealed through fiber type, capillarity, and transcriptomics profiling in mice
Source: Physiol Rep. 2021 Sep 21;9(18):e15031. doi: 10.14814/phy2.15031 (PMC8453262; doi:10.14814/phy2.15031)
Supplement: Supplementary file 1 — Supplementary Material [file PHY2-9-e15031-s001.zip › SUPPLEMENTAL MATERIALS 1, FEMALE WT VS. MALE MUSCLE COMPARISONS, 6-18-21.xlsx]

## Sheet: Diff_expression_all-GASTROC
Row-names	Symbol	F-M___log2FoldChange	F-M___padj	data	F_Rep01_3_ID464	F_Rep02_3_ID494	F_Rep03_3_ID503	F_Rep04_3_ID516	F_Rep05_3_ID536	F_Rep06_3_ID547	F_Rep07_3_ID549	F_Rep08_3_ID562	F_Rep09_3_ID567	F_Rep10_1_ID629	F_Rep11_1_ID630	F_Rep12_1_ID645	F_Rep13_1_ID657	F_Rep14_1_ID669	F_Rep15_1_ID758	F_Rep16_1_ID762	F_Rep17_1_ID772	F_Rep18_1_ID796	F_Rep19_1_ID803	M_Rep01_3_ID459	M_Rep02_3_ID490	M_Rep03_3_ID499	M_Rep04_3_ID501	M_Rep05_3_ID512	M_Rep06_3_ID546	M_Rep07_3_ID552	M_Rep08_3_ID559	M_Rep09_3_ID566	M_Rep10_3_ID568	M_Rep11_1_ID631	M_Rep12_1_ID650	M_Rep13_1_ID680	M_Rep14_1_ID701	M_Rep15_1_ID767	M_Rep16_1_ID776	M_Rep17_1_ID784	M_Rep18_1_ID793	M_Rep19_1_ID820
ENSMUSG00000000001	Gnai3;Gnai3	-0.08041	0.040182		9.00741	9.04846	9.02754	9.03676	9.0937	9.0227	9.00917	8.97674	8.9855	8.97234	8.97081	9.08269	9.0497	8.94474	9.01968	8.85327	8.77214	8.79848	8.75673	9.15645	9.00064	9.08539	9.10151	9.04036	9.00371	9.16141	9.12676	9.13475	9.08229	8.82991	8.99096	9.04939	9.08525	9.02488	9.0451	9.08904	9.08275	8.84462
ENSMUSG00000000028	Cdc45;Cdc45	-0.00647422	0.960187		6.06213	5.56339	5.86563	5.99154	5.79584	5.85538	5.67109	6.17407	5.85766	5.74196	5.89841	5.84473	5.67956	5.79896	5.66467	5.7625	6.13244	5.68645	5.90014	5.64633	5.14306	5.93778	6.1333	5.8025	5.55087	5.8138	5.81765	5.85535	5.65074	5.90674	5.67125	5.61066	5.74949	5.52512	6.18999	6.30478	6.13347	6.16204
ENSMUSG00000000031	H19;	1.55579	1.72126e-97		13.4891	13.2004	13.6301	14.0164	14.0034	13.7758	13.8823	13.3116	13.8591	13.7499	13.8571	13.6099	13.8036	13.687	13.3549	13.7131	13.8166	13.5447	13.9848	12.0755	12.3704	11.8275	12.4593	12.2246	12.5391	12.1834	12.1229	12.1847	12.0538	11.9215	12.1237	12.3393	11.932	12.0754	12.5362	12.033	11.9516	11.815
ENSMUSG00000000037	Scml2;Scml2	0.426694	0.230619		3.59757	3.59138	3.66995	3.19222	3.19464	3.98871	3.62611	3.0828	3.45921	3.19506	3.34811	3.06743	3.34531	3.0542	3.6214	3.30975	2.84819	2.42674	3.60811	3.20743	2.98495	2.59607	3.03613	3.24973	2.60683	3.18945	2.61796	2.93618	3.36532	2.83	2.91109	3.20423	2.96913	2	3.19375	2.5918	2.89514	4.63613
ENSMUSG00000000056	Narf;Narf	0.325895	1.01779e-27		11.8521	11.9732	11.7883	12.0168	12.006	11.9232	11.9568	11.9183	12.1238	11.8951	11.8703	11.9563	11.955	12.089	11.92	11.9196	12.1334	11.9623	12.0084	11.6741	11.6082	11.5153	11.6283	11.6136	11.6921	11.5852	11.6074	11.6386	11.7554	11.6535	11.817	11.6977	11.5334	11.7533	11.6577	11.5955	11.6097	11.4547
ENSMUSG00000000058	Cav2;Cav2	-0.190567	9.46259e-05		9.39379	9.25034	9.41338	9.22201	9.33623	9.13244	9.22326	9.32998	9.12894	9.19436	9.16202	9.33262	9.26492	9.02445	9.1858	9.25125	9.16434	9.44685	8.96268	9.52997	9.63167	9.71239	9.50769	9.48187	9.56015	9.34079	9.41137	9.5372	9.37723	9.18893	9.30929	9.45099	9.34311	9.20865	9.43682	9.42968	9.36636	9.17554
ENSMUSG00000000078	Klf6;Klf6	-0.0313975	0.714125		10.1429	9.89832	9.97412	9.9436	10.375	9.85725	9.81757	10.0868	10.1833	9.97252	9.93042	10.1052	10.061	9.89224	10.1323	10.0063	10.096	10.0252	10.2322	10.412	10.2425	10.4728	10.0004	10.5496	10.0588	9.96259	9.91657	9.89092	10.0094	10.0965	9.78867	9.95574	10.1857	9.8078	9.78893	9.92872	9.8584	10.1872
ENSMUSG00000000085	Scmh1;Scmh1	-0.104193	0.00725733		8.97582	8.88298	8.85699	8.82089	8.76487	8.87052	8.83882	9.03325	8.74113	8.78935	8.88536	8.68816	8.87764	8.9289	8.7438	8.87767	8.87408	9.01742	8.6636	9.02339	8.95297	8.99859	8.87811	9.06729	9.01833	8.98887	9.08191	8.94991	8.88797	8.90361	8.92629	8.86477	9.13278	8.90961	8.72519	8.95983	8.93345	8.90113
ENSMUSG00000000088	Cox5a;Cox5a	-0.0683168	0.140245		12.2706	12.3617	12.3106	12.2536	12.4222	12.4736	12.5148	12.2896	12.2911	12.3722	12.2877	12.348	12.3201	12.244	12.2426	12.2832	12.4015	12.0018	11.8904	12.4049	12.3462	12.376	12.4303	12.3493	12.4164	12.3189	12.3752	12.3264	12.2949	12.4459	12.4591	12.4443	12.3086	12.4258	12.4228	12.3199	12.4141	12.0749
ENSMUSG00000000093	Tbx2;Tbx2	-0.127885	0.132077		6.8762	7.38442	6.91139	6.60809	6.7149	6.53307	6.84046	6.89687	6.99967	7.08798	6.62656	6.73548	6.6371	7.09189	6.87261	6.89919	6.64428	6.88596	6.38341	7.19423	7.03674	6.68999	7.01163	6.76455	6.81719	6.99963	6.95156	6.85103	7.40079	6.96947	6.76132	6.84036	6.84661	7.05774	6.82244	6.90237	7.10084	7.05026
ENSMUSG00000000094	Tbx4;Tbx4	0.229341	0.0299455		6.04008	6.45212	6.06687	6.32327	5.92387	6.57514	6.34361	5.84978	6.1082	6.48584	6.5493	6.55896	6.52892	5.88031	5.85786	5.95823	6.68972	6.32931	6.79887	6.43871	6.08004	6.29816	6.2172	6.15472	6.32815	6.31858	5.84475	6.25103	6.13352	5.74879	6.04919	6.05743	5.98585	6.01147	6.03998	5.877	6.20247	5.56688
ENSMUSG00000000120	Ngfr;Ngfr	1.20494	3.10705e-10		4.92326	5.17848	5.35234	5.56002	6.48512	6.58889	5.93986	4.78037	5.52325	6.70139	5.6546	5.46993	5.42744	4.25338	5.44155	5.02653	5.08218	5.45701	4.66133	4.64086	4.43472	4.2741	4.64469	4.01133	4.51254	4.93723	4.39989	4.74613	4.64488	4.4348	4.50991	4.50968	4.19888	4.48934	4.28167	4.40886	4.67212	4.97928
ENSMUSG00000000126	Wnt9a;Wnt9a	-0.215222	2.86861e-05		8.45744	8.68195	8.60725	8.4403	8.51943	8.18405	8.17416	8.46752	8.54269	8.46226	8.67231	8.66342	8.40025	8.41803	8.5254	8.35927	8.42334	8.22552	8.25136	8.46692	8.55126	8.82719	8.8122	8.69378	8.73291	8.64931	8.66568	8.73477	8.70753	8.35086	8.65516	8.60357	8.59643	8.75038	8.75301	8.54375	8.57858	8.86543
ENSMUSG00000000127	Fer;Fer	0.0770901	0.0334494		8.60739	8.76107	8.73094	8.89753	8.72324	8.86488	8.78864	8.81781	8.76453	8.61052	8.7083	8.83107	8.84578	8.75287	8.8515	8.85019	8.7437	8.78278	8.89228	8.76315	8.77737	8.69453	8.76419	8.63898	8.78856	8.78952	8.72522	8.68761	8.83584	8.6554	8.65516	8.63798	8.69973	8.65816	8.71815	8.79172	8.66057	8.48003
ENSMUSG00000000131	Xpo6;Xpo6	0.0931935	0.000440288		10.2655	10.2251	10.2846	10.2674	10.2314	10.1657	10.2422	10.2937	10.1264	10.2247	10.2368	10.1302	10.164	10.1855	10.1975	10.3129	10.3412	10.3058	10.3876	10.1554	10.1781	10.0553	10.0697	10.2116	10.0672	10.2247	10.123	10.1402	10.1773	10.2283	10.0426	10.0553	10.1558	10.1886	10.1523	10.1675	10.2079	10.2249
ENSMUSG00000000134	Tfe3;Tfe3	-0.00701985	0.909085		8.21337	8.25266	8.18035	8.13207	8.18823	8.05124	8.04903	8.16997	7.87003	7.95708	7.97342	8.10253	8.0438	8.20823	7.94824	8.04604	7.93746	8.30618	7.93126	8.13193	8.0146	8.19249	8.03026	8.19388	8.14586	8.07882	8.16688	8.05617	8.25552	8.23647	7.95527	8.00272	8.01	8.07485	8.08089	8.06996	8.19421	7.88286
ENSMUSG00000000142	Axin2;Axin2	0.089698	0.246147		8.22807	8.32238	8.41569	8.34317	8.38794	8.14268	8.2051	8.32892	8.11341	8.08865	8.08165	8.16113	8.12567	8.14379	8.05349	8.25604	8.26722	8.45793	8.03406	8.05447	7.94177	7.70486	8.26519	7.99004	8.44759	8.02876	8.08402	8.28465	8.26047	8.16531	7.94843	7.72533	8.14791	8.25516	8.08637	7.87181	8.28449	8.65452
ENSMUSG00000000148	Brat1;Brat1	0.0791235	0.137321		7.82589	7.99246	7.96767	8.12677	7.96233	8.01094	8.01452	7.92649	8.0977	7.93292	7.84998	7.72617	7.93899	8.11046	7.9723	7.96866	8.12559	7.84848	7.68352	7.99648	7.859	7.56375	7.98909	7.85231	7.92775	8.0174	7.7603	7.94291	7.95306	7.92179	7.80433	8.00857	7.77791	7.75004	8.01348	7.77493	7.71664	7.91814
ENSMUSG00000000149	Gna12;Gna12	-0.0338955	0.389073		9.76193	9.81209	9.75846	9.80789	9.82042	9.8329	9.8358	9.82925	9.89296	9.74862	9.84571	9.89148	9.83626	9.7298	9.61628	9.63439	9.83964	9.84586	9.86099	9.8046	9.72644	9.8878	9.93836	9.70596	9.90515	9.78968	9.88266	9.75416	9.95089	9.86425	9.98361	9.93437	9.69277	9.75398	10.0111	9.74994	9.78578	9.72338
ENSMUSG00000000167	Pih1d2;Pih1d2	0.239517	0.442265		3.33328	3.91395	3.96694	3.34599	3.83905	3.71533	3.95209	3.0828	3.7002	3.48818	4.03266	4.42835	3.48422	3.23002	3.02742	3.79285	3.648	2.42674	2.69114	3.74702	2.57495	3.34186	3.03613	3.24973	3.62838	3.343	3.87716	3.49923	3.03625	3.19922	3.8645	3.85132	3.86139	3.01835	4.12016	3.33421	3.05293	2.87551
ENSMUSG00000000168	Dlat;Dlat	-0.0563745	0.0744685		12.005	12.0261	12.1216	12.03	12.166	12.0741	12.2545	12.0139	11.9755	12.1432	12.2133	12.1558	12.0199	11.9981	12.0863	12.009	12.0286	11.9972	12.0312	12.1392	12.1475	12.1406	12.2422	12.1267	12.1441	12.0261	12.0754	12.0842	11.9641	12.1516	12.2424	12.226	12.0445	12.1628	12.2271	12.1022	12.1425	12.037
ENSMUSG00000000171	Sdhd;Sdhd	-0.00345594	0.926042		11.9269	11.8226	11.9423	11.9183	11.9804	11.9447	12.0686	11.8691	11.8424	11.9745	12.0349	11.9671	11.9347	11.9007	11.9574	11.9437	11.9417	11.8248	11.7471	11.9173	11.8931	11.836	11.9665	11.9349	11.8517	11.8886	12.0032	11.9444	11.8635	12.0484	11.9462	11.9445	11.9092	11.9305	11.9681	11.9366	12.0479	11.7802
ENSMUSG00000000183	Fgf6;Fgf6	-0.324815	0.00106275		6.63281	6.86727	7.13689	7.18853	6.77046	7.49428	7.43488	6.86954	6.70011	7.38369	6.87477	6.87129	6.81874	6.59372	6.88534	7.18966	6.51559	7.16041	6.80945	7.26471	7.0041	6.67562	7.02333	6.79351	7.71444	7.29143	7.33273	7.48691	7.32717	7.18012	7.52974	7.26901	7.46254	7.17501	7.26065	7.48756	7.31851	7.69225
ENSMUSG00000000184	Ccnd2;Ccnd2	0.142591	0.0350135		8.66973	9.10494	9.25065	8.90064	8.87669	9.17638	8.90939	9.01154	9.20667	9.18417	8.98262	9.14656	9.05806	8.80241	8.67216	8.97416	8.76509	9.08299	8.66651	8.81104	8.84652	9.08811	9.21809	8.85014	9.04714	8.96836	8.94462	8.83629	8.7783	8.47797	8.85493	8.83542	8.62471	8.78433	8.71108	8.67126	8.66057	8.79939
ENSMUSG00000000194	Gpr107;Gpr107	0.0457906	0.105989		10.1698	10.3191	10.1847	10.2841	10.1988	10.2351	10.2235	10.2599	10.2091	10.2844	10.284	10.2336	10.2173	10.1948	10.214	10.2697	10.2251	10.2227	10.3717	10.1633	10.1498	10.2253	10.2411	10.2223	10.1545	10.1589	10.245	10.1963	10.2363	10.2749	10.347	10.2434	10.1834	10.1912	10.164	10.2298	10.1718	9.94968
ENSMUSG00000000197	Nalcn;Nalcn	-0.00331442	0.982302		5.60227	6.29453	5.91284	5.59112	5.74127	5.55255	5.41297	5.50371	6.02205	5.68524	5.74053	5.97106	5.67956	6.054	5.90862	6.1101	5.81462	5.47944	5.3531	5.30785	5.67253	5.42227	5.89937	5.96407	6.08312	5.78728	5.58032	6.06671	6.19689	5.60252	5.45663	6.03465	5.8959	5.49263	6.06239	5.44479	5.98471	5.37711
ENSMUSG00000000204	Slfn4;Slfn4	0.209802	0.434085		3.92075	4.09482	4.2131	3.61168	3.93942	3.98871	3.03097	3.69434	3.7002	3.61507	4.03266	3.46106	3.83515	3.52807	3.20036	3.15865	2.84819	4.6236	3.70194	3.74702	3.56486	4.02487	4.05386	3.68021	3.5009	3.48177	3.97851	3.8123	4.14254	3.02639	3.74327	3.35894	2.96913	3.93373	3.02146	3.1813	3.19515	3.72042
ENSMUSG00000000223	Drp2;Drp2	0.445058	0.000248943		9.78862	9.90893	9.09306	8.88817	8.95671	9.12065	8.91564	9.40089	8.7001	9.1969	8.86956	8.88289	8.81978	9.10281	8.98166	9.52086	8.5884	9.37837	8.91204	8.87359	9.30755	8.91544	8.92876	8.90757	8.39029	8.73158	8.6427	8.19305	9.16649	8.55556	8.34204	8.81551	8.49669	8.50368	8.6532	8.19006	8.69988	8.5841
ENSMUSG00000000244	Tspan32;Tspan32	0.338153	0.12753		4.10191	4.09482	4.60678	4.35393	4.03326	4.21845	4.50977	4.02677	3.99974	3.93997	3.61403	3.94441	4.02917	3.88417	4.43645	3.57143	3.87479	5.15646	4.34967	3.20743	3.7858	4.02487	4.58278	3.68021	3.7455	3.72473	3.65022	4.14583	4.30475	3.02639	4.26765	4.44204	3.42003	3.60938	4.20317	3.92189	3.65511	4.48301
ENSMUSG00000000253	Gmpr;Gmpr	0.139237	0.000129771		11.5877	11.6593	11.7157	11.7805	11.6988	11.6997	11.7968	11.5798	11.803	11.6415	11.7687	11.6985	11.7781	11.7725	11.7603	11.9215	12.0513	11.6822	11.7817	11.5215	11.5561	11.4976	11.4748	11.6343	11.5654	11.7109	11.5995	11.6725	11.5818	11.6489	11.4109	11.7	11.6707	11.6298	11.5498	11.7178	11.7052	11.7082
ENSMUSG00000000266	Mid2;Mid2	0.12691	0.00634905		8.19353	8.01509	8.12128	8.03927	8.08792	8.07588	7.92444	7.89295	8.05495	7.8707	8.26681	7.93177	7.99815	8.08781	8.00766	8.01339	8.02871	8.21554	8.29342	8.03156	7.9186	7.83338	8.06464	7.86601	8.1026	7.85452	7.82976	8.05617	7.87771	7.75176	7.98231	7.99093	7.99924	7.9607	8.00194	7.93894	7.99953	7.77704
ENSMUSG00000000275	Trim25;Trim25	0.138684	0.00447394		8.82283	8.85816	8.83265	8.78771	8.81197	8.73171	8.92186	9.01466	8.85764	8.6555	8.69042	8.68816	8.70373	8.7201	8.55358	8.75791	8.82061	8.71113	8.46046	8.57389	8.56997	8.6766	8.7289	8.62696	8.90645	8.64562	8.85417	8.54671	8.65959	8.50293	8.5094	8.77485	8.63864	8.62106	8.52998	8.55547	8.49166	8.36421
ENSMUSG00000000276	Dgke;Dgke	-0.223322	2.4043e-06		8.46987	8.42736	8.41978	8.3155	8.04913	8.28468	8.37342	8.56018	8.3747	8.27796	8.42658	8.12535	8.3329	8.43608	8.32509	8.4311	8.33075	8.14361	8.50994	8.73151	8.78379	8.39462	8.7073	8.58202	8.66762	8.6233	8.6427	8.75627	8.49286	8.56349	8.27254	8.41359	8.47744	8.59068	8.50566	8.54767	8.52571	8.48676
ENSMUSG00000000278	Scpep1;Scpep1	0.07253	0.247034		8.04095	8.16935	8.18516	7.99926	8.14158	8.15661	8.06035	8.02887	8.16457	8.2635	8.0257	8.07465	8.27188	7.8049	7.92378	7.91662	7.7571	7.95638	7.79418	8.13193	7.95322	8.10405	8.1525	8.02099	7.85792	8.03441	7.85663	7.83161	8.16862	7.87795	8.09809	8.14776	7.79667	7.99009	8.06433	7.77493	7.87297	7.68641
ENSMUSG00000000282	Mnt;Mnt	-0.15293	0.0339354		8.24262	8.11276	8.15603	7.83359	7.97421	7.64673	7.50285	8.16997	7.87618	8.07216	7.93141	7.56188	7.91463	8.26991	8.07587	8.01888	7.77829	8.14009	8.33794	8.10474	8.23692	8.18236	8.27989	8.16647	8.38127	8.27767	8.19347	8.30562	8.04778	8.07388	7.78142	7.91189	8.05225	8.16525	7.9903	8.10758	8.24415	8.17719
ENSMUSG00000000290	Itgb2;Itgb2	0.194479	0.146195		5.97185	6.09651	6.31549	6.32327	6.46842	6.39894	6.81395	6.23958	5.95388	6.10837	6.17022	6.04953	6.37673	6.38657	6.31834	6.04696	5.92007	7.0746	6.10294	5.96935	5.92591	6.3352	6.15474	6.13222	6.27068	6.73406	5.76187	6.216	6.19689	5.53958	6.48702	6.05743	5.36978	5.42536	6.39811	6.24815	5.96499	6.35091
ENSMUSG00000000295	Hddc2;Hddc2	-0.0368682	0.649461		6.70464	6.9635	6.75178	6.66765	7.00857	7.22153	6.94189	6.79886	6.71392	6.72971	7.0078	6.91387	7.0929	6.71695	6.79379	6.91106	6.8584	6.91093	7.21156	6.87184	6.69881	6.74607	7.0692	6.9688	6.89532	6.92861	7.00058	6.97143	7.29856	6.98136	7.10676	6.96607	6.79777	7.02403	7.06368	6.82704	6.75534	6.80311
ENSMUSG00000000296	Tpd52l1;Tpd52l1	0.399802	3.43509e-16		8.34506	8.32238	8.41978	8.50705	8.56727	8.70985	8.50768	8.43527	8.59957	8.53629	8.46074	8.55328	8.7423	8.44947	8.46309	8.53446	8.71834	8.54559	8.35609	8.21055	8.1046	8.07149	8.24034	7.93262	7.9153	8.08428	8.1343	8.08557	7.89692	7.83928	8.11652	8.22021	8.30905	7.99009	8.06433	8.36446	8.15122	8.4355
ENSMUSG00000000301	Pemt;Pemt	0.239314	0.0471172		4.82354	4.91523	5.00558	5.28367	5.12652	5.34125	5.26424	5.0955	4.9539	5.20993	4.94457	5.18715	5.03398	4.791	4.74654	5.26715	5.21244	5.33929	5.46438	4.70019	4.92788	4.9356	4.45037	4.76288	4.51254	4.83736	4.83776	5.13166	5.38653	5.17571	5.10949	5.09829	4.98969	4.93856	4.99138	4.8756	4.76629	4.72987
ENSMUSG00000000303	Cdh1;Cdh1	0.225665	0.203626		5.57186	5.17848	4.81991	4.55659	4.62187	4.88643	4.21782	4.52409	4.64357	4.79325	4.79193	4.64601	4.78798	5.04733	4.56858	4.84045	4.2432	5.04054	4.5139	4.96497	5.25827	4.98304	4.58278	4.9287	4.44487	4.67327	4.83776	3.98868	5.19288	4.21077	4.353	4.29644	3.95345	3.93373	4.67973	4.18583	4.57138	4.37108
ENSMUSG00000000305	Cdh4;Cdh4	0.091565	0.650883		8.22807	8.67841	9.55775	9.95112	8.94166	9.94276	9.26055	9.70332	9.32609	9.11338	10.1267	9.69951	10.0145	9.62355	9.9074	9.96415	8.87736	9.91641	9.38664	9.63253	9.19876	9.30666	8.89731	9.70406	9.74733	9.61597	9.81061	9.45509	9.99762	8.9944	8.77212	9.85695	9.11794	9.42428	9.29263	8.67842	9.78578	9.81312
ENSMUSG00000000317	Bcl6b;Bcl6b	-0.352452	0.00338573		7.14762	6.84217	7.6777	6.76632	7.17222	7.2905	7.58354	7.47922	6.58463	7.51967	7.9253	7.19848	6.87031	6.5612	7.08612	6.88722	6.59736	7.361	6.98768	7.04202	7.36278	7.11957	7.59343	7.66126	7.82503	7.84812	7.4164	7.516	7.70683	7.27975	6.93746	7.94891	7.66671	7.19534	7.44249	7.68535	7.50077	7.78798
ENSMUSG00000000318	Clec10a;Clec10a	-0.176764	0.253744		6.16756	5.70932	5.93588	5.84443	5.65534	6.21603	6.07996	5.76332	5.90657	6.08664	5.99482	5.75391	5.73626	5.62105	5.63484	5.56632	5.54472	5.72452	5.54255	6.17155	5.85445	6.38903	5.87375	6.19869	6.1695	6.87924	6.24127	6.02684	6.63852	4.95233	6.12395	5.70023	5.33597	5.3548	5.89769	5.7738	5.38649	5.59207
ENSMUSG00000000320	Alox12;Alox12	-0.306893	0.00952382		5.92451	5.6527	6.02452	5.87001	5.74127	6.02688	5.86435	6.30224	5.7276	6.55078	5.99482	5.90928	5.35687	5.82659	5.72256	6.00328	4.53642	5.58666	5.97723	5.94503	6.12121	5.64511	6.2172	5.8025	6.14839	5.86541	5.84475	6.12452	6.37185	6.02632	6.3484	6.24772	6.2446	6.57409	6.54856	6.22877	6.34662	5.90502
ENSMUSG00000000325	Arvcf;Arvcf	-0.10194	0.064868		8.94055	9.17947	8.89275	8.71898	8.72324	8.51107	8.6717	9.06372	8.99401	8.82916	8.71892	8.76865	8.74921	8.77076	8.81205	8.65228	8.72199	9.00007	8.76491	8.92112	8.95297	8.97532	9.02792	8.85014	8.83225	9.01196	8.95398	9.03778	8.80904	8.76606	8.67602	8.94941	9.1229	8.88479	8.75645	9.03985	8.8472	9.05167
ENSMUSG00000000326	Comt;Comt	0.0327837	0.469196		9.60373	9.6371	9.64596	9.62088	9.66601	9.62497	9.5806	9.46849	9.68265	9.51838	9.56867	9.61978	9.70924	9.56938	9.5155	9.53435	9.5869	9.96591	9.83015	9.64012	9.49738	9.71591	9.69674	9.53643	9.48213	9.60652	9.48211	9.59116	9.52448	9.54588	9.71602	9.56467	9.61738	9.64362	9.6681	9.6892	9.59848	9.61084
ENSMUSG00000000339	Rtca;Rtca	-0.100699	0.00493879		8.8642	8.90738	8.69763	8.73995	8.74767	8.6972	8.83553	8.71408	8.58086	8.82589	8.79118	8.74232	8.7595	8.79194	8.89621	8.75791	8.80004	8.75547	8.68674	8.89279	8.75138	8.89388	8.92565	8.73542	8.91272	8.8323	8.84077	8.83341	8.7398	9.00899	8.84759	8.87121	8.99876	8.84994	8.83013	8.79501	9.07357	8.80209
ENSMUSG00000000340	Dbt;Dbt	0.321938	1.48061e-10		9.77867	9.58699	9.49708	9.58271	9.89262	9.53724	9.50389	9.40566	9.86075	9.79794	9.44187	9.30289	9.60842	9.50884	9.46975	9.60364	9.62053	9.26833	9.49874	9.37018	9.40454	9.12559	9.22824	9.32705	9.29545	9.12481	9.15951	9.16949	9.09344	9.37391	9.34097	9.27023	9.2001	9.41564	9.24199	9.35344	9.26919	9.01723
ENSMUSG00000000346	Dazap2;Dazap2	-0.0586513	0.0660303		10.0795	10.0444	10.089	9.98371	9.97178	9.99277	10.0512	10.1292	10.0137	10.022	9.9516	9.94634	10.0707	10.0847	10.0257	10.0159	10.0488	9.98269	9.90481	9.96439	10.1094	10.0664	10.1073	10.1499	10.1074	10.142	10.1666	10.1261	10.1075	10.0408	9.94633	9.99462	10.2404	9.99923	9.84655	10.1367	10.0319	10.1695
ENSMUSG00000000355	Mcts1;Mcts1	-0.0756824	0.0751329		8.54614	8.39752	8.33566	8.28254	8.36105	8.60544	8.27965	8.42591	8.29428	8.20418	8.39159	8.48433	8.57751	8.5273	8.49665	8.2467	8.34975	8.31867	8.29342	8.3606	8.50534	8.39462	8.33257	8.54418	8.53154	8.48164	8.48371	8.48552	8.52614	8.51933	8.51867	8.51582	8.51191	8.38033	8.57354	8.40387	8.46382	8.36421
ENSMUSG00000000359	Rem1;Rem1	-0.0787198	0.420517		6.54161	6.63858	6.73874	6.52999	6.43443	6.44505	6.34361	6.54615	6.42594	6.30941	6.43367	6.79363	6.22649	6.22984	6.59119	6.28447	6.58137	6.59889	5.95834	6.34887	6.60033	6.73225	6.66842	6.49162	6.48797	6.50913	6.6163	6.8624	6.33476	6.19916	6.21796	6.20755	6.88218	6.55847	6.50013	6.6343	6.21922	6.87668
ENSMUSG00000000374	Trappc10;Trappc10	-0.235536	8.52433e-29		10.9918	10.9783	10.9303	11.0461	10.9098	10.8725	10.9074	10.9364	11.0399	10.9244	10.8841	10.9318	10.9746	10.9375	11.0193	10.9375	10.9513	10.822	10.9647	11.2082	11.1068	11.257	11.2063	11.2085	11.2034	11.0786	11.1266	11.1188	11.1543	11.2696	11.3191	11.167	11.1683	11.1449	11.1439	11.1426	11.196	11.1986
ENSMUSG00000000378	Ccm2;Ccm2	0.00452408	0.923973		8.67332	8.75436	8.66354	8.64311	8.76828	8.60882	8.80892	8.8391	8.73437	8.67748	8.62037	8.58326	8.66409	8.70157	8.7438	8.78396	8.63173	8.80293	8.79981	8.71362	8.68084	8.69809	8.77115	8.6509	8.66762	8.58917	8.72522	8.57117	8.78175	8.7453	8.8731	8.79193	8.65587	8.7977	8.78368	8.78178	8.62016	8.56832
ENSMUSG00000000384	Tbrg4;Tbrg4	-0.00387224	0.929882		9.78033	9.7221	9.82476	9.80789	9.83189	9.67258	9.7821	9.75278	9.81824	9.74168	9.70138	9.81913	9.81667	9.70582	9.62009	9.69227	9.96661	9.7637	9.83145	9.67935	9.73806	9.87999	9.915	9.66932	9.75259	9.66595	9.96369	9.84007	9.67858	9.85297	9.78099	9.68658	9.81438	9.74711	9.68625	9.77521	9.73428	9.84751
ENSMUSG00000000392	Fap;Fap	0.131771	0.0222112		8.00157	8.36705	8.25553	8.13207	7.93219	8.34672	8.36887	8.16436	7.98266	8.07216	8.39159	8.32783	8.18798	8.15474	8.13035	8.07798	7.9929	8.44373	8.00213	8.00827	8.00912	7.96327	8.12561	8.22611	8.24865	7.93524	8.02601	8.13798	8.15272	7.79954	8.18795	8.12637	7.9044	7.93069	8.21695	8.0862	8.06121	7.8362
ENSMUSG00000000399	Ndufa9;Ndufa9	-0.0614843	0.0364351		12.0308	12.0025	12.0532	11.9809	12.1834	12.0203	12.0871	11.9998	12.0133	12.1019	12.1275	12.117	12.1189	12.0311	12.1784	12.1297	12.0807	11.8656	11.939	12.0593	12.1147	11.9891	12.1256	12.1001	12.1216	12.096	12.0718	12.1567	12.0294	12.1963	12.1396	12.1588	12.1299	12.1515	12.286	12.1351	12.1494	12.0243
ENSMUSG00000000402	Egfl6;Egfl6	0.108666	0.560212		4.40761	4.65194	5.60319	4.55659	4.89615	4.84117	5.34052	4.52409	5.16962	5.59575	5.53143	5.49819	4.98802	5.30475	5.57324	5.53598	5.17032	5.68645	5.29406	5.22947	4.92788	4.61257	5.01656	4.87552	5.10136	5.20103	4.604	5.27469	5.34983	4.8523	4.26765	5.09829	5.61501	5.39051	5.24752	5.478	5.75135	4.58687
ENSMUSG00000000416	Cttnbp2;Cttnbp2	0.189314	0.0484982		6.22731	6.17901	6.2618	5.89515	6.19148	6.23365	6.24782	6.52878	6.04407	6.15089	6.21093	6.14196	6.03637	6.25039	6.11722	6.48834	6.04189	6.53607	6.8612	6.15043	6.18084	5.83809	6.1333	6.41913	5.81484	6.33698	5.84475	6.02684	6.17608	5.53958	5.79842	6.0115	6.33294	6.03422	6.28832	6.06358	6.09769	6.25956
ENSMUSG00000000420	Galnt1;Galnt1	-0.20356	3.18172e-21		10.8302	10.767	10.8084	10.9801	10.8555	10.8955	10.8194	10.8225	10.8514	10.8793	10.9829	10.9103	10.9137	10.8443	10.9307	10.909	10.8084	10.833	10.8257	11.1199	11.0526	11.0295	11.0042	11.0404	11.1089	11.0179	11.0347	11.0834	11.0637	11.1594	11.1786	11.1452	11.0741	11.0567	11.1406	11.0379	11.0321	10.9559
ENSMUSG00000000435	Myf5;Myf5	0.0448015	0.774066		5.06099	5.40102	4.91573	5.3936	5.03873	5.3734	4.86004	5.3929	5.32162	4.99341	4.84462	5.22145	4.89146	4.6742	5.1355	5.37392	5.21244	5.7616	5.7762	5.30785	5.67253	5.23899	5.55703	5.16868	5.01066	5.42397	5.08506	4.69617	5.06285	4.99986	5.24963	5.22443	5.03254	5.1197	5.24752	5.44479	5.05453	4.81789
ENSMUSG00000000439	Mkrn2;Mkrn2	-0.157222	9.68404e-12		10.4472	10.3202	10.3695	10.4806	10.4524	10.3924	10.4758	10.3688	10.5025	10.4605	10.4789	10.5178	10.4039	10.4931	10.5238	10.4993	10.5527	10.4766	10.5798	10.5941	10.6405	10.5516	10.5183	10.5517	10.6036	10.6966	10.6083	10.6002	10.6667	10.7431	10.6685	10.5865	10.6399	10.6335	10.6038	10.5807	10.6004	10.6998
ENSMUSG00000000440	Pparg;Pparg	0.259655	0.00537246		6.78636	6.73717	7.17612	6.65299	6.84998	7.13041	6.70274	6.49341	6.78103	7.05478	6.89989	6.54548	6.81874	6.49386	6.59119	6.58041	6.61317	6.99897	6.50554	6.73668	6.44685	6.88992	6.60754	6.26222	6.06069	6.55701	6.56833	6.28522	6.76936	6.27838	6.24054	6.98995	6.20769	6.47776	6.93601	6.44573	6.21922	6.58214
ENSMUSG00000000441	Raf1;Raf1	-0.0867875	8.42081e-05		11.7758	11.8919	11.8608	11.911	11.7059	11.9177	11.8149	11.939	11.9477	11.7851	11.9114	11.9598	11.8936	11.8465	11.862	11.913	11.9016	11.924	11.9905	11.9532	11.9687	11.9225	11.9156	11.9377	11.9442	11.9373	11.998	12.036	11.9728	11.9565	11.9633	11.9605	11.9468	11.9954	11.9666	12.0709	12.044	11.9343
ENSMUSG00000000486	Septin1;Septin1	-0.298682	0.122996		3.92075	3.81423	3.96694	4.11806	3.73117	4.06943	3.62611	4.12249	4.16966	3.93997	3.93883	3.57155	3.83515	4.73378	3.6214	3.68638	3.51966	4.40664	3.3999	4.13883	4.29777	3.83105	4.30457	4.70308	4.13716	4.55249	3.97851	3.90319	4.37949	3.73685	3.97633	3.74307	4.34201	4.02744	3.93826	4.1031	3.92384	4.63613
ENSMUSG00000000489	Pdgfb;Pdgfb	-0.319336	1.13935e-13		9.05215	9.18447	9.18005	9.01399	9.34997	8.93925	9.01209	9.25803	9.18948	9.04458	9.28866	9.184	9.08833	9.09998	9.14933	9.17455	9.08719	9.27315	9.02981	9.4927	9.3708	9.75913	9.63516	9.40184	9.46515	9.54651	9.39542	9.50128	9.42873	9.28558	9.33312	9.22315	9.37467	9.36717	9.28073	9.60902	9.56612	9.53982
ENSMUSG00000000530	Acvrl1;Acvrl1	-0.153813	0.000768043		8.67689	8.73062	8.85699	8.81431	8.908	8.56774	8.64938	8.71408	8.86385	8.67748	8.56648	8.73045	8.76633	8.6131	8.72268	8.75791	8.70365	8.65557	8.72076	8.77009	8.95012	9.14658	9.04524	8.80107	8.85849	8.84521	8.81016	9.00225	8.87188	8.73128	8.7837	8.87763	8.61417	8.72263	8.89399	8.89982	8.7294	9.14396
ENSMUSG00000000531	Grasp;Grasp	-0.0473522	0.563708		6.98405	6.89193	6.91139	6.89651	6.96161	6.97147	6.81395	6.92369	7.03309	7.04355	6.79669	6.89274	6.73773	7.11448	6.9951	7.16012	6.49867	6.84335	6.98768	6.72244	6.81629	6.64645	6.86328	6.94318	6.89532	7.11074	7.25406	7.01284	7.01185	6.73681	6.95121	6.98995	6.87042	6.96603	7.06368	6.95049	6.91804	7.45894
ENSMUSG00000000532	Acvr1b;Acvr1b	-0.0868834	0.204787		10.5618	10.3427	10.0126	10.3807	10.2165	10.2008	10.3683	10.4803	10.5398	10.1402	10.1725	10.009	10.1858	10.6482	10.4497	10.5391	10.2644	10.4703	10.4716	10.5474	10.702	10.0553	10.2436	10.6109	10.3864	10.2946	10.4563	10.6221	10.3854	10.6456	10.4916	10.5071	10.344	10.3729	10.1909	10.4094	10.47	10.4186
ENSMUSG00000000538	Tom1l2;Tom1l2	-0.0418858	0.209484		11.5122	11.4395	11.4843	11.3606	11.3995	11.3048	11.4438	11.5272	11.2559	11.4237	11.4997	11.3772	11.3946	11.4186	11.4379	11.2857	11.4416	11.4125	11.5017	11.4713	11.4576	11.4482	11.6143	11.4612	11.4401	11.4923	11.5448	11.3976	11.4102	11.4332	11.6196	11.504	11.5061	11.3829	11.2665	11.384	11.3692	11.5057
ENSMUSG00000000552	Zfp385a;Znf385a	0.415833	2.38679e-06		6.52584	6.41856	6.85207	6.5928	6.36393	6.89602	6.46785	7.09866	6.50747	6.36464	6.25053	6.41818	6.46325	6.32977	6.13865	6.58041	6.42892	6.75416	6.78821	6.29215	6.03765	6.03103	6.31564	6.10937	6.21083	6.33698	6.63194	6.08624	6.11176	5.7207	6.17172	5.93975	6.2627	6.32003	6.06239	5.69125	6.06101	6.43682
ENSMUSG00000000555	Itga5;Itga5	-0.117084	0.0939272		8.22319	8.16935	8.20427	7.93404	8.1625	7.72979	7.88678	8.26218	8.0977	8.15803	7.96749	8.19173	8.07161	7.94385	7.91138	8.08324	7.81976	7.97623	7.72323	8.30913	8.08392	8.37696	8.42367	8.32861	8.35846	8.13248	8.2144	8.08072	8.1204	7.67331	7.84909	8.026	8.17206	8.04154	8.15574	8.12341	7.85165	8.30452
ENSMUSG00000000561	Wdr77;Wdr77	0.107299	0.00937126		9.64082	9.61319	9.47955	9.57106	9.66235	9.4995	9.5806	9.42221	9.55041	9.52446	9.56867	9.48862	9.54238	9.54047	9.309	9.38491	9.61662	9.12628	9.38841	9.2685	9.44564	9.40574	9.38155	9.42516	9.37486	9.44626	9.4091	9.31728	9.31907	9.40954	9.36172	9.37141	9.50017	9.41347	9.25178	9.52015	9.34363	9.5382
ENSMUSG00000000563	Atp5pb;Atp5pb	0.0579083	0.0140039		13.148	13.16	13.1542	13.0868	13.1545	13.1503	13.269	13.073	13.1331	13.1819	13.2562	13.2016	13.2127	13.1312	13.1837	13.1818	13.2168	13.125	13.3309	13.1287	13.1055	13.0304	13.1398	13.1193	13.1409	13.0725	13.0976	13.0638	13.0219	13.1701	13.1616	13.2232	13.1104	13.1416	13.2424	13.1115	13.0805	13.0969
ENSMUSG00000000567	Sox9;Sox9	0.463027	7.69783e-05		5.92451	5.56339	5.48321	5.7373	6.0187	5.76133	5.48196	5.87748	6.02205	5.89986	5.03803	6.19471	5.86897	5.88031	6.09548	5.26715	6.06507	5.91761	5.75446	6.08516	5.25827	5.8888	5.52447	5.29558	5.18669	4.98468	5.29611	5.58033	5.23375	4.68792	5.76766	5.22443	5.30135	5.28061	5.36033	5.478	5.09138	5.19187
ENSMUSG00000000568	Hnrnpd;Hnrnpd	-0.148831	0.00023608		9.59997	9.35385	9.50288	9.42336	9.34082	9.57919	9.51833	9.71681	9.39198	9.52446	9.69243	9.45659	9.4585	9.60372	9.58346	9.57221	9.49602	9.3873	9.5997	9.74774	9.67552	9.58364	9.54469	9.80173	9.67535	9.66595	9.81061	9.7155	9.71872	9.71916	9.56768	9.56069	9.84775	9.58318	9.3755	9.71554	9.71965	9.56389
ENSMUSG00000000579	Dynlt1c;Dynlt1	-0.0595144	0.767463		4.92326	4.53151	4.28663	4.03002	4.68106	4.88643	4.37116	4.99791	4.70015	4.42879	5.12581	4.64601	4.35302	5.13834	4.43645	4.73757	5.08218	3.53259	4.02602	4.57898	4.78146	4.34845	4.76106	3.90918	4.75533	4.11426	4.66608	5.09357	4.76126	4.74482	4.71728	4.75237	4.53314	4.42192	4.42691	4.77229	4.89693	5.01696
ENSMUSG00000000581	C1d;C1d	-0.0586971	0.145946		9.06312	9.11283	8.9391	9.13236	8.92951	9.0503	8.98561	9.00213	9.116	9.0361	9.00304	9.03768	9.05528	9.14457	9.14139	9.01047	8.97236	9.03267	8.90466	9.02919	9.06536	9.08267	9.23831	9.0879	9.04999	8.92035	9.02973	9.16261	8.98989	9.14996	9.2041	9.07194	9.22802	9.06687	9.02527	9.20515	9.27321	8.842
ENSMUSG00000000594	Gm2a;Gm2a	0.0202723	0.733748		8.58853	8.54867	8.92477	8.79775	8.68037	8.72238	8.78864	8.68693	8.94803	8.74147	8.65766	8.60616	8.71082	8.70529	8.76117	8.73806	8.67003	9.15095	8.67522	8.6586	8.71822	8.74012	8.7289	8.7759	8.63763	8.78282	8.66568	8.70981	8.73269	8.80002	8.68427	8.89037	8.81772	8.57912	8.60822	8.75493	8.63583	8.91367
ENSMUSG00000000600	Krit1;Krit1	-0.0159922	0.619675		9.72959	9.71693	9.72082	9.75395	9.75306	9.75267	9.71563	9.76024	9.77445	9.66125	9.7964	9.73704	9.68423	9.63336	9.75277	9.74462	9.83628	9.77168	9.86733	9.86418	9.87976	9.7523	9.77148	9.75096	9.79737	9.67683	9.69252	9.65303	9.73482	9.70131	9.85784	9.67374	9.74684	9.78785	9.83358	9.8341	9.72405	9.75159
ENSMUSG00000000605	Clcn4;Clcn4	0.0329202	0.297605		10.7552	10.8543	10.8123	10.8719	10.9298	10.8577	10.8717	10.7485	10.9326	10.753	10.7965	10.9063	10.7801	10.823	10.7538	10.7093	10.8934	10.8016	10.6827	10.7628	10.786	10.858	10.6758	10.8477	10.8532	10.6796	10.8313	10.8115	10.7279	10.775	10.9112	10.9268	10.7117	10.7829	10.7264	10.7312	10.7505	10.7663
ENSMUSG00000000628	Hk2;Hk2	-0.24714	3.56784e-12		13.3834	13.3008	13.455	13.394	13.5013	13.1651	13.328	13.349	13.3189	13.3251	13.317	13.3639	13.3262	13.6276	13.3275	13.3083	13.4001	13.4079	13.458	13.5031	13.552	13.827	13.5914	13.6209	13.6875	13.5169	13.6196	13.6584	13.4576	13.5832	13.7268	13.6272	13.6404	13.6415	13.4863	13.5569	13.5496	13.8861
ENSMUSG00000000631	Myo18a;Myo18a	-0.185786	3.37543e-07		13.7089	13.6774	13.4003	13.4596	13.3713	13.2186	13.1883	13.6108	13.5522	13.4744	13.3132	13.4104	13.3211	13.5337	13.4419	13.4251	13.4105	13.5129	13.4424	13.595	13.5724	13.6875	13.6511	13.6047	13.5786	13.6044	13.6987	13.6009	13.6461	13.7587	13.6783	13.5365	13.656	13.6424	13.5793	13.7119	13.634	13.6623
ENSMUSG00000000673	Haao;Haao	0.43839	0.486513		3.00946	2.81148	2.97804	2.32999	3.19464	2.75285	2.83394	3.0828	2.80721	3.02264	2.33071	2.90809	3.19159	2.62132	2.6033	2.57821	2.34113	3.97292	2	2	2.31593	2.3286	2.83838	2.63337	2.83542	2.59671	2.34182	2	2.33654	2	2.91109	2	2	3.01835	2	2.5918	2.71795	4.53588
ENSMUSG00000000682	Cd52;Cd52	0.390877	0.0606598		4.10191	4.09482	5.2084	4.27951	4.42819	4.79445	4.69551	4.8379	4.39204	4.42879	4.20378	4.09999	4.98802	4.47908	4.21235	4.15412	4.15954	5.45701	3.79004	4.30093	3.97736	4.02487	4.37931	4.19621	4.69835	4.78471	4.24578	4.0694	4.14254	3.19922	4.50991	4.57428	3.76305	4.19838	3.93826	4.26407	3.32459	4.63613
ENSMUSG00000000686	Abhd15;Abhd15	0.418829	0.00951455		4.82354	5.05285	4.96135	4.55659	5.20926	5.24027	4.44213	4.72044	5.20915	5.28819	4.79193	4.96223	4.98802	4.791	4.85404	4.50677	5.17032	4.58274	3.79004	4.30093	4.43472	4.78311	4.51809	4.64069	4.69835	4.34995	3.65022	4.41655	4.76126	4.36392	4.71728	5.44778	3.95345	4.19838	4.55885	4.26407	4.67212	4.31169
ENSMUSG00000000690	Hoxb6;Hoxb6	0.0799839	0.60554		5.5408	5.29403	4.96135	5.52824	4.89615	4.84117	5.34052	5.46771	5.12898	4.89679	4.68039	5.46993	5.32024	4.9502	4.36555	5.86368	5.25337	5.33929	5.7324	5.34551	5.10251	5.27755	5.01656	5.29558	5.22753	5.42397	5.48018	4.84114	5.34983	4.8523	5.37736	5.1836	5.07414	5.24203	4.84395	4.8756	4.97788	5.43393
ENSMUSG00000000693	Loxl3;Loxl3	0.0540744	0.471004		7.39346	7.66764	7.72476	7.46524	7.59785	7.52322	7.37266	7.51494	7.75455	7.799	7.34608	7.62089	7.62293	7.40762	7.61544	7.70114	7.40415	7.8355	7.39833	7.40505	7.49397	7.55592	7.74244	7.30682	7.17134	7.64895	7.57044	7.81415	7.63237	7.50234	7.41534	7.37255	7.33998	7.40193	7.84921	7.35976	7.61906	7.52581
ENSMUSG00000000708	Kat2b;Kat2b	0.00350182	0.925117		11.4409	11.3857	11.393	11.5526	11.375	11.3863	11.422	11.4561	11.3023	11.2993	11.434	11.4207	11.3852	11.4721	11.5162	11.4117	11.3811	11.2846	11.4367	11.4909	11.4491	11.4429	11.3121	11.4527	11.5065	11.4137	11.3675	11.4686	11.4665	11.4579	11.2937	11.3366	11.43	11.4271	11.3087	11.467	11.3321	11.2549
ENSMUSG00000000711	Rab5b;Rab5b	0.0111979	0.720362		11.1056	11.0931	11.096	11.0622	10.9711	11.0359	11.0605	11.1099	10.9947	10.9259	11.1161	11.1072	11.1128	11.0384	11.1169	11.1141	11.1398	11.0713	11.1592	11.1138	11.1491	10.9667	10.999	11.1375	11.0034	11.0704	11.1828	11.1475	11.0925	11.055	11.0318	11.0153	11.1447	11.0588	11.004	11.0723	10.9889	10.9853
ENSMUSG00000000732	Icosl;Icoslg	0.248502	0.00216932		6.61801	6.38419	6.51225	6.44743	6.34576	6.33508	6.45074	6.49341	6.47541	6.40032	6.04071	6.50428	6.39445	6.62553	6.28029	6.7353	5.94527	6.96757	6.50554	6.29215	6.36351	6.26015	6.31564	6.34281	6.06069	6.4763	6.22073	6.23362	6.2576	6.17865	5.97035	6.36192	6.34998	6.07869	6.2102	5.92595	6.02336	6.35091
ENSMUSG00000000738	Spg7;Spg7	-0.117322	1.40704e-05		11.0789	11.0924	11.0986	11.0725	11.0939	10.9148	10.9808	11.1004	10.9326	10.9785	11.0334	11.033	11.0224	11.1321	11.0773	11.1421	11.1109	10.8578	11.0558	11.0891	11.2046	11.1552	11.1033	11.2038	11.1191	11.0662	11.1492	11.1949	11.1715	11.1879	10.9974	11.214	11.2208	11.1683	11.1582	11.2096	11.1083	11.2985
ENSMUSG00000000739	Sult5a1;Sult5a1	-0.0603968	0.608908		6.60305	6.45212	6.4335	5.89515	6.0187	6.35131	6.14522	6.49341	6.3216	6.32806	5.7951	5.90928	6.22649	6.27065	6.22128	6.55037	6.08788	6.11679	6.31081	6.75078	6.44685	5.8888	6.1333	6.38148	6.19031	6.54123	6.50179	6.33505	6.51133	5.80338	6.69748	6.32485	6.22626	6.26337	6.39811	5.94982	5.72813	6.40874
ENSMUSG00000000740	Rpl13;Rpl13	0.179561	3.56895e-06		11.622	11.5332	11.3641	11.5973	11.5721	11.5648	11.5155	11.5494	11.6014	11.6527	11.4987	11.5779	11.5425	11.5352	11.5137	11.6666	11.618	11.548	11.8126	11.2925	11.2242	11.379	11.1811	11.3209	11.3395	11.4342	11.3936	11.3022	11.515	11.5516	11.3211	11.2742	11.4275	11.4622	11.4359	11.4388	11.398	11.7321
ENSMUSG00000000743	Chmp1a;Chmp1a	-0.0312486	0.497611		10.2136	10.3326	10.2378	10.2829	10.2014	10.3128	10.2447	10.1731	10.4601	10.1559	10.2281	10.3262	10.2675	10.3131	10.234	10.3471	10.4705	9.95595	9.94374	10.2074	10.239	10.3218	10.2043	10.2565	10.2848	10.2637	10.2739	10.2728	10.282	10.3998	10.3727	10.3266	10.3052	10.2138	10.3474	10.194	10.2298	10.3648
ENSMUSG00000000751	Rpa1;Rpa1	0.0987159	0.00132889		10.7382	10.5555	10.7015	10.7489	10.6532	10.6819	10.7211	10.7372	10.5986	10.6941	10.7669	10.7059	10.8135	10.6463	10.8664	10.7879	10.7702	10.7244	10.868	10.7355	10.6422	10.6114	10.4473	10.6852	10.4928	10.5486	10.6172	10.7144	10.6843	10.6502	10.5839	10.6156	10.6792	10.6119	10.5162	10.6138	10.6924	10.7573
ENSMUSG00000000753	Serpinf1;Serpinf1	0.265428	0.00476755		10.3065	10.7238	10.9502	10.8415	11.0128	10.6437	11.0262	10.3129	11.0158	11.3331	10.7982	11.2057	10.9388	11.0169	11.2533	11.0207	10.9591	11.4752	11.2045	10.4427	10.4076	10.5614	10.6878	10.375	10.6709	10.5711	10.4683	11.0894	11.0118	10.6987	10.6316	10.6089	10.7949	10.7921	10.9305	10.6884	10.8739	10.9811
ENSMUSG00000000759	Tubgcp3;Tubgcp3	0.00791043	0.851356		8.85475	8.71343	8.67385	8.70839	8.82515	8.7563	8.75419	8.7962	8.78756	8.95145	8.7083	8.79451	8.84256	8.90318	8.76117	8.82845	8.79312	8.825	8.96031	8.74566	8.78699	8.72972	8.86517	8.81879	8.86174	8.67123	8.74693	8.78643	8.86539	8.86242	8.87671	8.81551	8.82687	8.75381	8.79711	8.77845	8.73232	8.81819
ENSMUSG00000000776	Polr3d;Polr3d	0.0556749	0.344604		8.57326	8.49735	8.60005	8.65787	8.74073	8.56774	8.6643	8.36361	8.56952	8.40633	8.44376	8.57996	8.50594	8.66377	8.37107	8.43931	8.69624	8.23544	8.79981	8.44974	8.47787	8.69809	8.35589	8.47435	8.49854	8.60823	8.44881	8.33857	8.44145	8.36454	8.54158	8.60357	8.36878	8.46651	8.54199	8.44224	8.40283	8.81819
ENSMUSG00000000782	Tcf7;Tcf7	-0.204225	0.432924		4.01417	3.81423	3.43143	3.02008	3.73117	3.24503	3.62611	4.02677	3.16974	3.61507	3.48719	3.67418	3.48422	3.52807	3.02742	3.44651	3.97608	4.73966	4.22877	3.85539	3.30385	3.48056	3.75023	4.01133	4.63903	4.27559	4.16207	3.98868	3.63309	3.19922	3.8645	3.49866	3.86139	3.8335	3.83792	4.1031	3.75035	3.89245
ENSMUSG00000000787	Ddx3x;Ddx3x	0.564816	2.05829e-112		13.1557	13.1512	13.0778	13.0771	13.1022	12.941	12.9335	13.1284	12.9077	13.0394	13.1644	13.1242	12.9507	13.18	13.0368	12.9972	13.1049	13.1205	13.1499	12.5989	12.5152	12.5381	12.4512	12.547	12.5312	12.4903	12.5788	12.5111	12.4055	12.497	12.5956	12.4405	12.5431	12.5622	12.5193	12.4791	12.4095	12.4312
ENSMUSG00000000794	Kcnn3;Kcnn3	0.239728	0.0281012		7.14762	6.91619	7.68451	6.88401	6.91306	7.03314	7.01355	7.60883	7.05495	6.50235	7.29019	7.2821	7.15661	6.81677	7.33836	7.11978	6.89766	7.28663	7.21156	6.8458	7.02594	6.7183	6.96385	6.68949	7.2024	7.34696	7.1601	7.27353	6.62322	6.9454	6.3484	6.39807	6.96192	6.47776	6.50013	6.95049	6.82264	7.33763
ENSMUSG00000000804	Usp32;Usp32	0.00920258	0.805925		9.64265	9.59641	9.74711	9.72093	9.68059	9.60311	9.54477	9.72826	9.47742	9.67406	9.70851	9.61656	9.63289	9.71509	9.75624	9.51309	9.58088	9.64964	9.67539	9.67381	9.63345	9.66226	9.6121	9.66737	9.75783	9.63282	9.68128	9.6612	9.62582	9.62568	9.73005	9.63451	9.53225	9.70519	9.59505	9.62579	9.59045	9.47531
ENSMUSG00000000805	Car4;Car4	-0.0823303	0.525176		7.28517	6.54836	6.40075	6.34167	6.21169	5.9221	6.38021	6.73971	6.93041	6.64302	6.21093	6.21187	6.22649	6.70211	6.52766	7.05707	6.2784	6.54673	6.21858	6.69353	6.71235	6.50733	6.95166	7.10211	6.23106	6.70602	6.44979	6.65574	6.49462	6.79185	6.32746	6.53422	6.44819	6.47776	6.45002	6.64895	6.3158	6.79229
ENSMUSG00000000811	Txnrd3;	-0.24152	6.93689e-05		7.04066	6.95182	7.10676	7.23849	7.25246	7.01287	7.23954	6.95002	7.05495	6.986	6.92458	7.03453	7.2374	7.06893	7.05266	6.85071	7.15693	6.91916	7.21156	7.08717	7.3368	7.45858	7.26916	7.13642	7.09614	7.0783	7.21305	7.39595	7.2889	7.2308	7.70231	7.63735	7.26111	7.16473	7.3083	7.32368	7.50077	7.14689
ENSMUSG00000000823	Zfp512b;Zfp512b	-0.0143092	0.772253		9.58863	9.55453	9.49321	9.54151	9.41024	9.57228	9.41407	9.72636	9.45293	9.50616	9.58231	9.41273	9.2308	9.57956	9.50523	9.56096	9.43729	9.53651	9.41636	9.62106	9.5846	9.21524	9.48671	9.58072	9.47579	9.49828	9.54129	9.6266	9.54289	9.57166	9.42221	9.42276	9.5471	9.44989	9.48738	9.71902	9.53636	9.44971
ENSMUSG00000000826	Dnajc5;Dnajc5	-0.124008	1.57551e-08		10.5944	10.4782	10.5825	10.5555	10.5127	10.4909	10.5358	10.5711	10.56	10.4763	10.616	10.5719	10.4722	10.59	10.5116	10.5343	10.4563	10.4015	10.5013	10.7024	10.6546	10.6587	10.552	10.6431	10.6513	10.6523	10.6511	10.6544	10.6573	10.7264	10.768	10.6156	10.6111	10.6964	10.7052	10.6424	10.5754	10.5448
ENSMUSG00000000827	Tpd52l2;Tpd52l2	-0.0142905	0.672946		9.83896	9.87994	9.78725	9.7761	9.82206	9.82275	9.8292	9.73016	9.81344	9.76582	9.8064	9.86867	9.84111	9.80985	9.83051	9.80629	9.89404	9.9679	10.039	9.91202	9.82162	9.84189	9.82594	9.84215	9.70819	9.82433	9.81747	9.89508	9.80768	9.83671	9.84684	9.87309	9.92795	9.83235	9.90351	9.89069	9.88225	9.9509
ENSMUSG00000000838	Fmr1;Fmr1	-0.0786233	0.218253		8.86106	8.87062	8.93338	8.57862	8.77169	8.51107	8.52413	8.9312	8.57709	8.87109	8.70474	8.81992	8.65309	8.62888	8.75078	8.61648	8.4675	8.98251	8.49035	8.7208	8.96433	9.07995	8.85538	8.98808	8.94063	8.62705	8.6504	8.83052	8.74688	8.6628	8.66771	8.99142	8.75194	8.55965	8.6458	8.70672	8.83095	8.84462
ENSMUSG00000000861	Bcl11a;Bcl11a	0.160318	0.772372		2.59128	2.32386	3.14551	2.32999	2.82646	2.54275	3.03097	3.42074	3.16974	3.19506	2	2.28586	2	3.0542	2.83089	2.98986	2	4.25885	4.22877	2.83637	2.79446	3.34186	3.21002	3.24973	3.03269	2.82244	2.34182	2.75283	3.36532	3.02639	3.12033	3.03091	2.30966	2.8231	3.61351	3.01024	2.51591	2
ENSMUSG00000000876	Pxmp4;Pxmp4	0.302347	3.58067e-14		8.37619	8.37144	8.32261	8.16344	8.31508	8.29311	8.38697	8.4165	8.45909	8.47904	8.25226	8.35898	8.47295	8.22909	8.31572	8.33745	8.40074	8.43802	8.61619	8.11022	8.00912	8.02124	8.19967	8.18844	8.00613	7.97102	7.92171	8.00065	7.93459	7.99984	8.03492	8.26494	8.12829	8.03591	8.12414	8.22959	7.99468	8.19373
ENSMUSG00000000881	Dlg3;Dlg3	0.030084	0.763278		6.30331	6.65309	6.69889	6.66765	6.45152	6.60252	6.58224	6.34256	6.58463	6.58218	6.71413	6.21187	6.49646	6.67197	6.71042	6.58041	6.70456	6.88596	6.3975	6.66403	6.791	6.16048	6.42553	6.52654	6.89532	6.63344	6.80748	6.26823	6.2576	6.55784	6.14803	6.53422	6.46392	6.3566	6.61069	6.93861	6.59778	6.51789
ENSMUSG00000000884	Gnb1l;Gnb1l	0.00491003	0.968002		5.57186	5.79028	5.84143	5.68059	5.59506	5.94368	5.81172	5.73331	6.02205	5.65602	5.87327	6.12394	5.70819	5.82659	5.54143	5.93517	5.70084	6.20019	5.90014	5.48699	6.23811	5.86367	5.87375	5.74435	5.70344	5.64684	5.99745	5.80909	5.79424	5.63298	5.88694	6.03465	5.77495	6.03422	5.9467	5.82632	5.90415	5.34784
ENSMUSG00000000901	Mmp11;Mmp11	-0.140086	0.127416		6.06213	6.54836	6.18696	6.34167	6.08594	6.23365	6.46785	6.67803	6.22849	6.58218	6.345	6.19471	6.12398	6.60971	6.24122	6.55037	6.3743	6.17292	6.98768	6.38548	6.57091	6.38903	6.29648	6.32308	6.83051	6.72011	6.50179	6.69442	6.42575	6.47618	6.28465	6.8004	6.44819	6.32003	6.6556	6.67782	6.43529	6.49137
ENSMUSG00000000902	Smarcb1;Smarcb1	-0.260225	1.56189e-12		8.32241	8.12322	8.49539	8.39696	8.36105	8.48923	8.33197	8.32389	8.43429	8.28752	8.58208	8.31598	8.53819	8.44056	8.31101	8.23731	8.25719	8.33106	8.34159	8.6511	8.48971	8.65845	8.49263	8.6189	8.63003	8.58533	8.55518	8.58496	8.56669	8.62541	8.634	8.62279	8.58928	8.78769	8.54199	8.76506	8.7294	8.69866
ENSMUSG00000000915	Hip1r;Hip1r	-0.694046	9.17214e-42		8.60739	8.78761	8.54493	8.42743	8.56334	8.06607	8.23038	8.67514	8.37035	8.56408	8.22767	8.37049	8.3144	8.51462	8.56549	8.59824	8.33075	8.3676	8.87475	9.23879	9.05211	9.23986	9.27303	9.184	9.04714	8.98595	9.22026	9.19894	9.17176	9.31876	9.1244	9.14554	9.12538	9.06134	9.06743	9.33544	9.22427	9.24664
ENSMUSG00000000916	Nsun5;Nsun5	-0.000948999	0.988904		7.46138	7.61675	7.43249	7.69732	7.62824	7.62019	7.49453	7.39547	7.62172	7.65873	7.70075	7.64004	7.55363	7.5553	7.62305	7.70796	7.68413	7.67468	7.4192	7.44896	7.57028	7.37211	7.45341	7.69235	7.53896	7.5888	7.60255	7.74212	7.77763	7.56688	7.65267	7.76046	7.47035	7.42794	7.77653	7.55914	7.56768	7.62063
ENSMUSG00000000934	Top1mt;Top1mt	-0.0560563	0.323944		7.86403	8.19436	7.96207	8.30147	8.25792	8.21986	8.0547	8.14169	8.11341	8.09411	8.16689	8.24272	8.12567	8.31937	8.09791	8.19909	8.33553	7.78235	8.32325	8.08818	8.26015	8.2323	8.17365	8.14977	8.34924	8.08428	8.25031	8.22863	8.19473	8.123	8.19952	8.43984	8.30469	8.22086	8.09726	8.28224	8.19843	8.01907
ENSMUSG00000000938	Hoxa10;Hoxa10	-0.203883	0.000131731		7.87029	8.11276	7.87535	8.07271	7.58241	7.95362	8.03761	8.09526	7.82621	7.82548	7.80415	7.82986	7.83898	7.81873	7.82153	7.7215	7.9929	8.04177	7.46676	8.08262	8.07871	7.93339	7.87103	7.72279	8.08604	8.10052	8.2804	8.10485	8.16862	8.1337	8.06685	8.07147	8.17206	8.06935	8.06433	8.18	8.13807	8.12638
ENSMUSG00000000942	Hoxa4;Hoxa4	-0.0819554	0.477008		5.87556	6.3667	5.71396	5.68059	5.99557	5.76133	5.729	5.90466	5.70012	6.12979	5.74053	5.73029	6.12398	6.12248	5.63484	6.2661	6.01833	5.8155	5.99587	5.8695	5.90248	5.78553	5.79403	5.8025	5.91826	5.96342	5.84475	5.94364	6.06723	6.07151	6.38938	6.18703	6.22626	5.96485	5.76736	5.71929	5.72813	6.64365
ENSMUSG00000000948	Gm38393;Gm38393	-0.0894684	0.0762502		8.8642	8.89828	8.94762	9.00247	8.82842	9.01508	8.83553	8.84963	8.76121	8.96343	8.98262	8.89356	9.0719	8.78843	8.99347	8.81903	9.01761	9.21418	9.34907	8.99702	9.06536	9.05796	9.06519	9.06135	9.02124	8.88327	8.96637	8.95523	8.9628	9.11262	9.14848	9.24316	9.00953	9.01633	9.12711	8.97735	9.00762	9.2367
ENSMUSG00000000957	Mmp14;Mmp14	-0.129278	0.0352114		8.38496	8.6713	8.78903	8.20927	8.10962	8.6256	8.73312	8.59814	8.65787	8.37081	8.39159	8.44495	8.57751	8.61706	8.42	8.68029	8.54372	8.93054	8.55778	8.58574	8.48577	8.69809	8.7607	8.67445	8.66762	8.69994	8.69203	8.81889	8.72196	8.43539	8.50008	8.75408	8.63169	8.67274	8.89399	8.67126	8.73523	8.82617
ENSMUSG00000000958	Slc7a7;Slc7a7	0.27825	0.0144862		5.10412	4.96257	5.86563	5.0795	5.20926	5.24027	5.14167	5.23053	5.39201	5.20993	5.12581	5.38169	5.5901	5.22395	5.29663	5.22973	5.33191	5.26375	5.59241	4.91576	4.78146	4.9356	5.31196	4.98	4.96308	5.38913	5.08506	5.34122	4.81611	4.68792	5.20441	4.75237	5.22952	5.45939	4.94389	4.97199	4.89693	5.12443
ENSMUSG00000000959	Oxa1l;Oxa1l	-0.0784456	0.0154477		9.79522	9.82496	9.74059	9.69074	9.73746	9.74194	9.75099	9.65412	9.90354	9.72946	9.67253	9.72663	9.71277	9.7298	9.65024	9.74793	9.84635	9.91436	10.0129	9.78589	9.84485	9.83221	9.86711	9.89989	9.82091	9.88811	9.93561	9.80808	9.7665	9.88497	9.85052	9.82743	9.92653	9.81275	9.76522	9.80004	9.85036	9.96783
ENSMUSG00000000976	Heatr6;Heatr6	-0.00145885	0.976906		9.0549	8.99253	9.03022	9.0311	9.03252	9.16953	9.06363	9.10238	9.07648	8.96044	8.99141	9.00851	9.02715	9.09147	8.89621	9.0405	9.08152	8.97661	9.24186	9.06631	9.04143	9.12823	9.11525	8.90757	9.02414	9.01482	8.98781	9.03276	9.12093	8.90984	9.11527	8.97954	8.97699	9.02772	8.96708	9.10507	9.01723	9.32383
ENSMUSG00000001014	Icam4;Icam4	-0.418638	0.0634195		3.18044	2.81148	3.55561	3.83596	3.73117	3.09886	3.74315	3.81387	3.45921	3.83959	3.61403	3.67418	3.34531	2.85394	3.35477	3.57143	4.07072	3.84054	3.87306	3.20743	3.7858	3.83105	3.63294	3.79923	3.36106	3.60836	3.76815	3.49923	4.45056	4.36392	4.26765	3.95201	2.96913	4.42192	3.73007	3.82197	4.2185	3.97133
ENSMUSG00000001016	Ilf2;Ilf2	-0.0459255	0.232868		9.24996	9.12589	9.0646	9.24174	9.26064	9.16724	9.08873	9.21253	9.2641	9.21455	9.15942	9.07802	9.26733	9.23241	9.08458	9.24891	9.20924	9.39469	9.2974	9.30718	9.26685	9.2202	9.23831	9.21644	9.09483	9.26354	9.26106	9.31728	9.18224	9.29276	9.31195	9.16665	9.24406	9.18088	9.16901	9.2539	9.26516	9.48542
ENSMUSG00000001017	Chtop;Chtop	-0.109835	1.31252e-06		10.869	10.8861	10.7608	10.9414	10.951	10.8711	10.9346	10.8955	10.8693	10.8942	10.9129	10.8984	10.8936	10.8917	10.8543	10.8086	10.9653	10.7138	10.7238	10.9378	11.0203	10.9952	10.947	10.9428	10.9856	10.9029	11.0058	11.0308	11.0351	11.002	11.009	10.8987	11.0232	11.0251	10.9366	10.9926	10.9398	10.9805
ENSMUSG00000001018	Snapin;Snapin	-0.00237451	0.949723		10.3362	10.3748	10.2801	10.3077	10.3085	10.4177	10.3887	10.3129	10.2897	10.2493	10.3147	10.3574	10.2723	10.3647	10.384	10.3095	10.4253	10.4576	10.5682	10.3392	10.3449	10.4676	10.2769	10.3201	10.4308	10.3133	10.3397	10.3465	10.4475	10.3502	10.451	10.3874	10.3972	10.316	10.3163	10.3613	10.3497	10.2587
ENSMUSG00000001020	S100a4;S100a4	-0.132039	0.279516		7.29451	7.3313	7.8813	7.57042	7.53507	7.40379	7.78125	7.30656	7.49951	8.42378	7.79078	7.92659	7.66004	7.6356	7.99009	7.78737	7.05643	7.90758	7.09534	7.60457	7.53263	7.74669	7.64735	7.87281	7.71444	7.75539	7.28407	8.48919	7.89692	7.59036	7.86371	7.50274	7.79044	7.55139	7.9903	7.82095	7.75734	8.18134
ENSMUSG00000001025	S100a6;S100a6	-0.0283202	0.620392		9.31107	9.34941	9.56146	9.44692	9.4972	9.51399	9.69216	9.38891	9.49751	9.72771	9.47359	9.65785	9.49593	9.35606	9.61819	9.39762	9.16165	9.30176	9.52144	9.34484	9.39408	9.63467	9.44382	9.40653	9.47367	9.49828	9.42041	9.7155	9.6933	9.3443	9.5038	9.53455	9.42579	9.54209	9.52417	9.58636	9.50426	9.56707
ENSMUSG00000001029	Icam2;Icam2	0.00759541	0.938576		6.75963	6.76415	6.8028	6.69654	6.98528	6.44505	6.59786	6.75472	6.72759	6.79818	6.48436	6.64991	6.6371	6.76058	6.72466	6.78774	6.62881	7.29929	6.642	6.70806	6.72576	6.98621	6.52764	6.65834	6.85678	6.72011	6.66272	6.87368	6.68346	6.60471	6.68107	6.91709	6.62657	6.80334	6.87402	6.44573	6.77813	6.85604
ENSMUSG00000001034	Mapk7;Mapk7	0.0582517	0.509141		6.64747	7.29477	7.28778	7.11554	6.84998	7.09228	7.25933	7.00129	6.99967	7.03222	7.11893	7.1097	6.9323	6.88406	6.89796	6.81326	7.09071	6.76333	7.3265	7.04202	6.791	6.99781	7.01163	6.86347	7.19212	6.84107	6.79364	7.02301	7.04667	6.72271	6.66447	6.92949	7.01629	6.94217	7.16034	6.93861	6.91804	7.48606
ENSMUSG00000001036	Epn2;Epn2	0.041284	0.173932		10.0453	10.0703	10.0657	10.1755	10.0112	10.1657	10.0483	10.0764	10.2164	10.1216	10.1738	9.99052	10.0871	10.0761	10.0414	10.0186	10.0932	9.97581	10.1091	10.0338	10.0413	9.99294	10.0907	9.92301	10.0573	10.0502	9.93875	10.0878	10.0357	9.95597	9.98194	10.0296	10.0186	10.0293	10.0125	10.1535	10.0957	10.2107
ENSMUSG00000001039	B9d1;B9d1	-0.0123549	0.937258		5.22629	4.96257	5.57412	5.3936	4.94526	5.0936	4.86004	4.8379	5.52325	4.79325	5.24821	5.35104	5.12172	4.84604	5.1355	5.44094	4.8879	5.74318	5.1009	5.30785	5.14306	4.88654	5.38633	5.12377	5.18669	5.11834	5.64341	5.01424	5.34983	5.21651	5.37736	5.1836	5.33597	5.03197	5.39606	5.14738	5.12731	4.94059
ENSMUSG00000001052	Sec24b;Sec24b	0.0322838	0.48467		9.41322	9.30417	9.47563	9.21952	9.1783	9.37403	9.2873	9.50002	9.26645	9.25652	9.23044	9.19699	9.25526	9.31763	9.22638	9.13714	9.40132	9.35126	9.47734	9.3	9.19153	9.28078	9.34938	9.37574	9.35195	9.39009	9.4159	9.24311	9.19264	9.25897	9.22689	9.20286	9.34311	9.33087	9.02242	9.21995	9.18645	9.3971
ENSMUSG00000001053	N4bp3;N4bp3	-0.264323	0.00112431		7.4447	7.3313	7.05509	6.71077	6.86282	6.69446	6.78694	6.89687	6.97695	6.93826	6.74218	6.88205	6.59173	7.08046	7.0184	7.26558	6.73378	7.19471	7.26634	7.35977	7.27429	7.45858	7.33636	7.04304	7.2024	7.13197	7.03628	7.34822	7.26938	7.51057	6.85208	7.00174	7.39026	7.16473	6.99545	7.54353	7.10985	7.46577
ENSMUSG00000001054	Rmnd5b;Rmnd5b	-0.179876	0.000144801		8.01293	8.00382	8.10613	8.28254	7.99768	8.04127	7.98511	7.86555	8.10819	8.19405	8.01425	8.00744	8.16234	8.04728	7.96633	7.98559	8.26722	7.86987	8.3882	8.27539	8.2509	8.32267	8.18412	8.16092	8.13517	8.14819	8.2092	8.19305	8.26047	8.22152	8.43305	8.32719	8.24673	8.12871	8.38194	8.19006	8.17287	8.48339
ENSMUSG00000001056	Nhp2;Nhp2	-0.0161632	0.808862		7.92545	8.06475	7.82688	8.08369	8.00349	8.18405	7.96718	8.01022	8.04951	8.02151	7.79748	7.84643	7.96295	7.90549	7.83471	8.07271	8.08081	7.80917	8.17978	7.93606	7.70502	8.02691	7.81154	7.80331	8.08048	7.98859	7.95318	8.07584	8.15804	8.15485	8.17042	8.26494	8.04181	7.94277	8.10807	7.93894	7.92493	7.8203
ENSMUSG00000001062	Vps9d1;Vps9d1	-0.114032	0.00165739		8.73294	8.52521	8.66698	8.84043	8.71264	8.83055	8.82892	8.78893	8.70356	8.84543	8.72245	8.66342	8.7595	8.66759	8.79529	8.7612	8.9193	8.85748	8.62819	8.84101	8.73157	8.94269	8.97468	8.81879	8.97101	8.8323	8.85417	8.86766	8.83915	8.91914	9.02387	8.96456	8.75514	8.91881	8.80044	8.75154	8.82549	8.80209
ENSMUSG00000001065	Zfp276;Znf276	0.0572578	0.178998		8.58853	8.66416	8.61083	8.67974	8.70553	8.55378	8.51593	8.53431	8.55425	8.54827	8.51458	8.53635	8.57363	8.5688	8.69403	8.62371	8.72563	8.65311	8.50669	8.64733	8.52848	8.71223	8.53002	8.46538	8.50271	8.58917	8.48371	8.59863	8.51789	8.58313	8.32629	8.4741	8.32206	8.47485	8.58519	8.42957	8.63271	8.76935
ENSMUSG00000001082	Mfsd10;Mfsd10	0.220616	0.00528524		6.30331	6.3667	6.3841	6.44743	6.67178	6.4601	6.62861	6.28166	6.08714	6.74367	6.74218	6.37312	6.35878	6.51099	6.60664	6.37294	6.31753	6.40157	6.54405	5.99327	6.10077	6.3352	6.47749	6.30308	5.73211	6.12038	5.99745	6.50428	6.39004	5.90674	6.14803	6.4158	6.43228	6.1637	6.1276	6.41176	6.43529	6.40874
ENSMUSG00000001089	Luzp1;Luzp1	-0.177073	1.31197e-07		9.67162	9.57371	9.72414	9.56715	9.72521	9.5912	9.54678	9.60939	9.57709	9.53453	9.58231	9.74443	9.49798	9.5258	9.48864	9.56472	9.5708	9.40791	9.52786	9.70673	9.81065	9.92472	9.94913	9.78921	9.81924	9.57973	9.6981	9.81541	9.62966	9.76459	9.8058	9.70834	9.72415	9.63248	9.81225	9.80496	9.70783	9.68147
ENSMUSG00000001098	Kctd10;Kctd10	-0.0634471	0.114405		9.36748	9.3911	9.30917	9.1766	9.37483	9.14413	9.14299	9.19337	9.43429	9.2638	9.11453	9.43482	9.31929	9.19314	9.28759	9.35915	9.21443	9.48754	9.21227	9.40626	9.35147	9.4841	9.51599	9.33446	9.27611	9.33165	9.32981	9.39176	9.29031	9.25897	9.27142	9.25799	9.33457	9.36268	9.48116	9.30569	9.31859	9.38454
ENSMUSG00000001100	Poldip2;Poldip2	-0.0437443	0.0519358		10.9533	10.9667	10.9719	10.8399	10.9198	10.8781	10.9043	10.9681	10.8545	10.9689	11.012	10.9846	10.9716	10.9525	10.9671	10.9705	10.9722	10.9155	11.0243	10.9952	10.9255	10.9406	10.9292	11.0321	11.0187	10.9664	10.8796	10.9834	10.9395	11.1055	10.9883	11.0391	10.9538	11.0094	10.988	11.0091	11.0392	11.0729
ENSMUSG00000001105	Ift20;Ift20	0.179292	0.00180114		7.73276	7.97525	7.91647	7.76024	7.86996	7.93219	7.99695	7.85165	8.03309	7.85792	7.90063	8.04144	8.02685	7.81183	7.73979	7.85652	8.04628	8.13657	7.6486	7.75904	7.5777	7.72593	7.63977	7.58876	7.76387	7.75539	7.86328	7.91588	7.85824	7.53497	7.79673	7.65985	7.80287	7.69398	7.92454	7.82741	7.88351	7.18876
ENSMUSG00000001119	Col6a1;Col6a1	0.155442	0.0106322		11.5232	11.7603	11.9981	11.6936	11.7923	11.775	11.9886	11.7627	11.8106	11.816	11.702	11.8816	11.7907	11.5805	11.9411	11.7931	11.4771	12.408	11.6788	11.6699	11.4756	11.5857	11.8645	11.6689	11.6325	11.6344	11.6158	11.8589	11.7541	11.4664	11.6547	11.6498	11.5315	11.6275	11.8519	11.5769	11.5985	11.6999
ENSMUSG00000001120	Pcbp3;Pcbp3	-0.15928	0.125098		5.87556	6.03139	5.68705	6.01467	5.99557	5.83244	5.91512	6.19624	5.75457	5.76951	5.53143	5.95076	5.67956	5.88031	5.85786	5.83904	5.84171	6.67861	5.7762	5.76222	5.85445	5.86367	6.2172	6.38148	6.01476	6.22288	5.99745	6.12452	6.21741	6.17865	6.12395	6.0115	6.15049	6.39227	5.71174	6.08529	6.07947	5.92497
ENSMUSG00000001123	Lgals9;Lgals9	0.119476	0.0876642		7.42782	7.13862	7.39141	7.01592	7.05406	7.29889	7.31711	7.13354	7.05495	7.03222	7.29019	7.16362	7.38656	7.06893	7.19236	6.83834	7.44889	7.48814	7.2509	7.19423	7.13047	7.38983	7.29834	7.15886	7.42944	7.16325	7.11629	7.15832	7.04667	7.07309	6.8811	7.04797	6.88218	7.05774	7.00705	7.03101	6.85514	6.98521
ENSMUSG00000001127	Araf;Araf	-0.00378798	0.903368		10.64	10.6615	10.5455	10.7113	10.5871	10.7003	10.6786	10.6535	10.7284	10.6032	10.7192	10.6861	10.7734	10.7135	10.679	10.7144	10.6867	10.5892	10.5922	10.6656	10.6083	10.6357	10.6467	10.6441	10.589	10.6868	10.7377	10.7554	10.7062	10.7903	10.6528	10.6069	10.7378	10.6865	10.6133	10.6875	10.6288	10.6437
ENSMUSG00000001128	Cfp;Cfp	0.379577	9.34432e-06		7.0844	7.29477	7.51894	7.258	7.68717	7.29889	7.56776	7.30656	7.40055	7.47016	7.04205	7.20706	7.25691	6.9856	7.26233	6.82585	6.87161	7.56357	7.12105	6.73668	6.52563	6.97452	6.96385	6.95605	6.88259	6.97634	7.02447	6.91795	7.40973	6.33507	7.05675	7.0593	6.54013	6.7766	7.18097	6.90237	6.68475	7.12117
ENSMUSG00000001131	Timp1;Timp1	0.554607	0.0480884		3.71353	3.7071	4.3566	3.93625	4.35738	4.41658	4.91097	3.42074	5.35724	4.73855	5.12581	5.49819	4.42378	4.791	4.29098	4.50677	3.97608	5.38753	2.86347	4.13883	3.56486	4.9356	4.91972	4.01133	3.85383	4.27559	4.07321	4.59073	3.03625	3.35354	3.8645	4.37108	3.54366	3.34392	4.67973	3.7146	4.34596	3.89245
ENSMUSG00000001134	Uxt;Uxt	0.130536	0.00407363		7.87653	8.02628	7.77672	8.0108	7.87631	7.95362	8.03761	8.03503	7.9304	7.94505	7.97932	8.12535	8.24282	8.01162	8.06472	8.03524	7.87981	7.78686	8.13843	7.69485	7.78406	7.92734	7.80478	7.76727	7.87087	7.76901	7.746	7.84314	7.99527	7.8969	7.94843	7.8803	7.83348	7.9607	7.90607	7.90271	7.78009	7.99567
ENSMUSG00000001138	Cnnm3;Cnnm3	0.165324	1.40975e-05		8.92259	8.75772	8.8265	8.86926	8.84469	8.78646	8.78864	8.98949	8.81023	8.89317	8.99432	8.75992	8.87132	9.02743	8.94262	8.92526	9.10127	8.88505	8.75946	8.46692	8.83728	8.57575	8.83561	8.76497	8.69701	8.83877	8.79982	8.83052	8.79887	8.6554	8.62115	8.74007	8.61769	8.69433	8.65689	8.64956	8.69988	8.80748
ENSMUSG00000001143	Lman2l;Lman2l	0.302783	3.52459e-12		8.82283	8.72033	8.73423	8.87243	8.94469	8.75325	8.66058	8.83204	8.95095	8.81601	8.91646	8.9712	8.88392	8.62888	8.75425	8.94848	8.90009	8.55618	8.48376	8.6511	8.5131	8.54051	8.678	8.52703	8.37219	8.46918	8.55927	8.33449	8.42831	8.51525	8.59949	8.61896	8.37296	8.50368	8.48921	8.44644	8.38439	8.50344
ENSMUSG00000001150	Mcm3ap;Mcm3ap	0.0785433	0.000270716		10.0956	10.0635	10.0447	10.0841	10.1182	9.95211	10.0986	10.0122	10.0791	10.1028	10.0119	9.96164	10.0216	10.0382	10.0985	10.1026	10.0386	10.0423	10.0356	10.0076	9.9628	10.0045	10.0412	10.0027	9.99365	9.97145	9.91976	9.92386	9.95242	10.0121	10.0052	9.88905	9.90363	10.0165	9.95682	9.95107	9.95404	10.0371
ENSMUSG00000001151	Pcnt;Pcnt	-0.00431552	0.945893		12.515	12.2796	12.0937	12.3078	12.2053	12.0631	11.9644	12.3259	12.143	12.1541	12.0138	12.0657	12.0752	12.3637	12.3019	12.3571	12.0892	12.0023	12.2617	12.3688	12.3185	12.1238	12.2608	12.2568	12.081	12.1207	12.0582	12.1328	12.2302	12.35	12.0719	12.0772	12.195	12.2284	12.09	12.2739	12.1916	12.3093
ENSMUSG00000001156	Mxd1;Mxd1	0.0968328	0.195452		7.40212	7.3313	7.39141	7.42265	7.32847	7.15835	7.02515	7.68135	7.58463	7.48685	7.21212	7.2409	7.26657	7.37056	7.39286	7.46392	7.29075	7.42597	7.58845	7.35054	7.35418	7.19203	6.98794	7.33664	7.12885	7.36501	7.37052	7.18573	7.10289	7.2308	7.19031	7.23943	7.35693	7.34845	6.82244	7.24869	7.62536	7.68056
ENSMUSG00000001157	Gmcl1;Gmcl1	0.0686911	0.348391		6.79955	6.80369	6.8028	6.63818	6.81077	6.90704	6.50147	6.66219	6.95387	6.72971	6.96083	6.68721	6.85759	6.62553	6.75271	6.78774	6.74817	6.56782	6.94993	6.45602	6.81629	6.57082	6.83701	6.7791	6.70597	6.60335	6.64741	6.70709	6.56035	6.85782	6.72975	6.71701	6.84661	6.93008	6.48362	6.83987	6.80055	6.38012
ENSMUSG00000001158	Snrnp27;Snrnp27	0.0930823	0.0442428		9.06858	9.22144	9.05147	9.16631	9.1783	9.2881	9.20807	9.05161	9.27346	9.20701	9.21301	9.21413	9.34686	9.21944	9.1546	9.18436	9.23246	9.20748	9.69976	9.00586	9.18669	9.11764	9.12885	9.1452	9.06133	9.20964	9.22542	9.08708	9.2234	9.0715	9.22689	9.08586	9.19775	9.19104	9.22471	9.09708	9.07817	9.00087
ENSMUSG00000001173	Ocrl;Ocrl	0.0890709	0.0635955		9.67877	9.47513	9.33756	9.41686	9.46599	9.37602	9.38058	9.55252	9.33505	9.49382	9.52494	9.37894	9.24796	9.58968	9.45489	9.45752	9.33135	9.37688	9.30115	9.40626	9.51872	9.31826	9.29492	9.39004	9.18054	9.31318	9.38161	9.28173	9.3931	9.52369	9.56991	9.27994	9.31735	9.33774	9.3822	9.28238	9.36259	8.92362
ENSMUSG00000001175	Calm1;Calm3	-0.0234597	0.457361		13.9854	14.1322	13.922	14.1841	14.0351	14.0618	14.1471	14.1379	14.1106	13.9932	14.1264	14.1908	14.2423	14.1328	14.1105	14.0374	14.2028	14.2158	14.1579	14.0537	14.2043	14.1506	14.1119	14.0861	14.1248	14.0245	14.2196	14.1605	14.1607	14.1304	14.2	14.1346	14.1369	14.1498	14.1084	14.1772	14.2007	14.0651
ENSMUSG00000001211	Agpat3;Agpat3	-0.215522	7.29199e-10		11.7633	11.7161	11.4661	11.4982	11.4834	11.4261	11.4642	11.7843	11.5198	11.6109	11.4463	11.4272	11.4873	11.5529	11.3362	11.5135	11.5312	11.4263	11.5364	11.7475	11.7192	11.6701	11.8203	11.8313	11.7379	11.6487	11.8348	11.6558	11.7536	11.8938	11.8189	11.7291	11.8366	11.6857	11.7017	11.7652	11.6254	11.6532
ENSMUSG00000001227	Sema6b;Sema6b	-0.136875	0.215657		7.02951	6.62393	6.40075	6.68217	6.43443	6.61602	6.50147	6.21807	6.74114	6.59763	6.41636	6.35778	6.35878	6.52792	6.57556	6.74859	6.25843	5.86746	5.38173	7.0189	6.69881	6.70421	6.71245	6.71999	6.3468	6.69179	6.53544	6.42981	6.76936	6.62	6.36904	6.68811	6.46392	6.32003	6.54856	6.5587	6.47766	6.58214
ENSMUSG00000001228	Uhrf1;Uhrf1	0.368226	0.0883313		4.10191	3.81423	4.4871	3.61168	4.68106	4.21845	4.69551	3.92424	4.32165	4.49629	4.12076	4.0243	3.72739	3.88417	4.36555	3.98476	3.51966	4.35904	2.86347	3.85539	3.15319	4.02487	4.37931	4.01133	3.36106	4.11426	3.97851	3.49923	4.22592	3.62004	3.97633	3.85132	2.96913	3.60938	4.03207	4.26407	3.8397	3.62604
ENSMUSG00000001229	Dpp9;Dpp9	0.160353	1.20412e-09		10.3486	10.4051	10.3407	10.3852	10.3772	10.4529	10.3987	10.304	10.5075	10.4574	10.3147	10.4224	10.3984	10.3021	10.3221	10.3515	10.5496	10.3035	10.4841	10.2966	10.195	10.2178	10.2988	10.2552	10.1756	10.1447	10.2193	10.113	10.23	10.2761	10.3829	10.3682	10.2069	10.1759	10.1985	10.2188	10.2308	10.2046
ENSMUSG00000001240	Ramp2;Ramp2	-0.0170214	0.678226		9.68589	9.6169	9.5596	9.51742	9.57142	9.52298	9.51627	9.54606	9.59398	9.62024	9.43115	9.61656	9.51833	9.55706	9.60671	9.70085	9.53804	9.45395	9.81317	9.72649	9.53405	9.52675	9.71489	9.60134	9.51756	9.5544	9.60012	9.65794	9.58495	9.66307	9.58101	9.72799	9.45561	9.56961	9.59889	9.59016	9.58562	9.5495
ENSMUSG00000001247	Lsr;Lsr	0.243373	0.317849		3.82086	4.32963	4.4871	3.61168	4.42819	4.14586	3.95209	4.29676	4.0872	4.42879	3.34811	4.09999	4.27862	4.08055	4.12919	3.79285	3.37878	4.84708	3.50776	4.37563	3.97736	3.93122	4.30457	3.79923	3.5009	4.42067	4.66608	4.53498	3.85886	3.73685	3.97633	3.95201	3.65752	3.01835	3.34764	3.7146	3.75035	2.87551
ENSMUSG00000001248	Gramd1a;Gramd1a	-0.0543415	0.142258		9.67699	9.65342	9.57252	9.57106	9.55372	9.58263	9.56875	9.50002	9.7512	9.58579	9.6054	9.60036	9.4585	9.57142	9.59125	9.66625	9.7078	9.64095	9.61486	9.70311	9.6995	9.77439	9.65786	9.80884	9.43713	9.77457	9.47563	9.46445	9.56307	9.75769	9.61597	9.62691	9.71596	9.65651	9.7289	9.69803	9.64104	9.67117
ENSMUSG00000001249	Hpn;Hpn	0.020409	0.844312		7.17822	6.97509	7.51129	7.46524	7.30984	7.62687	7.33586	7.50609	7.56191	7.2434	7.47702	7.58182	7.66004	7.58796	7.60778	7.54994	7.25088	7.55304	7.50631	7.62768	7.47026	7.26102	7.51272	7.33664	7.21261	7.64895	7.35175	7.59991	7.30816	7.4086	7.04398	7.24936	7.5536	7.16473	7.45948	7.17972	7.40155	8.10029
ENSMUSG00000001270	Ckb;Ckb	0.021682	0.790216		7.71199	7.96946	7.90484	7.79405	8.00927	7.92679	7.89944	7.87245	8.10295	8.11573	7.73605	7.92659	8.09889	7.76261	7.87356	8.16481	8.04628	8.24202	7.74543	7.85354	7.90098	8.03819	8.02445	7.597	7.83167	7.89854	7.84326	7.95358	7.86476	7.88429	7.66106	7.83487	7.68697	7.91851	8.31819	7.92094	8.15992	8.23028
ENSMUSG00000001280	Sp1;Sp1	0.0380602	0.200494		10.4335	10.4243	10.332	10.3707	10.3061	10.2525	10.3149	10.553	10.2618	10.3891	10.4484	10.3272	10.3696	10.4156	10.2806	10.3084	10.405	10.3793	10.4337	10.4164	10.4065	10.257	10.3577	10.4279	10.2751	10.3924	10.4263	10.3536	10.311	10.3422	10.2926	10.3243	10.3344	10.2867	10.294	10.286	10.2865	10.2279
ENSMUSG00000001281	Itgb7;Itgb7	0.285653	0.0326606		5.71787	5.59378	5.91284	6.20762	6.10767	6.00652	5.78467	5.84978	5.55428	5.89986	5.53143	5.68184	6.14507	5.93211	5.77821	4.98221	5.03601	6.27904	5.97723	5.5203	5.39885	5.96166	5.65053	5.55436	5.91826	5.89055	5.5477	5.63439	5.92476	5.09046	5.56793	5.86425	4.85296	5.52512	5.36033	5.4108	5.72813	4.68376
ENSMUSG00000001285	Myg1;Myg1	0.0673914	0.195351		7.68383	7.70292	7.71147	7.83359	7.72281	7.60673	7.75361	7.71245	7.89448	7.84503	7.61234	7.86825	7.62293	7.81873	7.63817	7.73492	7.91212	7.87411	7.68352	7.55722	7.77764	7.78066	7.69933	7.85917	7.50614	7.61165	7.68733	7.74826	7.61701	7.80624	7.6777	7.75351	7.7589	7.7907	7.67839	7.76823	7.47311	7.46577
ENSMUSG00000001288	Rarg;Rarg	0.17567	0.0010829		8.48626	8.73062	8.76028	8.36132	8.47831	8.40231	8.38697	8.71023	8.61069	8.5562	8.40041	8.46299	8.17265	8.37657	8.47576	8.58719	8.38241	8.64569	8.33794	8.31862	8.42952	8.43783	8.52179	8.13852	8.15648	8.45661	8.23503	8.33857	8.29949	8.42237	8.19374	7.99684	8.18161	8.42406	8.34128	8.30556	8.33914	8.50344
ENSMUSG00000001289	Pfdn5;Pfdn5	0.000783395	0.988923		10.1812	10.23	10.1654	10.2134	10.1407	10.2438	10.115	10.2008	10.1519	10.2358	10.2745	10.2699	10.296	10.3705	10.2914	10.3955	10.3624	10.4298	10.6021	10.2785	10.1781	10.2545	10.1466	10.2604	10.1265	10.3051	10.1639	10.2919	10.2942	10.3502	10.2035	10.2619	10.3503	10.316	10.2372	10.3889	10.2796	10.5131
ENSMUSG00000001300	Efnb2;Efnb2	-0.183972	0.00616046		8.23293	7.96366	8.39921	8.00504	7.9138	8.11918	8.12108	8.32389	7.98266	8.07216	8.00848	8.01235	7.7175	8.09918	7.76066	8.08847	7.97466	8.41493	8.05643	8.13193	8.59576	8.13063	8.64808	8.35313	8.40816	8.35193	8.23503	8.30978	8.19989	8.2165	8.19374	8.35043	8.21918	8.09122	8.09726	7.90881	8.10692	8.21415
ENSMUSG00000001305	Rrp15;Rrp15	-0.0312261	0.592726		7.66235	7.61675	7.85737	7.76024	7.85076	7.56558	7.49453	7.55838	7.70702	7.77881	7.71497	7.66518	7.54572	7.54702	7.62305	7.66655	7.74996	7.66002	7.7673	7.49993	7.67768	7.80066	7.81828	7.86601	7.58683	7.74165	7.60255	7.71101	7.57786	7.75868	7.71042	7.64489	7.6735	7.68681	7.56526	7.75474	7.66867	7.99094
ENSMUSG00000001313	Rnd2;Rnd2	0.00475352	0.973077		5.4094	5.21803	5.31768	5.16467	5.79584	5.46576	5.41297	5.43079	5.45912	5.53284	5.53143	5.44111	5.32024	5.34352	5.66467	5.50499	5.12692	5.64736	5.70999	5.22947	5.61604	4.98304	5.49115	5.71437	5.64433	5.35342	5.48018	5.58033	5.62024	5.33243	5.05957	5.1836	5.33597	5.1197	5.65389	5.37599	5.47281	5.96408
ENSMUSG00000001323	Srr;Srr	0.173884	3.50116e-06		8.48626	8.58694	8.701	8.59021	8.56727	8.585	8.77152	8.51239	8.64352	8.52421	8.64657	8.70037	8.62333	8.55647	8.616	8.43931	8.75443	8.52955	8.65483	8.51315	8.4213	8.51652	8.45425	8.4877	8.42143	8.42686	8.49658	8.48184	8.37906	8.28044	8.67602	8.51582	8.3134	8.3398	8.46838	8.38649	8.45324	8.21415
ENSMUSG00000001333	Sync;Sync	-0.108488	0.00361841		9.81807	9.81209	9.85075	9.77272	9.69681	9.8965	9.88439	9.81499	9.99401	9.89492	9.84732	9.85234	9.7716	9.87084	9.91983	9.84856	9.91811	9.77508	10.1123	9.89625	9.95712	10.0936	10.0669	9.96658	10.1611	9.81779	9.93875	9.83719	9.90102	10.0828	10.1612	9.97681	9.88183	9.92202	9.96279	10.026	9.88881	9.8747
ENSMUSG00000001334	Fndc5;Fndc5	0.133885	0.0160098		10.6326	10.5747	10.7462	10.6728	10.9457	10.49	10.6386	10.5476	10.5996	10.7366	10.7644	10.8804	10.7801	10.467	10.6155	10.3428	10.7254	10.6323	10.8781	10.4546	10.5387	10.5428	10.7983	10.4911	10.6966	10.3635	10.3289	10.3845	10.1851	10.545	10.6036	10.6858	10.5698	10.556	10.7114	10.5351	10.4337	10.7099
ENSMUSG00000001348	Acp5;Acp5	0.192014	0.476255		5.63205	5.93972	6.54258	5.49574	5.76882	6.44505	5.41297	5.79272	6.28508	6.27139	5.03803	5.57977	6.22649	5.82659	5.60437	5.40782	5.21244	6.13103	5.20071	5.61584	6.20019	6.68999	5.87375	5.93837	4.57717	4.98468	4.47118	5.40481	5.27349	4.4348	5.94308	6.68811	4.85296	4.98602	6.30721	5.26621	5.47281	5.71178
ENSMUSG00000001349	Cnn1;Cnn1	-0.128686	0.406731		5.90024	6.48492	6.4496	6.18742	6.38188	6.1982	5.67109	6.10544	6.6721	6.04216	5.97132	6.26217	6.72378	6.88406	5.85786	6.72188	6.21765	6.48155	6.24998	6.8458	6.90148	6.42383	7.28868	6.38148	5.99123	6.44271	5.89746	6.02684	5.94951	5.90674	6.63068	6.58213	6.18887	6.37455	6.96008	6.32317	6.25214	6.11069
ENSMUSG00000001366	Fbxo9;Fbxo9	-0.0642691	0.068516		9.83737	9.80399	9.72744	9.79626	9.7702	9.78739	9.89075	9.80601	9.73437	9.92891	9.84571	9.87137	9.77837	9.96242	9.78539	9.58709	9.81763	9.70661	9.82755	9.78761	9.86922	9.75743	9.78701	9.70024	9.92546	10.0006	9.93718	9.90061	9.92461	9.90539	9.89032	9.86019	9.91512	9.83073	9.79228	9.90907	10.0367	9.72623
ENSMUSG00000001376	Vps50;Vps50	-0.0525641	0.139669		9.81807	9.89984	9.78883	9.82761	9.69322	9.76029	9.74574	9.90186	9.86539	9.89179	9.85377	9.82193	9.86356	9.84742	10.0541	9.84392	9.79875	9.82082	9.67683	9.97494	9.95996	9.8547	9.88325	9.8645	9.87975	9.80298	9.92771	9.96795	9.75952	9.86265	9.94117	9.88905	9.96159	9.89741	9.80894	9.94217	9.94903	9.63073
ENSMUSG00000001380	Hars;Hars	0.0239265	0.663883		9.16848	9.27165	9.2275	9.24664	9.29656	9.21015	9.22326	9.33248	9.22607	9.22453	9.36505	9.29486	9.33544	9.25546	9.13074	9.26055	9.20403	9.27796	9.81317	9.28797	9.26226	9.25685	9.36785	9.32209	9.3074	9.2779	9.26859	9.21455	9.16649	9.27596	9.28506	9.36229	9.24861	9.26265	9.26874	9.3377	9.18432	9.10731
ENSMUSG00000001383	Zmat2;Zmat2	0.0468429	0.402737		9.34518	9.44001	9.41953	9.50727	9.57533	9.54078	9.45754	9.55252	9.39412	9.49589	9.50257	9.45838	9.50207	9.57753	9.45702	9.52472	9.61269	9.54717	10.0025	9.36561	9.47572	9.50862	9.39737	9.50831	9.40855	9.32475	9.62573	9.47374	9.66557	9.44432	9.78675	9.58833	9.37883	9.4709	9.39329	9.46531	9.46619	9.34435
ENSMUSG00000001403	Ube2c;Ube2c	-0.157917	0.19446		6.22731	6.2759	5.93588	6.22755	6.32735	5.80912	6.01161	6.17407	5.75457	6.0194	5.76808	6.12394	6.41196	5.82659	5.98156	5.78847	5.70084	6.34161	5.8395	6.21288	5.92591	5.86367	6.15474	6.17687	6.72035	6.28106	6.24127	6.00649	5.97383	6.29753	5.79842	6.14511	6.07051	6.70749	5.53072	6.01915	6.02336	6.84561
ENSMUSG00000001415	Smg5;Smg5	0.0273105	0.556103		10.792	10.8699	10.8567	10.7829	10.6987	10.7997	10.7122	10.8938	11.1062	10.7863	10.809	11.005	10.9327	10.7052	10.8559	10.7668	10.9063	11.0182	10.933	10.7523	10.7836	10.9088	10.8721	10.7177	10.8043	10.8301	10.953	10.8448	10.6723	10.8466	10.9217	10.8084	10.6468	10.8013	10.8288	10.854	10.8492	11.0463
ENSMUSG00000001416	Cct3;Cct3	0.063531	0.112956		10.6636	10.7527	10.671	10.7938	10.7506	10.8598	10.8001	10.5138	10.8498	10.7128	10.8547	10.841	10.7313	10.7135	10.6164	10.7127	10.7218	10.4312	10.6021	10.6298	10.6624	10.8111	10.7516	10.6341	10.59	10.574	10.6569	10.5943	10.593	10.5738	10.7969	10.6831	10.5986	10.6639	10.7078	10.7277	10.6939	10.4831
ENSMUSG00000001418	Glmp;Glmp	0.146049	0.000316564		8.33605	8.31783	8.46404	8.51112	8.47831	8.56077	8.5404	8.53866	8.50349	8.28752	8.24248	8.4594	8.46459	8.60115	8.42437	8.52676	8.61613	8.38553	8.45035	8.08818	8.29655	8.43356	8.3466	8.34337	8.2033	8.36991	8.27543	8.35476	8.23554	8.42673	8.33681	8.418	8.22842	8.21589	8.26605	8.18504	8.44259	8.45622
ENSMUSG00000001419	Mef2d;Mef2d	-0.121809	0.00563448		11.9344	11.754	11.8601	11.6846	11.5876	11.6648	11.7763	11.9895	11.669	11.6619	11.8475	11.7519	11.7755	11.852	11.8672	11.6437	11.8387	12.0018	11.965	11.9344	11.8755	11.8789	11.9211	11.8731	12.0667	12.058	12.0733	11.9758	11.8512	11.9509	11.7905	11.7637	12.0191	11.9418	11.627	11.8438	11.9409	12.0659
ENSMUSG00000001420	Tmem79;Tmem79	0.024625	0.890573		5.66122	5.59378	5.13066	5.49574	5.49965	5.27472	5.26424	5.04753	5.39201	5.56464	5.16777	5.46993	5.07852	5.48895	5.54143	5.44094	5.81462	5.23767	4.46121	5.30785	4.83193	5.19936	4.64469	4.9287	5.5827	5.42397	5.5477	5.20495	4.81611	5.21651	5.15773	5.48186	5.46669	5.28061	5.3237	5.60369	5.41584	6.24376
ENSMUSG00000001424	Snd1;Snd1	0.160701	8.24296e-11		10.6788	10.8161	10.7648	10.6881	10.6915	10.6363	10.7265	10.8055	10.7545	10.747	10.6357	10.7112	10.6689	10.7218	10.7088	10.7337	10.7604	10.6323	10.6028	10.4792	10.509	10.684	10.5469	10.5336	10.5723	10.5701	10.5974	10.6429	10.5522	10.5136	10.5379	10.5143	10.5414	10.4658	10.3923	10.4685	10.5923	10.6853
ENSMUSG00000001435	Col18a1;Col18a1	-0.161815	0.0042199		8.98739	9.18198	9.36328	9.02542	9.0937	9.1511	9.10523	9.19061	9.17459	9.08351	8.8759	9.12634	9.10188	9.01548	9.11462	9.2744	8.88389	9.34363	8.86971	9.4018	9.45976	9.35705	9.67835	9.26378	9.20375	9.21711	9.26358	9.19445	9.23603	8.8592	9.18386	9.35081	9.07759	9.16034	9.3755	9.21749	9.16284	9.31818
ENSMUSG00000001436	Slc19a1;Slc19a1	-0.00484438	0.955674		6.94899	6.59418	6.88796	7.01592	6.6423	6.74448	6.46785	6.72453	7.07648	6.96233	6.74218	6.97546	6.73773	6.97329	6.60664	6.96898	7.09071	6.59889	6.94993	6.76474	6.87765	6.78675	6.75517	6.59395	6.69145	6.85391	6.95156	6.7321	6.85042	6.8186	6.92358	6.89196	6.97296	7.00111	6.80925	6.8652	6.77813	6.98521
ENSMUSG00000001440	Kpnb1;Kpnb1	0.0401556	0.0355416		11.4566	11.429	11.429	11.4295	11.4625	11.4471	11.3893	11.4618	11.4191	11.3645	11.4453	11.4549	11.3968	11.3654	11.3885	11.3515	11.3649	11.3354	11.3278	11.396	11.3675	11.3829	11.3369	11.337	11.358	11.3289	11.4022	11.3704	11.333	11.4043	11.4943	11.3137	11.3613	11.3419	11.3256	11.4003	11.3823	11.3189
ENSMUSG00000001441	Npepps;Npepps	0.0312165	0.496547		10.6473	10.403	10.5047	10.248	10.3983	10.4061	10.3031	10.5658	10.2989	10.2915	10.3482	10.4343	10.2651	10.4382	10.3256	10.3016	10.2161	10.3338	10.2517	10.5393	10.4445	10.2666	10.4121	10.4644	10.3864	10.2756	10.3808	10.1656	10.2083	10.4141	10.3101	10.2934	10.3482	10.2902	10.2761	10.3591	10.2954	10.2908
ENSMUSG00000001444	Tbx21;Tbx21	-0.185182	0.444484		3.33328	3.59138	3.55561	3.72817	3.61457	4.47701	4.29653	4.52409	4.52328	3.83959	4.28229	3.46106	3.19159	3.38673	3.94693	3.68638	3.37878	4.03482	3.0174	4.37563	3.88476	3.83105	3.95958	3.79923	3.85383	4.61415	4.24578	4.0694	4.14254	4.28938	3.97633	3.62603	3.76305	3.8335	3.61351	4.01534	4.07868	3.29904
ENSMUSG00000001445	Mrpl10;Mrpl10	0.01046	0.803812		9.19865	9.30417	9.27118	9.23438	9.31303	9.43051	9.51627	9.31739	9.49352	9.40441	9.3052	9.31486	9.36945	9.27314	9.3231	9.38704	9.34088	9.16831	9.28608	9.25372	9.32307	9.21275	9.30454	9.28688	9.23664	9.21213	9.29093	9.30483	9.30716	9.40072	9.34619	9.41396	9.27561	9.29127	9.4581	9.32635	9.40895	9.38634
ENSMUSG00000001467	Cyp51;Cyp51a1	0.236621	0.000777928		7.04066	7.12828	6.9795	7.14727	7.1927	7.27356	7.53567	6.93692	7.30345	7.12043	7.39106	7.20706	7.26657	6.91012	7.0639	6.98029	7.26095	7.31808	7.18743	6.79227	6.791	7.09818	6.93936	6.7791	7.21261	6.77512	6.87476	6.65574	6.95188	6.70848	7.39536	7.35427	6.88218	7.05774	6.92383	6.93861	6.96843	6.77039
ENSMUSG00000001472	Tcf25;Tcf25	0.121166	1.4302e-10		12.2944	12.34	12.3045	12.3241	12.2398	12.3701	12.2955	12.3322	12.2711	12.3245	12.3829	12.3642	12.3769	12.3039	12.4231	12.3752	12.3809	12.313	12.4363	12.1973	12.204	12.1585	12.1501	12.2283	12.1317	12.2123	12.2196	12.2149	12.2527	12.34	12.2786	12.2251	12.2146	12.1875	12.2432	12.2074	12.3038	12.185
ENSMUSG00000001473	Tubb6;Tubb6	-0.0883641	0.305752		8.55394	8.44413	8.74079	8.52729	8.58675	8.42549	8.55247	8.4306	8.40054	8.2635	8.28599	8.43768	8.38259	8.51037	8.43306	8.52676	8.06365	8.53223	8.77843	8.04878	8.20376	8.89698	8.7607	8.74657	8.61472	8.7281	8.44439	8.81011	8.32336	8.48216	8.79518	8.27954	8.45399	8.43265	8.48507	8.47139	8.29638	9.01955
ENSMUSG00000001482	Def8;Def8	-0.0112829	0.763278		9.68411	9.73238	9.81392	9.89303	9.92051	9.93201	9.92985	9.95646	9.80701	9.89023	9.93195	9.98304	10.0216	9.84405	9.87267	9.88211	9.89566	9.82958	9.81579	9.80291	9.78205	9.80111	9.87035	9.873	9.88295	9.86452	9.93245	9.86713	9.83117	9.96198	10.0281	9.92974	9.92084	9.88181	9.93876	9.86738	9.82733	9.9964
ENSMUSG00000001493	Meox1;Meox1	0.11813	0.259163		6.24669	7.06461	7.2237	6.73881	6.74295	6.71969	6.90469	6.34256	7.36599	6.77118	6.91229	7.11883	6.92011	6.9856	6.94735	6.72188	7.22024	7.18791	7.1793	6.85888	6.791	6.91461	7.2293	6.7791	7.05134	6.78856	6.77967	7.06298	6.88931	6.37166	6.38938	6.4158	6.83455	7.03535	6.74143	6.77455	6.68475	6.97568
ENSMUSG00000001506	Col1a1;Col1a1	0.517085	0.00435405		13.1891	14.3172	15.0421	13.034	14.3695	13.9766	14.3131	13.7994	13.8098	14.2313	13.7323	14.1628	13.9814	13.6878	14.6421	14.1486	13.3202	14.87	13.1631	13.4627	13.658	13.0329	14.5051	13.467	13.6885	13.8514	13.815	13.4607	13.5637	13.4326	13.2177	13.1549	13.236	13.6433	13.6555	13.0893	13.8963	13.2726
ENSMUSG00000001507	Itga3;Itga3	0.0116101	0.878076		7.91337	7.76433	8.08567	7.88469	7.79157	8.01604	7.97318	7.94625	7.76785	8.12642	7.79078	8.05101	7.96295	7.62777	7.78124	7.94576	7.94373	8.09359	7.74543	8.08818	7.87112	8.07697	7.92816	7.79617	7.67068	7.90472	7.88954	7.99032	7.87771	8.17569	7.52055	7.79476	7.98295	7.77727	7.69999	7.92094	7.85701	8.11774
ENSMUSG00000001508	Sgca;Sgca	-0.161566	2.02352e-07		11.6409	11.5747	11.5576	11.5761	11.5574	11.482	11.5838	11.6402	11.5818	11.5884	11.5556	11.6763	11.6423	11.7529	11.6936	11.7627	11.7821	11.71	11.7994	11.711	11.6849	11.7103	11.6726	11.8409	11.6825	11.762	11.8352	11.8759	11.8164	11.8784	11.8371	11.7843	11.8809	11.7913	11.7277	11.9277	11.8983	11.9126
ENSMUSG00000001517	Foxm1;Foxm1	0.0638847	0.859181		4.40761	2.32386	4.3566	3.61168	4.03326	3.61133	4.50977	4.21225	3.32172	4.20499	3.83848	3.57155	3.48422	3.9857	3.6214	3.98476	2.84819	4.54069	3.15647	4.37563	3.30385	3.48056	4.22574	3.79923	3.85383	4.27559	3.38079	3.8123	3.85886	4.12763	3.12033	3.74307	3.13559	2.8231	3.48669	3.82197	3.19515	4.97928
ENSMUSG00000001518	Itfg2;Itfg2	-0.113662	0.00980632		8.36293	8.27159	8.14619	8.24392	8.27722	8.33452	8.31317	8.49461	8.3747	8.32513	8.04272	8.29197	8.27667	8.15474	8.09243	8.1845	8.40529	8.18515	8.48376	8.24582	8.30104	8.51249	8.39244	8.41035	8.37219	8.30129	8.47072	8.31806	8.41504	8.45258	8.49069	8.31778	8.3134	8.37142	8.23186	8.49186	8.56227	8.45279
ENSMUSG00000001520	Nrip2;Nrip2	0.295163	0.000826966		6.42738	6.40148	6.48126	6.52999	5.92387	6.38324	6.2869	6.40099	6.47541	6.56657	6.59615	6.14196	6.41196	6.38657	6.29944	6.82585	6.3743	6.83467	6.24998	6.27274	6.14136	5.81205	6.29648	6.06254	5.96732	5.93954	6.13552	6.04691	6.37185	6.21937	6.46802	6.12369	6.18887	6.24398	6.43292	6.30478	6.30015	5.4058
ENSMUSG00000001521	Tulp3;Tulp3	0.00253063	0.972313		7.74643	7.70292	7.71813	7.76024	7.81157	7.5586	7.63746	7.7504	7.85141	7.80566	7.60472	7.74398	7.7175	7.85942	7.52072	7.61669	7.72835	7.49366	7.65448	7.58109	7.66382	7.75355	7.67728	7.79617	7.59466	7.8025	7.72427	7.49424	7.52122	7.61346	7.54796	7.71104	7.83952	7.60557	7.5886	7.62733	7.81906	8.0959
ENSMUSG00000001524	Gtf2h4;Gtf2h4	0.0502329	0.423098		8.09005	8.12322	7.98434	8.11612	8.14684	8.18858	8.17936	7.85165	8.57331	8.09955	8.01999	8.06051	8.38259	8.10483	7.94824	8.08847	8.19026	8.06049	7.98823	8.15862	8.06294	8.1094	8.05897	7.88632	7.76387	7.98859	7.93438	8.05617	8.01884	8.20133	8.14671	8.25018	8.01	8.06383	8.06987	8.09157	8.20685	8.2182
ENSMUSG00000001525	Tubb5;Tubb5	0.12592	0.000741869		10.3553	10.2599	10.3287	10.2271	10.4234	10.2961	10.4351	10.228	10.379	10.2469	10.3112	10.447	10.2854	10.1842	10.3115	10.3129	10.1128	10.4484	10.0799	10.1699	10.1621	10.3044	10.2903	10.1288	10.1305	10.1249	10.0316	10.1576	10.1388	10.1343	10.0775	10.1877	10.0106	10.195	10.3359	10.2249	10.1337	10.363
ENSMUSG00000001542	Ell2;Ell2	-0.0815503	0.132625		9.79522	9.71693	9.63192	9.58657	9.6081	9.57228	9.40077	9.52432	9.53299	9.53453	9.60158	9.67187	9.51833	9.49599	9.43987	9.50528	9.80908	9.73019	9.61335	9.86904	9.57907	9.95329	9.43946	9.60543	9.72433	9.45049	9.71104	9.69815	9.4484	9.51144	9.98862	9.69569	9.65214	9.81931	9.72012	9.59962	9.58077	9.72053
ENSMUSG00000001552	Jup;Jup	-0.019316	0.692045		11.3498	11.3019	11.1125	11.1346	11.3341	10.9932	11.1028	11.2018	11.2339	11.2676	10.9358	11.0552	11.0195	11.2843	11.1	11.2025	11.2721	11.2945	11.2004	11.1515	11.2633	11.323	11.3079	11.1827	11.199	11.1077	11.2759	11.1904	11.1328	11.2146	11.158	11.2821	11.0773	11.1265	11.0787	11.1439	11.1971	11.3916
ENSMUSG00000001555	Fkbp10;Fkbp10	0.091781	0.329083		7.00696	7.68891	7.82688	7.36983	7.78484	7.68566	7.75361	7.59221	7.63629	7.8123	7.69359	8.01235	7.61539	7.31311	7.84126	7.60212	7.5177	7.85278	6.89139	7.40505	7.60698	7.37211	7.68467	7.27636	7.46403	7.54198	7.504	7.67921	7.70683	7.42611	7.39536	7.56765	7.45468	7.61315	7.93064	7.49569	7.69884	7.26902
ENSMUSG00000001569	Nom1;Nom1	-0.0826525	0.0123104		9.32253	9.21412	9.1655	9.26844	9.20375	9.10158	9.12693	9.27375	9.16205	9.13472	9.13583	9.1127	9.22338	9.18783	9.23386	9.09093	9.2926	9.01551	9.15121	9.31669	9.31422	9.2926	9.29008	9.25339	9.29545	9.26354	9.09608	9.13943	9.26342	9.32344	9.10608	9.32523	9.29553	9.25055	9.17674	9.24186	9.2591	9.406
ENSMUSG00000001576	Ergic1;Ergic1	-0.0827217	0.00663446		9.98458	9.99826	10.0207	9.97784	9.91282	10.1634	10.0065	9.99649	10.0577	9.99312	10.0958	10.0867	9.98259	9.87911	9.95798	9.9484	9.83964	10.1933	9.97697	10.0778	10.0265	10.0259	10.0004	10.0257	10.0784	10.0263	10.0964	10.1553	10.0909	10.0193	10.1449	10.1825	10.0279	10.1836	10.1666	10.1105	10.1556	10.0977
ENSMUSG00000001588	Acap1;Acap1	0.191528	0.471605		4.18462	3.7071	3.87457	3.72817	3.19464	3.09886	3.35901	4.02677	3.90664	3.48818	3.73061	3.21091	3.93542	3.88417	3.94693	3.44651	2.84819	3.84054	3.50776	3.36239	3.30385	3.72342	3.95958	3.90918	3.2062	4.27559	3.22451	3.09884	3.63309	3.94543	3.74327	3.35894	3.13559	2.3293	3.34764	3.5986	3.44338	3.62604
ENSMUSG00000001604	Tcea3;Tcea3	0.0324208	0.426862		12.1462	12.109	12.0776	12.2475	12.0519	12.2041	12.0912	12.1858	12.1475	12.1841	12.2292	12.1629	12.2074	12.1951	12.2478	12.3334	12.2082	12.0263	12.3844	12.1602	12.1211	12.0856	11.9767	12.1622	12.1205	12.1375	12.1083	12.1704	12.2308	12.3368	11.932	12.0341	12.2414	12.2244	12.087	12.204	12.2215	12.2549
ENSMUSG00000001627	Ifrd1;Ifrd1	-0.334691	5.94733e-07		10.0398	9.91496	10.0354	9.64886	10.1168	9.59972	9.64029	9.86082	9.67914	9.79292	9.63	10.1615	9.75455	10.0204	9.78539	9.6326	9.62834	9.38878	9.62537	10.1997	10.1634	10.5837	10.2017	10.1845	9.84736	9.87085	10.1202	10.3845	9.86408	9.9332	10.0506	9.95119	10.2427	10.2616	10.1484	10.1289	10.0774	10.1281
ENSMUSG00000001630	Stk38l;Stk38l	-0.0026792	0.956231		8.83248	8.75772	9.00048	8.94344	8.86078	8.95261	8.87132	8.86701	8.75121	8.9333	9.05707	8.86129	8.99556	8.97284	8.83847	8.92526	8.86421	8.64569	8.87727	9.02919	9.02796	8.91238	8.93806	8.89426	8.95286	8.82905	8.84413	8.85918	8.8225	8.79666	8.88748	8.8255	8.93244	8.91881	8.89711	8.83401	8.90009	8.7527
ENSMUSG00000001632	Brpf1;Brpf1	-0.0403964	0.445621		9.0159	8.87062	8.811	8.74687	8.80865	8.60882	8.7189	8.91792	8.81344	9.05301	8.7709	8.80868	8.6966	8.89341	8.94869	8.79682	8.70365	9.00781	8.87223	8.88961	8.86784	8.83368	8.91626	8.77952	8.86821	8.8258	8.81016	8.80717	8.92587	9.07982	8.69248	8.7471	8.91538	8.80102	8.77692	8.87822	9.01244	9.17554
ENSMUSG00000001642	Akr1b3;Akr1b1	0.0311149	0.377169		10.9347	10.984	11.0793	11.1483	11.0518	11.1643	11.1473	11.0342	11.162	11.0596	11.2276	11.0835	11.196	11.1851	11.197	11.1652	11.2564	11.0653	11.1283	10.9945	10.9782	10.9792	11.0385	11.0555	11.0489	11.0292	10.9739	11.1763	11.0658	11.1243	11.2232	11.2121	11.0982	11.1092	11.1471	11.1509	11.1422	11.1331
ENSMUSG00000001656	Hoxc11;Hoxc11	-0.564992	9.79596e-27		7.02951	7.15909	7.16641	6.83288	6.98528	6.91798	6.84046	7.22264	6.95387	7.14167	6.98451	6.78218	6.85759	7.04561	7.108	7.09918	6.87161	6.98336	7.41228	7.51653	7.47821	7.49994	7.34571	7.52974	7.51441	7.50177	7.55411	7.53744	7.57786	7.75868	7.69415	7.53556	7.73963	7.76372	7.6267	7.62733	7.73422	7.41728
ENSMUSG00000001657	Hoxc8;Hoxc8	-0.213886	0.0222224		5.87556	6.11758	6.40075	6.44743	6.23162	6.38324	6.16633	6.56331	5.99968	6.38259	6.14943	6.06849	6.03637	6.27065	6.28029	6.56547	5.94527	6.55732	6.55666	6.21288	6.55598	5.8888	6.76914	5.98933	6.21083	6.45961	6.64741	6.69442	6.60776	6.58925	6.48702	6.22777	6.68144	6.73553	6.34426	6.52732	6.76678	6.40874
ENSMUSG00000001661	Hoxc6;Hoxc6	0.151896	0.0395443		7.05172	7.00932	6.7123	6.98112	6.6863	6.82805	7.07065	6.84168	6.80703	7.17295	6.76969	6.82743	6.54488	6.51099	6.84682	6.93451	7.06795	6.87753	7.34115	6.97153	6.60033	6.63164	6.65344	6.7791	6.83051	6.73406	6.79364	6.70709	6.71267	7.08416	6.57847	6.74535	6.91689	6.81653	6.69916	6.70613	6.77813	6.56952
ENSMUSG00000001663	Gstt1;Gstt1	0.127161	0.0909243		6.82555	6.77745	7.01238	6.96933	6.92535	7.06302	6.97817	7.07492	6.90656	6.92607	7.01931	6.89274	7.01483	6.89715	6.93516	6.98029	6.84508	6.77244	7.274	6.73668	6.87765	6.55521	6.623	6.9171	6.79018	6.84107	6.64741	6.90701	7.11388	6.8318	6.90956	6.90458	6.59833	6.55847	6.98376	6.5587	6.77813	7.37438
ENSMUSG00000001665	Gstt3;Gstt3	0.144541	0.095171		6.3217	6.33106	6.2618	5.87001	6.17098	5.9002	6.32495	6.43867	5.99968	6.19218	6.25053	6.03031	6.35878	6.45897	6.37358	6.4563	5.89442	6.2662	6.10294	6.10725	6.16124	5.86367	6.42553	5.98933	5.73211	5.96342	5.99745	6.12452	6.44328	6.27838	6.21796	6.0115	6.07051	5.98835	5.97059	6.14854	6.13347	5.77911
ENSMUSG00000001666	Ddt;Ddt	0.262167	0.00037586		7.32217	7.564	7.26976	7.69732	7.80493	7.56558	7.81506	7.26521	7.85141	7.65135	7.23204	7.47925	7.62293	7.47027	7.36586	7.51147	7.57534	7.03728	7.35566	7.1417	7.26514	7.07647	7.3734	7.26607	7.24281	7.20391	6.96397	7.28202	7.14635	7.51057	7.3751	7.46916	6.93958	7.07978	7.38142	7.59742	7.23863	7.11249
ENSMUSG00000001674	Ddx18;Ddx18	-0.0540757	0.312654		8.10074	7.95197	7.96207	8.17888	8.08244	8.04627	7.98511	7.94625	8.03858	8.06662	8.08713	7.91091	7.9023	8.0236	8.06472	7.97432	8.02871	7.58442	7.78349	8.00239	7.87112	8.09328	8.02445	8.24196	8.14053	8.11659	8.11217	8.10006	8.03627	8.07942	7.94843	7.95499	8.06778	7.94277	7.82975	8.07539	7.99953	8.04665
ENSMUSG00000001687	Ubl3;Ubl3	-0.00511616	0.905801		11.7132	11.8178	11.4891	11.7346	11.7597	11.5984	11.5435	11.5955	11.7318	11.7133	11.5501	11.6025	11.6152	11.6352	11.5734	11.5462	11.7969	11.5114	11.5903	11.5903	11.5914	11.8029	11.5246	11.5999	11.6612	11.5847	11.524	11.5975	11.6285	11.7198	11.6751	11.7572	11.6984	11.6284	11.6801	11.6245	11.6523	11.6966
ENSMUSG00000001700	Gramd3;Gramd2b	-0.316895	8.54843e-07		7.88273	7.74414	8.14124	7.83359	7.83781	7.92679	8.00283	7.75788	7.86385	7.90215	7.94354	8.01724	7.83898	7.8049	7.46246	7.76138	7.79224	7.5101	7.29673	8.01996	8.03628	8.48391	8.27501	7.90634	8.25854	7.95919	8.05531	7.9955	7.96525	8.0515	8.41332	8.3642	8.1084	8.23566	8.08637	8.03133	8.01879	8.02832
ENSMUSG00000001707	Eef1e1;Eef1e1	0.128734	0.0555914		7.75998	7.73735	7.2423	7.76024	7.67993	7.91045	7.70394	7.30656	7.74113	7.71649	7.67915	7.68988	7.9023	7.88593	7.66794	7.67353	7.82656	7.93219	7.96949	7.46615	7.45424	7.83984	7.47061	7.30682	7.43816	7.54989	7.71696	7.53744	7.50462	7.65858	7.97559	7.76739	7.5536	7.66511	7.72127	7.65663	7.48008	7.72676
ENSMUSG00000001729	Akt1;Akt1	0.0503431	0.220386		10.2632	10.23	10.346	10.3673	10.268	10.3354	10.1826	10.333	10.4935	10.2457	10.2094	10.221	10.2517	10.2366	10.1256	10.2558	10.4197	10.2901	10.4242	10.1514	10.1535	10.4392	10.2548	10.1344	10.2884	10.1036	10.1599	10.246	10.1825	10.2481	10.2926	10.189	10.3745	10.1823	10.2298	10.2623	10.1502	10.4839
ENSMUSG00000001739	Cldn15;Cldn15	-0.298461	0.0032846		6.22731	6.03139	6.20604	5.79186	5.46639	5.68653	5.57962	5.98326	5.80704	5.74196	5.7951	5.22145	5.70819	5.93211	5.258	5.86368	5.75885	5.90108	5.06604	6.01679	6.18084	6.24076	6.42553	6.24135	6.19031	5.83984	5.61221	6.10551	6.17608	5.93146	5.70411	6.03465	6.11105	5.86684	6.01722	5.92595	5.84063	6.11069
ENSMUSG00000001741	Il16;Il16	0.16052	0.0124453		8.40235	8.17941	8.21372	8.10539	8.0435	8.21986	8.17416	8.07745	8.10819	8.44101	8.09802	8.24272	7.98651	8.30471	8.22351	8.1246	7.96236	8.30304	7.68926	8.01996	8.30997	7.83984	7.90937	8.14977	8.06366	8.00018	8.15068	8.05121	8.38361	7.86517	7.82688	7.93667	7.74608	7.9607	7.97266	7.74795	7.88876	8.06025
ENSMUSG00000001750	Tcirg1;Tcirg1	0.205014	0.000619302		7.81943	8.05932	8.05969	7.89095	8.10423	7.82585	8.02611	7.97218	7.86385	8.11036	7.77729	7.77894	7.91463	7.8661	7.78124	7.78737	7.79917	7.9997	7.78884	7.75205	7.7185	7.66904	7.94671	7.68464	7.66326	8.04004	7.73155	7.60669	7.8517	7.51057	7.70231	7.90562	7.64617	7.74315	7.79002	7.64936	7.63163	7.05931
ENSMUSG00000001751	Naglu;Naglu	-0.0511036	0.477455		6.91306	6.94004	7.28778	7.1577	7.1825	7.11147	7.11476	7.02625	6.97695	7.37475	7.38218	7.06318	7.20763	7.18021	7.24269	7.43955	7.24074	7.3968	7.05146	7.13095	7.22793	7.07647	7.19867	7.31683	7.31091	7.21391	7.2337	7.3155	7.20917	7.26037	7.08197	7.27874	6.88218	7.33018	7.06368	7.42081	7.17996	7.52581
ENSMUSG00000001755	Coasy;Coasy	0.150456	0.00545273		7.9552	7.97525	7.93374	7.78735	8.17799	7.79057	7.912	7.7727	7.72076	7.88336	7.73605	7.8354	7.81286	7.58796	7.91759	7.86874	7.83332	7.67468	7.72323	7.82716	7.63568	7.83984	7.77048	7.77455	7.69273	7.61165	7.58658	7.516	7.47083	7.65116	7.32316	7.71104	7.65305	7.76372	7.86842	7.64936	7.72252	7.93299
ENSMUSG00000001761	Smo;Smo	0.131701	0.023731		7.84509	7.9461	8.16093	7.69016	7.8313	8.01094	7.99104	7.97218	7.90655	7.98672	7.95556	8.1117	7.96295	7.67413	7.93606	7.91072	7.79917	8.06049	7.63082	7.873	7.77764	7.64711	7.74244	7.75259	7.83167	7.64157	7.72427	7.88276	8.01298	7.33639	7.60126	7.96707	7.71354	7.81718	7.86842	7.84023	8.01879	7.8362
ENSMUSG00000001763	Tspan33;Tspan33	-0.191871	0.100578		5.77237	6.19891	5.51416	5.32125	5.97206	5.40485	5.5478	6.00854	5.80704	5.39816	5.59433	5.41171	5.7638	5.55651	5.54143	5.65368	5.75885	5.09966	5.54255	5.64633	5.92591	5.98516	6.2172	5.55436	5.5827	6.05519	5.64341	5.94364	5.99776	5.80338	5.37736	5.91502	5.4976	5.5569	5.82091	6.04153	6.20247	5.28746
ENSMUSG00000001767	Crnkl1;Crnkl1	0.0217559	0.58117		9.11939	9.05394	8.984	9.05639	9.12601	9.0328	9.08042	9.1571	9.16205	8.98415	9.12522	9.10353	9.19837	9.19844	9.01099	9.0378	9.17769	9.1369	9.24381	9.06912	9.12224	9.09082	9.00155	9.00055	9.13564	9.13273	8.94149	9.02013	9.02524	8.94972	9.20697	9.09414	9.20245	9.06134	9.05071	9.09172	9.165	9.20031
ENSMUSG00000001768	Rin2;Rin2	0.177276	0.000357757		9.07401	9.34271	9.60523	9.22697	9.2703	9.26687	9.45539	9.16835	9.21398	9.50411	9.18007	9.3675	9.25283	9.20635	9.23635	9.41231	9.09847	9.45537	9.34362	9.00292	9.0889	8.90931	9.25578	9.07321	9.36803	9.29211	9.0876	9.23657	9.36118	8.94972	8.99096	9.10512	9.07759	9.1157	9.20219	9.02025	9.18645	9.04257
ENSMUSG00000001773	Folh1;Folh1	0.0109006	0.981283		4.47489	3.81423	3.77588	3.34599	3.61457	3.09886	2.83394	4.29676	2	3.48818	2.59957	4.09999	3.61092	3.77495	3.20036	3.57143	3.22264	3.53259	3.70194	3.85539	4.22409	4.2741	3.63294	4.4355	2	3.01758	2	3.09884	3.36532	3.02639	3.12033	3.49866	2.96913	3.01835	4.20317	3.92189	3.8397	3.62604
ENSMUSG00000001774	Chordc1;Chordc1	0.0398318	0.344642		10.227	10.3191	10.2192	10.4513	10.1797	10.3836	10.2693	10.2717	10.3888	10.0837	10.2971	10.386	10.2542	10.2659	10.195	10.3395	10.3051	10.0813	10.3171	10.229	10.3632	10.3639	10.2323	10.1968	10.1924	10.0724	10.2424	10.1553	10.1955	10.2069	10.3968	10.2619	10.1857	10.27	10.3846	10.3	10.2174	10.0209
ENSMUSG00000001783	Rtcb;Rtcb	-0.00689795	0.882825		9.90449	9.92246	9.8733	9.8567	9.92817	9.86999	9.79232	9.75465	9.84828	9.90116	9.83761	9.80506	9.86674	9.78893	9.92292	9.84238	9.91652	9.48061	10.0002	9.89784	9.88873	9.80606	9.8409	9.87131	9.61506	9.89589	9.83615	9.82707	9.81443	9.88339	9.96678	9.82079	9.85074	9.8565	9.86738	9.95402	9.93389	9.83174
ENSMUSG00000001785	Pwp1;Pwp1	-0.00456109	0.932586		9.00171	9.05394	8.80163	8.95245	9.09642	9.06268	8.98857	9.13144	9.09769	8.85832	8.8885	8.93291	9.08014	9.00342	9.01968	9.04589	9.12352	8.87873	8.98385	9.05499	9.22733	8.99281	8.92565	8.94032	8.97701	8.97131	8.99084	9.02519	9.09344	9.01768	8.82909	9.04655	9.16924	8.93402	8.84636	8.97153	8.84451	9.16299
ENSMUSG00000001786	Fbxo7;Fbxo7	0.0646696	0.235488		8.0298	8.00382	8.21372	8.09999	8.19839	8.45959	8.28449	8.24633	8.16959	8.19405	8.32824	8.30402	8.25742	8.36248	8.24835	8.34184	8.35446	7.88255	8.07847	8.24582	8.26015	7.97505	8.04755	8.14416	8.2033	8.11125	8.02601	8.20203	8.34683	8.22152	8.1104	8.19475	8.08824	8.07485	8.09726	8.10758	8.07046	8.31968
ENSMUSG00000001794	Capns1;Capns1	-0.0106393	0.845646		11.1208	11.2148	11.2372	11.1293	11.1552	11.1763	11.0939	11.1266	11.0944	11.1638	11.1255	11.1506	11.2267	11.2271	11.2348	11.2494	11.2291	11.3343	11.5914	11.1824	11.0599	11.1872	11.2223	11.18	11.1685	11.1744	11.1225	11.27	11.1728	11.2221	11.2506	11.2095	11.242	11.1586	11.2287	11.251	11.1928	11.601
ENSMUSG00000001802	Lrp3;Lrp3	-0.0527193	0.385264		8.08468	8.23349	8.39506	8.21427	8.02077	7.84317	7.97318	8.24633	8.11341	8.13704	7.88184	8.01724	8.18798	8.00558	8.08693	8.08324	8.22668	8.20884	7.99288	8.05447	8.06822	8.05494	8.10374	8.16647	8.00613	8.26331	8.12328	8.18402	8.40166	8.21146	7.99564	7.96104	8.48131	8.11276	8.09182	8.21981	8.10241	8.30452
ENSMUSG00000001829	Clpb;Clpb	0.0886282	0.00106466		10.677	10.7213	10.7696	10.822	10.8344	10.7923	10.7984	10.695	10.6914	10.7556	10.8401	10.8292	10.8959	10.776	10.7872	10.8828	10.9622	10.9093	10.9165	10.6896	10.7347	10.7686	10.7463	10.6716	10.6938	10.6161	10.6993	10.8004	10.6564	10.7552	10.7671	10.8611	10.7207	10.7316	10.7176	10.7191	10.714	10.649
ENSMUSG00000001833	Septin7;Sept7	0.0458494	0.178548		11.0118	11.1057	10.9057	11.0545	11.0609	11.022	11.0647	10.924	10.9876	11.0342	11.0076	11.0318	10.9812	10.9904	10.9716	10.9605	11.057	10.9108	10.9635	11.0468	11.0685	10.9763	11.0093	10.9685	10.954	10.8819	10.9056	10.9304	10.8462	10.9172	11.1212	11.0326	10.9503	11.0194	11.0333	10.9504	10.8812	10.646
ENSMUSG00000001844	Zdhhc4;Zdhhc4	-0.225058	3.89905e-08		8.69111	8.60943	8.67385	8.57862	8.62493	8.59526	8.55648	8.74448	8.52322	8.67019	8.63165	8.67893	8.55405	8.70157	8.71557	8.67333	8.75086	9.03267	8.70101	8.7208	8.81236	8.89388	8.84553	8.81173	8.86174	8.98595	8.89687	9.02519	8.88797	8.97966	8.68015	8.82881	8.97699	8.91881	8.96112	9.00894	8.80623	9.07642
ENSMUSG00000001847	Rac1;Rac1	-0.14669	4.69922e-12		11.5768	11.6349	11.5924	11.56	11.5279	11.5997	11.6452	11.5919	11.6281	11.4758	11.6108	11.6271	11.6166	11.6913	11.5847	11.6905	11.6287	11.5128	11.4629	11.7913	11.7703	11.7618	11.652	11.7839	11.7659	11.7461	11.7766	11.7178	11.7109	11.8237	11.7862	11.7126	11.7566	11.7269	11.6805	11.7627	11.7134	11.6076
ENSMUSG00000001855	Nup214;Nup214	0.0732435	0.0184731		9.59431	9.44001	9.57252	9.52348	9.44907	9.43813	9.50803	9.54606	9.53882	9.50206	9.40068	9.46913	9.36945	9.61367	9.50523	9.59262	9.69113	9.57086	9.59512	9.44797	9.45574	9.54859	9.38609	9.48187	9.46088	9.49008	9.4159	9.38389	9.52654	9.5318	9.51773	9.49962	9.50208	9.42212	9.41086	9.34221	9.301	9.44799
ENSMUSG00000001864	Aif1l;Aif1l	0.508932	1.44741e-06		6.79955	6.89193	7.07598	6.94547	6.67178	6.82805	6.87934	7.27566	6.55426	6.53481	6.65635	6.79363	6.7788	6.74618	6.84682	6.80055	6.53232	7.75043	7.21952	6.63392	6.23811	6.45781	6.33454	6.24135	6.38341	6.86663	6.44979	6.33505	6.408	6.21937	6.32746	6.4158	6.16981	5.89197	6.61069	6.06358	6.42088	7.03197
ENSMUSG00000001865	Cpa3;Cpa3	0.598573	1.88633e-07		5.85044	6.09651	5.88943	6.05983	5.68455	6.25106	6.46785	5.3929	6.06577	5.59575	6.08519	5.88808	6.18636	5.77079	6.00507	5.91173	5.08218	5.8155	5.32388	5.18862	5.01783	5.52202	5.23355	5.62051	5.64433	5.458	5.40934	5.40481	5.82131	4.90318	5.33603	5.61066	4.75403	5.31818	5.46496	5.18808	4.93797	5.4058
ENSMUSG00000001870	Ltbp1;Ltbp1	-0.107544	0.00427911		9.4945	9.58132	9.70582	9.66722	9.64015	9.57747	9.62321	9.65011	9.61068	9.60884	9.58619	9.6641	9.56408	9.68333	9.6521	9.68192	9.47455	9.95294	9.65939	9.80629	9.77401	9.73855	9.75052	9.73611	9.75259	9.77794	9.64706	9.84294	9.84278	9.55982	9.74197	9.63261	9.75005	9.70873	9.82049	9.67495	9.63482	9.95333
ENSMUSG00000001891	Ugp2;Ugp2	-0.10367	0.0866696		13.7025	13.8803	13.7785	13.6969	13.7326	13.4693	13.694	13.6088	13.7391	13.5922	13.5938	13.8132	13.5991	13.8028	13.6618	13.3495	13.8881	13.3022	13.4475	13.7793	13.7459	14.169	13.9923	13.6682	13.9084	13.7526	13.6924	13.8322	13.5565	13.6523	13.7587	13.7842	13.8665	13.6132	13.6843	13.7405	13.6186	13.5179
ENSMUSG00000001909	Trmt1;Trmt1	-0.0648802	0.147945		9.96131	9.94179	9.75846	9.86785	9.78376	9.68544	9.79402	9.72445	9.78593	9.87128	9.57063	9.80506	9.86356	9.90039	9.8566	9.79832	10.0619	9.79869	9.77455	9.78931	9.85098	9.94882	9.75929	9.8645	9.76652	10.0049	9.90214	9.89092	9.88026	10.0479	9.76356	9.79561	9.91226	9.86604	9.7324	9.96577	9.8717	10.1851
ENSMUSG00000001910	Nacc1;Nacc1	-0.0882504	0.0998416		9.51262	9.36931	9.55403	9.64331	9.49308	9.84298	9.60012	9.72826	9.60699	9.61455	9.80308	9.71314	9.54437	9.54047	9.59125	9.54391	9.44835	9.94893	9.82625	9.63823	9.63877	9.86423	9.80407	9.70787	9.67719	9.57392	9.70736	9.5757	9.65808	9.78508	10.0248	9.72088	9.62964	9.76763	9.73415	9.62949	9.92881	9.6093
ENSMUSG00000001911	Nfix;Nfix	0.0187818	0.787458		12.4535	12.0891	12.4067	12.1243	11.9106	12.3	12.3124	12.5899	12.1589	12.2443	12.2016	12.0955	12.1989	12.264	12.2298	12.1468	12.1092	12.2997	12.1413	12.3126	12.2863	12.1992	12.2239	12.2339	12.4369	12.2796	12.4804	12.121	12.1807	12.2529	12.0022	12.059	12.3399	12.241	11.8157	12.0264	12.2526	12.1741
ENSMUSG00000001918	Slc1a5;Slc1a5	0.138402	0.214287		9.5206	9.75272	9.73567	9.29702	9.47647	9.51399	9.42943	9.65412	9.83729	9.88078	9.34461	9.32869	9.49798	9.35843	9.33475	9.6645	9.05572	9.44828	8.79716	9.3679	9.54921	9.87528	9.60822	9.52999	8.80889	9.24904	8.93204	9.20565	9.38632	8.86563	9.54065	9.75263	8.99335	9.06963	9.47908	9.32407	9.25708	9.3971
ENSMUSG00000001924	Uba1;Uba1	0.0635127	0.00063807		11.9321	11.9649	11.9968	11.9628	11.9126	11.961	11.9106	12.0305	11.9267	11.8714	11.9412	11.918	11.8752	11.9463	11.908	11.9605	11.9707	11.9382	12.0181	11.8757	11.8551	11.8424	11.8637	11.8556	11.8447	11.8301	11.8545	11.9228	11.8873	11.9307	11.9237	11.8685	11.9078	11.8614	11.8427	11.8493	11.8747	12.0398
ENSMUSG00000001930	Vwf;Vwf	0.135749	0.00355637		11.0329	11.0444	11.0199	10.9896	11.1202	10.9209	10.8765	10.9913	11.1913	10.9562	10.8048	10.8818	10.9724	10.9827	10.8083	11.1263	10.8615	11.022	10.7847	10.9967	10.7289	10.846	11.0385	10.8373	10.7298	10.8487	10.6357	10.7089	10.8297	10.6484	10.8774	11.1584	10.7531	10.8558	11.0255	10.7483	10.7598	10.7461
ENSMUSG00000001942	Siae;Siae	0.0125122	0.858143		7.78671	7.66764	7.77672	7.79405	7.90141	7.81419	7.91823	7.71245	7.81345	7.72354	8.03707	7.84093	7.99235	7.68926	7.80822	7.93998	7.69902	8.19873	8.13001	7.81379	7.82825	7.63231	7.81154	7.88632	7.98842	7.75539	7.93438	7.92133	7.90959	7.66597	7.81189	8.07147	7.84554	7.86873	7.84275	7.99737	7.78572	7.81497
ENSMUSG00000001943	Vsig2;Vsig2	-0.183349	0.00620403		7.07359	6.85477	6.73874	6.65299	6.96161	6.73214	6.61332	6.64617	6.93041	6.78474	6.56509	6.71154	6.84476	6.60971	7.0068	7.14009	6.7905	6.6393	6.63011	7.22486	6.94799	6.90232	7.05787	7.2027	6.83051	6.82812	6.83477	6.9288	7.04667	7.06194	6.76132	7.23943	6.85856	6.72158	6.84846	7.07509	6.89738	7.02274
ENSMUSG00000001946	Esam;Esam	-0.13542	0.00390126		9.42177	9.26458	9.42361	9.14551	9.31536	9.10637	9.27034	9.28155	9.22366	9.3161	9.34918	9.18183	9.29355	9.34893	9.27071	9.34828	9.14543	9.15618	9.23599	9.64768	9.54544	9.3593	9.64087	9.49515	9.24661	9.33851	9.33698	9.55308	9.38858	9.33042	9.17216	9.65145	9.35792	9.32165	9.26149	9.4169	9.32247	9.16718
ENSMUSG00000001948	Spa17;Spa17	0.147854	0.234635		5.79886	5.93972	5.79179	5.32125	5.39748	5.80912	5.30288	5.67135	5.45912	5.46707	5.36103	5.44111	5.84339	5.71275	5.72256	6.00328	5.75885	5.18404	6.34029	5.26919	5.80477	5.35173	5.34962	5.48504	5.14465	5.35342	5.79003	5.58033	5.52467	5.40484	5.49469	5.98798	5.74949	5.64824	5.20786	5.7738	5.63136	5.4058
ENSMUSG00000001962	Fam50a;Fam50a	-0.0119156	0.864143		8.23779	8.06475	8.14619	8.08914	8.20848	8.02112	7.86757	8.01646	8.13921	7.98672	8.0027	8.19173	7.96888	8.19769	8.02502	8.1246	8.3115	7.71778	8.11304	8.09924	8.00912	8.2175	7.92192	8.06322	8.2387	8.19434	8.17758	7.94291	8.10946	8.34167	7.95527	7.94891	8.13322	8.13924	7.81002	8.18	8.18996	7.9477
ENSMUSG00000001964	Emd;Emd	-0.0752479	0.067873		8.51452	8.37144	8.51081	8.47406	8.57509	8.34267	8.50768	8.6023	8.57709	8.42378	8.51051	8.48079	8.59678	8.45391	8.36199	8.45561	8.48908	8.54026	8.78112	8.62071	8.50145	8.69096	8.46287	8.50093	8.63003	8.58533	8.55518	8.50741	8.59833	8.59479	8.73683	8.67895	8.48131	8.62482	8.538	8.70672	8.58828	8.45622
ENSMUSG00000001983	Taco1;Taco1	0.0523362	0.3141		9.20856	9.23355	9.21813	9.34342	9.44694	9.55662	9.47245	9.17395	9.43011	9.36658	9.42034	9.40155	9.24552	9.3152	9.33243	9.22771	9.34088	9.23081	9.30863	9.21356	9.10181	9.29025	9.24082	9.34428	9.3357	9.13799	9.38392	9.07491	9.13448	9.38961	9.60078	9.41175	9.19775	9.26024	9.40649	9.21503	9.41623	9.09855
ENSMUSG00000001985	Grik3;Grik3	-0.574383	0.000184493		4.01417	4.53151	4.13562	4.27951	4.12137	4.06943	3.8514	3.69434	3.90664	4.42879	4.79193	4.48592	3.93542	4.54709	4.04093	4.56802	4.39725	4.77637	3.95157	4.86481	4.97356	4.9356	4.81591	4.50719	4.69835	5.07515	4.78277	4.84114	4.37949	4.99986	3.6109	3.85132	5.07414	4.61542	4.67973	4.82487	4.76629	5.05368
ENSMUSG00000001986	Gria3;Gria3	-0.403008	3.03318e-07		6.22731	6.13835	6.36725	6.05983	5.99557	6.60252	6.18714	6.43867	6.47541	6.21239	6.39885	6.12394	6.22649	6.5612	6.57556	6.48834	5.84171	6.32931	6.51849	6.69353	6.81629	6.26015	7.03493	6.70482	6.50468	6.60335	6.67787	6.7321	6.81046	6.42487	6.69748	6.71701	6.72127	6.40978	6.7825	6.89008	6.50523	7.11249
ENSMUSG00000001995	Sipa1l2;Sipa1l2	0.00554476	0.939415		9.08212	9.13883	9.24144	9.05917	8.98927	8.78048	8.95863	8.99582	9.02757	9.05861	8.82763	9.09199	9.13915	9.15551	8.82532	9.06726	9.12628	8.97068	9.19422	9.05214	9.01709	9.37049	9.25825	8.90093	8.99782	8.7995	8.96946	9.21677	8.85888	8.82991	8.98094	8.97656	8.9521	9.07786	9.05071	8.88443	9.04568	9.30301
ENSMUSG00000001998	Ap4e1;Ap4e1	0.103853	0.002015		9.17861	9.26222	9.09817	9.25637	9.1654	9.10876	9.25809	9.13431	9.21155	9.17647	9.12255	9.1665	9.26251	9.06851	9.20369	9.04858	9.3574	8.93866	9.16569	9.20846	9.1197	8.99859	9.02792	8.95321	9.11945	9.0487	9.03563	9.1277	9.08787	9.07705	9.03683	9.09689	9.03609	9.14474	8.99064	9.08366	9.04802	8.97238
ENSMUSG00000001999	Blvra;Blvra	0.01435	0.847337		7.4447	7.32226	7.39141	7.4902	7.46943	7.61347	7.43488	7.34675	7.53105	7.43619	7.69359	7.50732	7.68186	7.49631	7.27206	7.48789	7.24074	7.36703	7.79418	7.54108	7.48611	7.48353	7.34571	7.43182	7.57105	7.50177	7.43435	7.40375	7.46226	7.43478	7.7424	7.54365	7.50118	7.34845	7.70712	7.24869	7.15406	7.50607
ENSMUSG00000002006	Pdzd4;Pdzd4	-0.103645	0.326413		5.63205	5.79028	5.84143	5.70922	5.65534	5.5242	5.1837	5.82153	6.04407	5.56464	5.84768	5.75391	5.81734	5.55651	6.02821	5.70912	5.64041	6.15909	5.59241	5.67619	5.97165	5.9135	5.84767	5.93837	5.91826	6.05519	5.64341	5.90017	5.87396	5.77634	5.85804	5.26414	5.5575	5.89197	5.53072	5.99641	6.00416	6.14512
ENSMUSG00000002007	Srpk3;Srpk3	-0.185396	0.000188125		9.68411	9.83453	9.55589	9.67813	9.28707	9.67581	9.73871	9.88661	9.96111	9.74342	9.90274	9.76493	9.77837	9.73163	9.73178	9.69227	9.68179	9.71254	9.90973	9.69766	9.95428	9.85311	10.0555	9.84215	9.78545	9.94019	9.88102	9.79924	9.91365	9.97245	9.86148	9.86504	10.0332	9.8771	9.7618	9.98033	10.1708	10.2188
ENSMUSG00000002010	Idh3g;Idh3g	-0.0914915	0.0144406		12.295	12.3467	12.3771	12.316	12.4069	12.2813	12.3792	12.3486	12.2882	12.3786	12.3865	12.3749	12.4356	12.3995	12.453	12.407	12.5672	12.5135	12.7849	12.462	12.4576	12.4323	12.5109	12.4574	12.4432	12.3698	12.4355	12.5419	12.389	12.5797	12.5455	12.5402	12.5242	12.5693	12.5486	12.5334	12.5304	12.6644
ENSMUSG00000002012	Pnck;Pnck	-0.268348	0.000286873		6.71859	6.41856	6.55751	6.5928	6.67178	7.07284	6.68822	6.81327	6.84516	6.92607	7.2614	6.66245	6.66658	6.89715	6.84682	6.83834	6.64428	6.82595	6.91117	7.06477	7.21847	6.57082	7.24937	7.00639	6.81719	7.10001	7.1601	7.35628	7.12479	6.98136	6.95121	7.18875	7.10929	7.07978	7.16034	6.96227	7.10985	6.59466
ENSMUSG00000002014	Ssr4;Ssr4	0.0589615	0.0960125		9.38508	9.46899	9.33323	9.34342	9.36809	9.40157	9.41186	9.39372	9.32384	9.38895	9.43974	9.39593	9.38505	9.3981	9.31607	9.53626	9.36909	9.40645	9.46902	9.2685	9.21311	9.30666	9.28036	9.20031	9.3357	9.34307	9.31535	9.39568	9.41325	9.43786	9.29318	9.23818	9.30648	9.26746	9.46232	9.29174	9.35693	9.62464
ENSMUSG00000002015	Bcap31;Bcap31	0.109809	0.000123639		9.37631	9.32017	9.42361	9.39059	9.41896	9.4286	9.36011	9.45246	9.46523	9.43913	9.49435	9.41273	9.58353	9.39349	9.48447	9.53626	9.43061	9.37986	9.39895	9.39284	9.32967	9.31826	9.24832	9.25859	9.21649	9.28739	9.27109	9.38192	9.37494	9.26871	9.29048	9.44236	9.22802	9.25055	9.34384	9.36014	9.48881	9.31818
ENSMUSG00000002017	Fam98a;Fam98a	0.0763038	0.0182104		9.45755	9.45458	9.41748	9.60573	9.5217	9.45513	9.49348	9.3865	9.47337	9.4583	9.50667	9.44756	9.33544	9.50243	9.36687	9.36132	9.52348	9.62721	9.29928	9.2952	9.33625	9.41442	9.36326	9.41588	9.44365	9.36789	9.46256	9.37399	9.28059	9.3443	9.48973	9.38047	9.34311	9.41564	9.41086	9.34447	9.29114	9.5137
ENSMUSG00000002020	Ltbp2;Ltbp2	-0.0253061	0.902075		4.53917	5.1378	5.57412	5.12271	5.53216	5.01427	5.05377	4.8379	5.42595	5.32579	5.56323	5.63171	5.7638	5.09355	4.80129	5.06952	4.98831	5.93394	5.29406	5.10327	5.36497	5.35173	5.92455	5.07742	4.63903	5.07515	5.29611	5.43559	4.81611	4.95233	5.33603	5.83817	5.46669	5.45939	5.65389	5.34031	5.75135	4.11724
ENSMUSG00000002028	Kmt2a;Kmt2a	-0.0726259	0.0176376		11.3537	11.1619	11.2458	11.1405	11.1919	11.0546	11.1427	11.2283	11.1488	11.1481	11.1629	11.1014	11.0872	11.242	11.168	11.1787	11.1755	11.2269	11.3392	11.3619	11.3141	11.269	11.3392	11.3259	11.291	11.2804	11.2766	11.2625	11.1656	11.3571	11.1105	11.1794	11.234	11.2299	11.0517	11.2953	11.2817	11.2465
ENSMUSG00000002031	Ift46;Ift46	0.168563	0.000931507		8.09005	8.1336	7.95645	7.95212	7.90762	8.03123	8.06598	8.10701	8.09242	8.27316	8.11421	8.02697	8.02116	8.32423	8.15683	8.30633	8.15289	8.25183	8.40574	7.77292	8.06294	7.89049	7.86454	7.89302	7.92775	8.04004	7.67228	7.98513	8.05349	8.06274	8.08567	7.9428	7.82741	8.02459	8.01348	7.93297	8.23183	7.95742
ENSMUSG00000002032	Tmem25;Tmem25	-0.150044	0.0363011		7.24719	6.87965	7.31439	7.14727	7.44403	7.30724	7.7675	7.27566	7.17958	7.30116	7.70075	7.22408	7.32319	7.36114	7.41057	7.31108	7.13519	7.32429	6.94993	7.2745	7.57028	7.25136	7.60904	7.23473	7.43816	7.46878	7.46959	7.34822	7.21938	7.72372	7.65267	7.64489	7.42283	7.4365	7.61158	7.35083	7.34926	7.42431
ENSMUSG00000002043	Trappc6a;Trappc6a	0.31339	0.00822595		5.60227	5.70932	6.04585	5.35788	5.65534	5.55255	5.7571	5.73331	6.02205	5.76951	5.3244	5.88808	5.5901	5.62105	5.98156	5.78847	5.29318	5.68645	4.87783	4.96497	5.87867	5.48953	5.49115	5.44909	5.10136	6.01004	5.08506	5.20495	5.62024	5.40484	4.84062	5.26414	5.52786	5.3548	5.39606	5.4108	5.09138	5.12443
ENSMUSG00000002052	Supt6;Supt6h	-0.184476	1.48305e-13		10.9099	10.7786	10.8976	10.7583	10.7669	10.7592	10.7194	10.8776	10.8182	10.8738	10.8369	10.8396	10.7827	10.8586	10.8895	10.8608	10.805	10.944	11.0198	11.0077	10.981	11.0302	11.0086	11.0495	10.9796	10.938	11.0825	10.9411	10.9911	11.1136	11.1005	10.9888	11.1435	10.9986	10.9381	11.0661	11.0987	11.0611
ENSMUSG00000002055	Spag5;Spag5	-0.310914	0.0273494		5.99496	6.80369	5.81682	5.68059	6.0187	4.88643	5.78467	6.0578	5.93042	6.48584	5.7951	6.44746	5.79082	6.32977	6.02821	5.37392	5.97004	5.58666	5.40981	6.38548	6.14136	6.58627	6.72683	6.74985	6.29009	6.39082	5.84475	6.12452	5.55724	6.38962	6.28465	6.39807	6.16981	5.98835	6.08446	6.12776	6.18553	5.94466
ENSMUSG00000002058	Unc119;Unc119	-0.421646	6.59285e-08		5.85044	6.13835	6.41722	6.26661	6.19148	6.12455	5.91512	6.30224	6.39199	6.17168	6.21093	6.31077	6.16586	5.88031	5.90862	6.2475	5.92007	6.68828	6.01428	6.34887	6.791	6.78675	6.37163	6.64251	6.41911	6.35515	6.51871	6.61598	6.37185	6.62	6.79221	6.82716	6.2627	6.67889	6.46692	6.69204	6.75534	6.65564
ENSMUSG00000002059	Rab34;Rab34	0.0900643	0.27034		6.393	6.63858	6.68536	6.20762	6.55006	6.38324	6.48476	6.64617	6.3216	6.64302	6.46766	6.51815	6.60701	6.16639	6.5438	6.51969	6.25843	6.3538	6.10294	6.08516	6.36351	6.38903	6.27706	6.36227	6.5212	6.24253	6.35872	6.53303	6.29669	6.33507	6.3484	6.62851	6.41619	6.3566	6.51645	6.54309	6.33129	5.96408
ENSMUSG00000002064	Sdf2;Sdf2	0.0117814	0.771899		9.40677	9.3715	9.23681	9.25394	9.39264	9.26687	9.44463	9.28672	9.43845	9.41098	9.2671	9.39968	9.35368	9.36551	9.48656	9.53051	9.44614	9.26511	9.49054	9.30718	9.31422	9.3992	9.36556	9.33692	9.23664	9.42706	9.3226	9.45884	9.34495	9.38961	9.49912	9.36458	9.33671	9.3982	9.37326	9.39098	9.41077	9.23869
ENSMUSG00000002076	Hsf2bp;Hsf2bp	-0.244184	0.427383		4.26284	3.91395	4.05374	4.27951	2.59984	2.9362	3.74315	3.56402	3.90664	3.19506	3.61403	3.46106	3.61092	4.25338	4.21235	4.07193	2.84819	4.35904	4.40651	3.85539	4.14644	3.83105	3.50526	4.57548	4.22045	4.55249	3.97851	4.53498	4.14254	3.94543	3.8645	4.04612	4.80434	3.34392	3.93826	4.1031	3.19515	2
ENSMUSG00000002083	Bbc3;Bbc3	0.257408	0.0501433		5.47659	5.33058	5.38619	5.0795	4.62187	5.0936	5.00772	5.35399	5.12898	5.20993	5.24821	4.83509	4.94055	5.45394	5.04764	4.98221	4.72284	5.15646	5.64059	4.30093	5.18249	5.0735	4.76106	5.25451	5.10136	5.07515	4.78277	4.69617	4.81611	4.74482	4.71728	4.85995	4.59162	5.28061	4.79126	4.54045	5.23004	5.43393
ENSMUSG00000002102	Psmc3;Psmc3	0.0269754	0.36221		11.849	11.927	11.8582	11.8869	11.7788	11.8692	11.8219	11.8338	11.9589	11.7783	11.8539	11.9157	11.9591	11.9518	11.9817	11.9451	11.958	11.8193	12.0494	11.8366	11.7931	11.9384	11.7726	11.8383	11.7771	11.8847	11.847	11.917	11.841	11.8934	11.8486	11.8547	11.952	11.8494	11.8288	11.9381	11.8996	11.9818
ENSMUSG00000002103	Acp2;Acp2	0.0403912	0.275807		9.34743	9.11545	9.33106	9.23438	9.2213	9.26044	9.25563	9.31232	9.33058	9.22702	9.24767	9.22684	9.32161	9.30786	9.24871	9.29039	9.23757	9.19397	9.56735	9.167	9.16224	9.28552	9.29973	9.21911	9.3169	9.23929	9.25603	9.36403	9.27815	9.22438	9.32786	9.25799	9.1229	9.16292	9.23461	9.21503	9.19494	9.2347
ENSMUSG00000002104	Rapsn;Rapsn	0.0929484	0.0462734		9.02435	9.08101	8.95328	9.12441	8.96566	9.06514	8.89365	9.02399	9.33951	8.96044	9.0682	9.02074	9.1153	9.03337	9.02544	8.9311	9.31211	9.05898	9.33815	8.91174	8.85569	8.96058	8.91626	8.82932	8.93755	8.8864	9.07335	9.02519	9.09621	9.10991	9.12744	9.0207	8.88355	9.01061	8.94915	8.93612	8.92327	9.18384
ENSMUSG00000002105	Slc39a13;Slc39a13	0.164928	1.35127e-05		9.10884	9.17947	9.15327	9.13236	9.15239	9.26687	9.22074	9.13144	9.24521	9.21705	9.1516	9.25195	9.13652	9.16906	9.19093	9.16714	9.30483	9.37688	9.31977	8.94584	9.13234	8.92458	9.05952	8.8976	8.81895	9.22454	8.97866	9.05027	9.17176	8.94366	9.08752	8.95246	8.99064	9.19104	9.13506	8.87822	9.09868	9.2347
ENSMUSG00000002107	Celf2;Celf2	0.142309	5.01706e-06		11.3747	11.3008	11.1653	11.3413	11.2178	11.2382	11.173	11.4335	11.4591	11.1183	11.3025	11.2143	11.2567	11.4101	11.277	11.34	11.3401	11.1655	11.2253	11.2447	11.2159	11.1004	11.0549	11.1984	11.0447	11.1395	11.2136	11.1717	11.2508	11.2096	11.1453	11.0681	11.1429	11.1528	11.0474	11.1663	11.1043	11.0036
ENSMUSG00000002108	Nr1h3;Nr1h3	0.288934	3.05222e-09		8.46574	8.75099	8.39506	8.5313	8.5113	8.56426	8.41811	8.3685	8.68266	8.6555	8.36026	8.33959	8.51812	8.70529	8.38905	8.46772	8.76509	8.59522	8.76219	8.20544	8.47787	8.33186	8.26519	8.09847	8.04092	8.13773	8.12328	8.25044	8.13665	8.42237	8.33681	8.35962	8.23302	8.23566	8.50156	8.30092	8.17716	8.23028
ENSMUSG00000002109	Ddb2;Ddb2	0.134272	0.0796455		6.90088	6.59418	6.72558	6.56174	6.74295	6.8164	6.99006	6.88327	6.64353	6.81149	6.78325	6.7473	6.56067	6.96087	6.84682	6.94609	6.64428	7.2082	7.06034	6.66403	6.61482	6.38903	6.54398	6.82191	6.89532	6.55701	6.67787	6.8624	6.81046	6.84487	6.54258	6.78684	6.47949	6.69326	6.72748	6.41176	6.68475	7.03197
ENSMUSG00000002111	Spi1;Spi1	0.312842	0.028142		5.01652	5.00842	5.31768	5.16467	5.20926	5.13169	5.14167	5.50371	5.16962	4.99341	4.49502	5.11601	5.24408	4.84604	4.68962	4.37587	4.32228	5.47944	5.3531	5.01256	4.14644	4.9356	4.58278	4.87552	4.57717	5.20103	4.66608	5.01424	5.19288	4.8523	4.95425	4.57428	4.12162	4.42192	4.89479	5.01788	4.57138	5.05368
ENSMUSG00000002129	Sf3a1;Sf3a1	-0.0485872	0.16659		9.04939	8.92243	9.17763	9.12175	9.12867	9.26473	9.21061	9.11698	9.1186	9.05581	9.10376	9.15989	9.19332	9.04812	9.23883	9.22058	9.19355	9.13867	9.1841	9.21101	9.1573	9.25444	9.22824	9.11397	9.14099	9.06259	9.21767	9.08223	9.16649	9.33042	9.19546	9.1614	9.1788	9.23345	9.10028	9.16238	9.2346	9.33879
ENSMUSG00000002147	Stat6;Stat6	-0.00126156	0.98067		9.51662	9.51934	9.54844	9.42119	9.45544	9.52118	9.47879	9.31486	9.57141	9.50411	9.38074	9.34239	9.5384	9.28812	9.41375	9.42685	9.42166	9.49307	9.60122	9.33083	9.46376	9.66226	9.5056	9.52136	9.42401	9.47146	9.36299	9.47374	9.39985	9.40293	9.62028	9.6116	9.23491	9.43501	9.50794	9.46117	9.41077	9.4938
ENSMUSG00000002204	Napsa;Napsa	0.647295	0.031142		3.71353	3.3277	4.28663	3.34599	3.4877	3.37773	3.20429	3.81387	3.16974	3.61507	3.19419	3.06743	3.72739	3.9857	3.94693	3.30975	3.04753	4.30981	2.26886	3.85539	2.79446	2.82162	2.83838	3.40793	2.60683	3.48177	2.61796	3.37771	2.83848	2.33254	3.30302	3.62603	2.78094	3.01835	3.02146	3.7146	3.55312	3.03092
ENSMUSG00000002205	Vrk3;Vrk3	0.147303	0.000328124		8.47398	8.62423	8.31824	8.37925	8.60596	8.59866	8.48685	8.46296	8.45909	8.57583	8.40041	8.47013	8.36921	8.60115	8.40682	8.57232	8.58038	8.23214	8.52285	8.41916	8.27846	8.41206	8.42808	8.4427	8.33529	8.35193	8.15068	8.35476	8.40613	8.34167	8.35244	8.34118	8.26481	8.28393	8.39524	8.21981	8.45678	8.13925
ENSMUSG00000002210	Smg9;Smg9	0.132108	0.00221811		8.50247	8.57937	8.53365	8.64311	8.49077	8.63558	8.51181	8.60644	8.70702	8.57973	8.54276	8.74232	8.57363	8.5482	8.60065	8.48767	8.85093	8.74393	8.85702	8.41916	8.32326	8.53256	8.56246	8.47881	8.38578	8.53441	8.45322	8.57808	8.46738	8.52746	8.57305	8.35043	8.6	8.47485	8.35042	8.46726	8.48128	8.73303
ENSMUSG00000002221	Paxip1;Paxip1	-0.117082	0.0116159		8.41525	8.1643	8.36142	8.12677	8.22846	8.19309	8.08273	8.31885	7.96545	8.21424	8.28122	8.23014	8.18288	8.26991	8.25327	8.29279	8.28213	8.33722	8.59494	8.45836	8.44176	8.46732	8.40591	8.47435	8.22363	8.41391	8.40851	8.29727	8.45879	8.51115	8.33681	8.40029	8.2871	8.3398	8.16613	8.25376	8.40649	8.34952
ENSMUSG00000002222	Rmnd5a;Rmnd5a	-0.0938953	1.55937e-06		12.6503	12.6785	12.573	12.7303	12.6717	12.5589	12.6019	12.6609	12.5905	12.6268	12.6217	12.6494	12.6192	12.6829	12.6724	12.6583	12.7017	12.5954	12.7261	12.8055	12.7398	12.7586	12.6455	12.7681	12.7635	12.696	12.7848	12.7973	12.7611	12.7806	12.7253	12.7316	12.829	12.7501	12.6383	12.7258	12.707	12.6405
ENSMUSG00000002227	Mov10;Mov10	0.209646	0.0655107		5.44339	6.13835	6.04585	6.26661	6.23162	6.10554	6.2869	5.76332	6.08714	5.99627	6.01795	5.93017	6.14507	5.77079	5.69391	5.65368	5.86831	5.56584	5.56769	5.4529	5.36497	5.8888	6.17586	5.83071	5.70344	5.93954	5.89746	5.66068	6.04444	5.09046	5.33603	5.7289	5.36978	5.61843	5.87255	5.90168	5.58042	6.17876
ENSMUSG00000002228	Ppm1j;Ppm1j	-0.235844	2.63881e-09		9.15573	9.55066	9.53906	9.47637	9.39706	9.51759	9.58648	9.51111	9.39198	9.52244	9.48401	9.65	9.50003	9.51522	9.46975	9.65394	9.67804	9.68987	9.5813	9.56231	9.64585	9.5894	9.69674	9.7417	9.63037	9.72303	9.85293	9.63326	9.76476	9.8186	9.94117	9.77857	9.78805	9.80284	9.83195	9.85795	9.90184	9.80776
ENSMUSG00000002233	Rhoc;Rhoc	-0.0834809	0.134496		8.45328	8.56026	8.64268	8.35228	8.23835	8.40231	8.49522	8.54299	8.54269	8.49563	8.47752	8.48433	8.39585	8.5357	8.54558	8.54592	8.37779	8.90797	8.65189	8.38341	8.36671	8.7776	8.64808	8.37246	8.54776	8.56596	8.51778	8.81304	8.65959	8.58313	8.66354	8.59969	8.47355	8.64344	8.71815	8.62012	8.60431	8.72451
ENSMUSG00000002249	Tead3;Tead3	0.0823442	0.221811		7.66235	7.39309	7.73135	7.51474	7.68717	7.40379	7.66739	7.8163	7.57709	7.73057	7.61992	7.50732	7.67462	7.57986	7.71861	7.77443	7.47508	7.46021	7.81007	7.57317	7.44616	7.23185	7.7495	7.75259	7.45546	7.54989	7.46086	7.42691	7.56191	7.54302	7.51129	7.23943	7.44679	7.4619	7.54948	7.62733	7.54129	8.00038
ENSMUSG00000002250	Ppard;Ppard	0.0219264	0.752912		8.58853	8.62423	8.57825	8.44882	8.4056	8.39841	8.31317	8.63107	8.46319	8.41508	8.23756	8.20465	8.39585	8.41348	8.39796	8.38077	8.60035	8.44658	8.49691	8.5296	8.68084	8.69809	8.45425	8.41501	8.51101	8.4524	8.6427	8.39054	8.10946	8.57531	8.39331	8.1896	8.47355	8.47069	8.17129	8.24414	8.29638	8.23828
ENSMUSG00000002257	Def6;Def6	0.135976	0.263626		5.44339	5.40102	5.2084	5.52824	5.16848	5.58036	5.83828	5.18691	5.2851	5.68524	5.20855	5.18715	5.86897	5.58914	5.5089	5.65368	5.787	5.58666	5.95834	5.4529	4.92788	5.78553	5.49115	5.48504	5.45093	5.5866	5.17322	5.43559	5.45726	5.17571	5.05957	5.70023	4.98969	5.0765	5.28611	5.66265	5.41584	5.71178
ENSMUSG00000002265	Peg3;Peg3	0.50723	1.48966e-11		10.2879	10.7595	10.2262	9.7778	9.88791	10.0044	10.0667	10.3725	10.4133	10.0306	9.86974	9.99301	10.0287	9.92935	9.91828	10.3284	10.3925	10.1899	9.89739	9.61529	9.72644	10.1323	9.75754	9.73238	9.54811	9.75246	9.43831	9.53187	9.73482	9.41832	9.21838	9.58637	9.5979	9.52612	9.7973	9.4879	9.46443	9.85923
ENSMUSG00000002266	Zim1;Zim1	0.491	1.67061e-11		7.58071	7.83599	7.62197	7.32428	7.20284	7.49428	7.59916	7.60883	7.82621	7.2434	7.28066	7.24923	7.54572	7.41674	7.30085	7.46392	8.09213	7.2414	7.56367	6.98352	6.99305	7.45016	7.30794	6.95605	7.12885	6.92861	7.00058	7.03311	7.01185	6.6941	7.06942	7.04797	7.10929	6.95415	6.98376	7.04216	6.93841	6.96608
ENSMUSG00000002274	Metrn;Metrn	-0.014563	0.87493		8.94945	9.16437	9.11341	9.15855	9.5557	9.30695	9.34167	9.20981	9.08977	9.57412	9.25742	9.25402	9.28881	9.17982	9.47397	9.02965	9.3527	9.02316	8.73747	9.02629	8.95297	9.32518	9.23076	9.10821	9.28581	9.03468	9.18358	9.21677	9.28788	9.31171	9.47315	9.64395	9.14747	9.18851	9.43682	9.18266	9.41259	8.92857
ENSMUSG00000002279	Lmf1;Lmf1	0.0775286	0.0822167		8.49033	8.34041	8.49539	8.42312	8.36557	8.48187	8.38697	8.41177	8.34396	8.61811	8.39601	8.42669	8.44346	8.49323	8.49665	8.50343	8.52295	8.40909	8.1173	8.3421	8.21807	8.18743	8.50937	8.38202	8.24865	8.32453	8.35297	8.35476	8.40166	8.50705	8.18213	8.35503	8.20521	8.40236	8.31353	8.42105	8.41378	8.52648
ENSMUSG00000002280	Ciao3;Ciao3	-0.0511454	0.122216		9.53052	9.39542	9.64771	9.41469	9.54578	9.54608	9.45325	9.40328	9.69836	9.51432	9.50257	9.56073	9.57966	9.48086	9.50935	9.52858	9.44835	9.47922	9.68404	9.54623	9.56422	9.5387	9.55481	9.51485	9.54205	9.47562	9.56389	9.42473	9.58889	9.67593	9.60514	9.60389	9.60856	9.58703	9.66261	9.60715	9.66263	9.60467
ENSMUSG00000002289	Angptl4;Angptl4	-0.437227	0.0531948		8.67689	9.13367	8.12128	8.00504	8.06588	8.53258	8.51181	8.10701	8.16457	8.62943	7.39106	7.76738	9.21841	8.17099	7.24269	8.02981	8.48048	7.84848	7.34115	8.76315	8.82175	9.3593	9.13695	8.81526	7.48944	8.1059	8.23503	8.23302	8.36073	8.21146	8.80279	10.1135	8.15277	8.33064	9.20471	8.53589	7.89398	8.50012
ENSMUSG00000002297	Dbf4;Dbf4	0.0116071	0.960334		4.40761	4.8156	5.00558	4.84161	4.94526	4.6962	4.75247	4.65791	4.0872	4.28351	4.68039	4.74364	3.93542	4.3326	3.84636	4.62678	4.07072	5.47944	4.56474	4.86481	4.78146	4.61257	5.06265	4.64069	5.01066	4.19718	3.76815	3.98868	4.51828	4.12763	4.17692	4.85995	4.59162	4.48934	4.49439	4.66102	4.97788	5.08949
ENSMUSG00000002307	Daxx;Daxx	0.00429721	0.94084		8.59987	8.50936	8.4521	8.45728	8.43168	8.42166	8.35973	8.50797	8.49951	8.58361	8.2227	8.32783	8.49366	8.55234	8.47155	8.30183	8.48908	8.66783	8.33794	8.57389	8.49363	8.57575	8.50937	8.31369	8.27811	8.58147	8.42207	8.39837	8.49286	8.4905	8.37302	8.55236	8.41809	8.38918	8.42581	8.51204	8.28449	8.54916
ENSMUSG00000002308	Cd320;Cd320	0.113165	0.0325386		7.67671	7.45234	7.564	7.55473	7.71575	7.78461	7.66739	7.43329	7.75455	7.56753	7.54229	7.47925	7.69622	7.67413	7.49604	7.70114	7.71376	7.63026	7.23529	7.45758	7.54024	7.49176	7.44474	7.45013	7.45546	7.46041	7.37981	7.44215	7.44496	7.66597	7.59251	7.43477	7.382	7.38432	7.57308	7.6995	7.35685	7.60834
ENSMUSG00000002319	Ipo4;Ipo4	0.0196715	0.61954		10.2319	10.3145	10.3298	10.2565	10.2026	10.2351	10.1578	10.3217	10.3572	10.1894	10.0558	10.2262	10.277	10.3058	10.0083	10.2169	10.3352	10.2948	10.2843	10.162	10.195	10.269	10.2573	10.2513	10.1716	10.2443	10.2875	10.3435	10.2575	10.1528	10.1538	10.1431	10.4145	10.1091	10.1233	10.2623	10.2329	10.2087
ENSMUSG00000002320	Tm9sf1;Tm9sf1	-0.00508964	0.926302		8.58091	8.66057	8.78586	8.56302	8.81527	8.83344	8.82892	8.63107	8.59585	8.79271	8.59752	8.67275	8.71082	8.81281	8.63873	8.54211	8.66624	8.63323	8.49691	8.56594	8.56251	8.84976	8.78152	8.82231	8.61856	8.70349	8.69947	8.75016	8.76093	8.59865	8.60819	8.67528	8.53071	8.63229	8.81371	8.52798	8.73523	8.70444
ENSMUSG00000002325	Irf9;Irf9	0.213424	0.00117956		7.74643	7.92832	7.91067	8.08914	7.88892	8.04627	8.16894	7.83054	7.78757	8.09955	7.82397	7.86283	8.17265	7.741	7.66056	7.57253	7.82656	7.818	7.6486	7.58109	7.6214	7.99255	7.75653	7.52974	7.70724	8.00018	7.47827	7.69837	7.64757	7.45197	7.58371	7.93052	7.47812	7.55139	7.5174	7.55914	7.5742	7.93299
ENSMUSG00000002326	Gmpr2;Gmpr2	0.000297914	0.997851		6.28468	6.13835	6.51225	6.14613	6.51796	5.9221	6.10204	6.40099	6.40907	5.97276	6.21093	6.06849	6.03637	6.22984	6.07341	6.19021	6.23818	6.31691	5.1682	5.64633	6.12121	6.2211	6.23743	6.38148	6.06069	6.24253	6.24127	6.04691	6.408	6.27838	6.28465	5.83817	6.34998	6.10041	6.1276	6.34133	6.04231	6.17876
ENSMUSG00000002329	Mdp1;Mdp1	0.107232	0.0117552		8.49439	8.63157	8.59282	8.45305	8.42304	8.72861	8.55648	8.6147	8.49951	8.72045	8.56648	8.63825	8.57751	8.50182	8.59678	8.46772	8.5884	8.84025	8.55778	8.43235	8.43769	8.32267	8.41482	8.37725	8.37219	8.38767	8.43995	8.47074	8.35611	8.62162	8.58191	8.56434	8.47744	8.60975	8.64209	8.56323	8.59472	8.42152
ENSMUSG00000002332	Dhrs1;Dhrs1	-0.0925084	0.024508		8.9316	8.99253	8.92477	8.67974	8.94469	8.89841	8.93422	8.94108	8.73437	8.85832	8.91338	8.86672	8.84578	8.93208	8.88991	8.92818	8.91293	9.18888	9.17594	8.99406	8.90663	9.02999	9.01333	8.9628	9.00077	9.01482	8.9001	9.09433	9.07669	8.95576	9.01735	9.08586	9.09286	9.02488	8.88773	8.98604	9.16284	9.11602
ENSMUSG00000002342	Tmem161a;Tmem161a	0.136961	3.35206e-10		10.4025	10.4792	10.2688	10.4061	10.4202	10.3687	10.4416	10.3858	10.4196	10.4122	10.3697	10.4425	10.3995	10.5324	10.4773	10.4381	10.5352	10.4856	10.4173	10.1855	10.2272	10.2461	10.2745	10.3201	10.1963	10.2899	10.2739	10.3445	10.3026	10.3707	10.3534	10.3184	10.3161	10.3171	10.2833	10.2813	10.3325	10.2821
ENSMUSG00000002343	Armc6;Armc6	0.140795	0.0179749		7.71895	7.77099	7.59327	7.79405	7.82475	7.98517	7.80163	7.71245	7.84515	7.77201	7.64984	7.93694	7.99815	7.47027	7.67529	7.76138	7.87326	8.02661	7.43295	7.52476	7.61421	7.78735	7.7774	7.51243	7.49781	7.39166	7.6417	7.68562	7.74266	7.73078	7.83432	7.5597	7.56824	7.82373	7.64908	7.72046	7.68685	7.38162
ENSMUSG00000002345	Borcs8;Borcs8	0.116642	0.0364587		7.31301	7.20903	7.34913	7.38765	7.23281	7.20376	7.15757	7.2334	7.42593	7.28216	7.29019	7.05369	7.30456	7.25329	7.47093	7.2186	7.39503	7.48814	7.38425	7.21472	7.17024	7.2896	6.93936	7.19186	7.35766	7.08919	7.08254	7.03311	7.24959	7.4434	7.08197	7.21937	7.28788	7.28346	7.02997	7.23904	7.17138	7.14689
ENSMUSG00000002346	Slc25a42;Slc25a42	0.0478346	0.576275		9.01307	8.51334	8.72765	8.46569	8.58287	8.48556	8.59592	8.94763	8.47134	8.731	8.55071	8.52266	8.72139	8.77076	8.74729	8.54972	8.57231	8.61562	8.51964	8.99997	8.80606	8.40336	8.76768	8.49653	8.70787	8.97425	8.79287	8.41004	8.47592	8.53151	8.12867	8.54029	8.65929	8.43693	8.23679	8.42105	8.48128	8.73303
ENSMUSG00000002365	Snx9;Snx9	0.0618839	0.0129221		9.73302	9.83612	9.82784	9.88521	9.76336	9.81983	9.68303	9.71297	9.79894	9.89961	9.79306	9.82472	9.87938	9.77836	9.75624	9.81421	9.87941	9.75798	9.78798	9.66639	9.67379	9.80276	9.81083	9.73425	9.72611	9.72653	9.77935	9.73419	9.7769	9.72271	9.73005	9.7717	9.76124	9.79786	9.7618	9.75333	9.72552	9.62616
ENSMUSG00000002372	Ranbp3;Ranbp3	-0.0671118	0.0642333		10.0004	10.025	10.0683	10.0937	10.1222	10.1576	10.0512	9.97582	10.0805	10.1189	10.0502	10.0913	10.0693	10.1463	10.1283	10.1521	10.2083	10.138	10.3832	10.134	10.1572	10.1802	10.0669	10.0559	10.0826	10.1263	10.1652	10.1083	10.2463	10.2965	10.2334	10.0819	10.1928	10.1682	10.2136	10.2635	10.1578	10.4088
ENSMUSG00000002379	Ndufa11;Ndufa11	0.0576539	0.258975		10.8884	10.8976	10.8851	10.8947	10.9829	11.0016	10.9628	10.8698	10.9926	11.0714	10.9711	11.0546	10.962	10.8611	11.0243	11.0691	11.099	11.3484	11.2459	10.8439	10.8463	10.854	10.9292	10.9184	10.8751	10.9168	10.9334	10.8788	10.8844	10.9447	10.9252	11.0533	10.8721	11.0201	11.1233	10.934	10.936	11.3246
ENSMUSG00000002393	Nr2f6;Nr2f6	0.0296065	0.602192		8.48626	8.36264	8.49151	8.3386	8.48663	8.3827	8.5404	8.52558	8.49151	8.32513	8.27163	8.51231	8.22312	8.48024	8.37107	8.40615	8.29689	8.0642	8.10017	8.39243	8.29655	8.39462	8.24534	8.33354	8.36763	8.49808	8.305	8.35073	8.48441	8.39152	8.37302	8.27469	8.26032	8.36695	8.24661	8.47551	8.42465	8.13925
ENSMUSG00000002395	Use1;Use1	0.0910924	0.00277629		9.89531	9.95209	9.82322	9.84384	9.86895	9.82855	9.95737	9.94995	10.0095	9.97104	9.93042	10.0298	9.98406	9.90526	9.98779	9.96699	10.0195	9.90713	9.89367	9.70673	9.74796	9.84831	9.83924	9.77475	9.82923	9.95665	9.69624	9.91978	9.71331	9.95898	9.71199	9.89696	9.95325	9.81603	9.86738	9.90602	9.93643	9.8657
ENSMUSG00000002396	Ocel1;Ocel1	0.0943483	0.13758		7.5183	7.62413	7.61485	7.56259	7.75071	7.66633	7.53567	7.83054	7.71391	7.65873	7.55815	7.74398	7.52173	7.54702	7.76755	7.5874	8.04045	7.83114	7.53208	7.52476	7.6214	7.72593	7.81828	7.4682	7.49781	7.6996	7.31346	7.57939	7.46226	7.48575	7.45449	7.6966	7.51635	7.37544	7.58086	7.35083	7.66867	7.9231
ENSMUSG00000002409	Dyrk1b;Dyrk1b	0.351341	4.15619e-15		10.4186	10.4158	10.5843	10.7149	10.7428	10.8166	10.7737	10.5116	10.7105	10.7164	10.5979	10.4995	10.6852	10.4724	10.4346	10.7059	10.7631	10.728	10.3645	10.1041	10.131	10.1712	10.1965	10.2565	10.31	10.1036	10.2614	10.2611	10.1838	10.2395	10.5265	10.4683	10.3096	10.2616	10.3081	10.1903	10.2776	10.478
ENSMUSG00000002413	Braf;Braf	0.0554138	0.0754011		9.3785	9.36931	9.41748	9.38616	9.36132	9.31732	9.24327	9.34989	9.15448	9.41098	9.41381	9.3208	9.25283	9.31276	9.25363	9.28584	9.32657	9.42101	9.2974	9.33552	9.35578	9.21275	9.22571	9.30207	9.22408	9.21462	9.35594	9.34794	9.2708	9.25163	9.30662	9.24812	9.34311	9.2211	9.22967	9.28472	9.37386	9.14183
ENSMUSG00000002416	Ndufb2;Ndufb2	0.0178633	0.725608		10.922	10.9097	10.8415	10.798	11.0448	10.9378	10.9499	10.8349	10.899	10.9427	10.7915	10.967	10.8834	10.8619	11.0229	10.9397	10.9341	10.3635	10.746	10.8562	10.7884	10.8331	10.8444	10.8485	10.9006	10.8574	10.8804	10.8858	10.8626	10.8692	10.7854	10.8587	10.8707	10.984	10.9449	10.8556	10.9188	10.6918
ENSMUSG00000002428	Hltf;Hltf	0.106372	0.0697918		7.49418	7.60187	7.65705	7.72562	7.70153	7.75441	7.70394	7.54116	7.82621	7.61385	7.64984	7.52116	7.41288	7.59601	7.44537	7.70114	7.49228	7.37901	7.74543	7.57317	7.64982	7.58696	7.56168	7.66126	7.44684	7.66361	7.36116	7.55857	7.37362	7.27009	7.53888	7.72533	7.37369	7.53553	7.68562	7.50378	7.24682	7.26119
ENSMUSG00000002455	Prpf6;Prpf6	-0.0732521	0.0111259		10.2343	10.1129	10.0473	10.0284	10.146	9.92118	9.93448	10.1277	10.0644	10.0462	10.0176	9.9992	10.0844	10.0933	10.0985	10.0685	10.1633	10.0886	10.2213	10.1082	10.136	10.2904	10.1599	10.1735	10.0978	10.182	10.134	10.1564	10.0979	10.2158	10.1598	10.0722	10.1845	10.1924	10.0537	10.1915	10.0843	10.2128
ENSMUSG00000002458	Rgs19;Rgs19	0.0412965	0.745714		5.33892	5.50062	5.81682	5.70922	5.68455	5.80912	5.88996	5.46771	5.83257	6.06457	5.49893	5.84473	5.86897	5.38128	5.69391	5.73605	5.73014	6.01296	5.1682	5.30785	5.75332	5.75852	5.8211	5.07742	5.55087	5.73273	5.94832	5.71187	5.97383	5.25619	5.79842	5.96407	5.40281	5.39051	5.84696	5.85188	5.63136	5.56688
ENSMUSG00000002475	Abhd3;Abhd3	0.134918	0.536485		4.40761	4.32963	4.96135	4.11806	4.35738	4.84117	4.29653	4.21225	4.64357	4.03383	3.83848	4.48592	3.93542	3.65679	3.94693	4.78993	4.60127	3.53259	4.29049	3.85539	4.55979	4.02487	3.8587	3.79923	3.7455	4.27559	4.24578	4.28753	3.95975	4.21077	4.5824	4.69542	3.76305	3.93373	4.35611	3.92189	4.34596	4.90084
ENSMUSG00000002477	Snrpd1;Snrpd1	0.0687382	0.329311		7.21803	6.76415	6.9795	6.89651	6.97349	7.07284	6.8665	7.09866	7.0109	6.8507	6.84921	6.90334	7.10371	6.9978	6.88534	6.86299	6.84508	6.64923	7.06034	6.88468	6.72576	6.98621	6.95166	6.71999	7.0051	6.49281	6.82119	6.82801	6.63852	7.0507	6.79221	6.89196	6.99479	7.03535	6.84846	7.03101	6.81164	7.01345
ENSMUSG00000002486	Tchp;Tchp	0.27641	5.83625e-06		7.04066	7.03169	6.82765	7.02733	7.02008	7.11147	6.8665	6.84168	7.14941	6.93826	6.94885	7.03453	6.95637	7.08046	6.83374	7.18966	7.29075	7.18108	6.94993	6.47313	6.8037	6.91461	6.71245	7.01871	6.74869	6.89174	6.66272	6.5751	6.76936	6.6941	6.85208	6.68811	6.7343	6.73553	6.50013	6.67782	6.6357	7.12117
ENSMUSG00000002489	Tiam1;Tiam1	-1.05743	1.27349e-62		7.61094	7.8612	8.09081	8.11076	7.82475	8.16122	8.07158	8.01646	7.83887	8.02151	8.03707	8.08866	8.30036	7.99345	8.13035	8.24201	7.63076	8.25183	8.05643	9.13511	8.80921	8.84656	8.72174	9.14239	9.07538	9.02903	8.90655	8.97107	8.97791	9.30227	9.20122	9.19261	8.73906	9.45623	9.14559	9.05368	9.38688	9.10513
ENSMUSG00000002496	Tsc2;Tsc2	0.0700987	0.00551842		11.6757	11.6362	11.6606	11.5992	11.5978	11.6081	11.5833	11.6588	11.5562	11.6573	11.616	11.5754	11.6052	11.6416	11.6667	11.6031	11.71	11.7795	11.8182	11.5898	11.5646	11.5799	11.589	11.5792	11.6013	11.5437	11.5282	11.5928	11.5778	11.6779	11.5002	11.5236	11.5842	11.5147	11.5066	11.5711	11.5555	11.748
ENSMUSG00000002500	Rpl3l;Rpl3l	-0.0879783	0.00095628		12.6784	12.6426	12.6267	12.7076	12.6977	12.741	12.6574	12.669	12.5963	12.7788	12.6937	12.6873	12.6754	12.7477	12.7526	12.7874	12.8269	12.6931	12.7207	12.7363	12.6834	12.6966	12.6722	12.8501	12.7244	12.6972	12.8763	12.7014	12.7858	12.9739	12.8441	12.8162	12.7983	12.8656	12.7914	12.839	12.8211	12.8572
ENSMUSG00000002504	Slc9a3r2;Slc9a3r2	-0.337533	6.87806e-13		9.82936	9.72382	9.79199	9.62464	9.79217	9.46635	9.45325	9.60525	9.65966	9.39338	9.40945	9.77651	9.55031	9.55086	9.61437	9.70426	9.69485	9.71254	9.70543	10.0538	9.97829	10.1231	10.1626	9.9538	9.87975	9.86769	9.99275	10.0915	9.82283	9.89286	9.73602	9.78711	9.83268	9.9847	10.0814	10.0189	9.86374	10.2984
ENSMUSG00000002524	Puf60;Puf60	-0.0251286	0.37877		10.139	10.1994	10.2343	10.2541	10.0733	10.2064	10.2272	10.1364	10.1418	10.276	10.1227	10.1931	10.1896	10.1721	10.2077	10.2336	10.288	10.1406	10.0602	10.1829	10.151	10.2714	10.1573	10.1401	10.1115	10.1368	10.1866	10.2152	10.2562	10.2761	10.2886	10.2582	10.2162	10.1566	10.2161	10.1978	10.2319	10.3042
ENSMUSG00000002546	Golga2;Golga2	0.0467018	0.131721		11.1436	11.1562	11.0696	11.1153	11.1604	11.0415	11.0682	11.0639	11.1827	11.0392	11.1033	10.9852	11.0323	11.0978	11.1284	11.0744	11.1735	11.1951	11.3744	11.007	10.9775	11.1284	11.0642	11.1326	11.0986	11.0363	11.0631	11.084	11.0387	11.1403	11.0016	11.0043	11.117	11.0215	11.0234	11.0878	11.1311	11.1893
ENSMUSG00000002550	Uck1;Uck1	0.0962827	0.128322		7.75323	7.7509	7.8207	7.60891	7.81817	7.91592	7.67477	7.68919	8.06575	7.87704	7.71497	7.59496	7.957	7.78391	7.62305	7.65248	7.7571	7.87833	7.39833	7.53295	7.40507	7.69064	7.56168	7.597	7.66326	7.7892	7.70222	7.3155	7.76374	7.59036	7.79673	7.861	7.6735	7.64307	7.86204	7.90271	7.52791	7.68641
ENSMUSG00000002565	Scin;Scin	-0.0366044	0.694376		6.33986	6.38419	6.31549	6.48102	6.41712	6.57514	6.78694	6.67803	6.52323	6.55078	6.79669	6.37312	6.57628	6.83048	6.9951	6.62433	6.3743	6.6091	6.71133	6.60316	6.72576	6.3352	6.40779	6.64251	6.58546	6.91642	6.55198	6.50428	6.92718	6.5094	6.5243	6.74535	6.85856	6.60482	6.26919	6.57414	6.75534	6.55679
ENSMUSG00000002578	Ikzf4;Ikzf4	-1.28466	8.76432e-06		3.47147	3.91395	4.13562	3.34599	3.19464	3.81233	3.20429	3.26164	3.7002	3.02264	3.48719	3.67418	3.48422	4.08055	3.35477	3.79285	2	3.249	3.70194	4.0504	4.83193	6.3168	3.95958	5.48504	3.85383	3.8324	3.97851	3.61131	4.30475	4.21077	4.353	3.85132	4.7019	3.72579	4.67973	4.40886	4.00333	3.41647
ENSMUSG00000002580	Mien1;Mien1	0.161999	0.000902344		7.79989	7.9402	8.02251	7.99926	8.03218	7.91045	7.93678	7.7727	8.01089	8.03292	7.7705	8.02211	7.93899	8.06479	7.96633	7.94576	8.20598	7.78686	7.77811	7.40505	7.68457	7.79402	7.67728	7.82451	7.88371	7.7825	7.90249	7.87717	7.71406	7.77243	7.76594	8.00857	7.81519	7.84962	7.88108	7.86555	7.77443	7.58971
ENSMUSG00000002588	Pon1;Pon1	-0.401336	0.238902		4.01417	4.09482	3.96694	3.83596	4.42819	3.90321	3.03097	4.02677	4.58468	4.20499	3.73061	3.3414	4.42378	3.77495	3.84636	4.07193	4.60127	2	3.70194	3.36239	4.22409	5.11668	5.01656	4.01133	3.5009	3.9326	3.38079	3.09884	4.86895	3.73685	5.05957	5.3771	2.78094	4.11544	4.67973	3.47246	4.2185	3.72042
ENSMUSG00000002602	Axl;Axl	0.140651	0.000182672		10.8588	10.9292	10.9913	10.7428	10.8458	10.9592	10.9323	10.8296	11.0413	10.96	10.8048	10.8991	10.8936	10.8392	10.872	10.7838	10.6041	10.7977	10.7501	10.7222	10.7011	10.6768	10.7829	10.7715	10.7796	10.896	10.6956	10.8879	10.8011	10.4573	10.7854	10.7121	10.5414	10.6621	10.7704	10.6006	10.6796	10.7398
ENSMUSG00000002603	Tgfb1;Tgfb1	-0.0613635	0.63306		6.77306	6.59418	6.86413	6.14613	6.48512	6.35131	6.61332	6.73971	6.40907	6.58218	6.46766	6.37312	6.37673	6.5612	6.4612	6.13055	5.99439	6.84335	6.10294	6.72244	6.64336	6.82631	7.18831	6.40043	7.03992	6.60335	6.73692	6.60248	6.44328	6.31642	6.3484	6.20755	6.5549	6.47776	6.1276	6.32317	6.26832	6.00215
ENSMUSG00000002608	Ccdc97;Ccdc97	0.174207	1.18574e-07		9.01307	8.90435	8.89275	8.96734	8.9356	8.94193	8.91564	9.11698	9.05494	8.86152	8.9041	8.9509	8.88392	8.99431	8.88674	8.94271	9.10407	9.00974	8.97683	8.91487	8.78699	8.85933	8.86841	8.85702	8.78856	8.88952	8.79635	8.6289	8.79204	8.94061	8.65936	8.65675	8.78364	8.81094	8.66789	8.74474	8.6575	8.85766
ENSMUSG00000002617	Zfp40;Zfp40	0.153093	0.125614		6.30331	6.03139	6.29781	6.18742	5.97206	6.02688	5.88996	6.03338	6.06577	5.76951	6.01795	5.80004	5.91881	6.18785	6.28029	6.1101	5.60921	5.85034	6.31081	6.129	6.10077	5.81205	6.29648	5.68376	5.943	5.73273	5.84475	6.26823	6.15495	5.50706	5.82854	5.64114	6.0288	5.84126	6.10619	5.57328	5.86212	5.43393
ENSMUSG00000002625	Akap8l;Akap8l	0.107722	0.00122513		10.3587	10.4115	10.2262	10.2147	10.3983	10.1816	10.2159	10.2963	10.2758	10.3902	10.2244	10.2638	10.1511	10.2328	10.2353	10.2801	10.4596	10.4356	10.3022	10.1178	10.2284	10.1903	10.0963	10.1804	10.1729	10.3363	10.0766	10.3637	10.1773	10.2258	10.1329	10.257	10.1027	10.0531	10.1653	10.2286	10.1436	10.2704
ENSMUSG00000002635	Pdcd2l;Pdcd2l	0.124616	0.0171192		8.052	8.118	7.84525	7.96405	8.31975	8.24179	8.16894	8.09526	8.23328	8.19913	7.89439	8.15227	8.19305	8.11607	8.05349	8.31082	8.31634	8.09722	7.72323	8.00239	8.1046	8.00409	7.8967	8.01485	7.86441	7.94727	7.88954	8.0312	8.0929	7.9822	8.08567	7.99684	8.0933	7.97841	8.07539	8.10226	7.90437	7.79342
ENSMUSG00000002658	Gtf2f1;Gtf2f1	0.0596789	0.262235		8.64804	8.47303	8.55612	8.77761	8.5515	8.65205	8.51593	8.58979	8.68266	8.58749	8.77769	8.6603	8.58139	8.60115	8.70843	8.62371	8.76862	8.9687	9.00931	8.54586	8.58844	8.82068	8.6059	8.53563	8.41702	8.54632	8.58762	8.57463	8.63311	8.71001	8.79518	8.51993	8.62121	8.58299	8.6532	8.61639	8.68789	8.69576
ENSMUSG00000002660	Clpp;Clpp	-0.0541354	0.210969		8.79019	8.76441	8.66008	8.79775	8.74767	8.83344	8.88412	8.65527	8.76453	8.82916	8.8309	8.9173	8.99846	8.76005	8.77833	8.72803	8.94763	8.79401	8.67522	8.70278	8.7382	8.88141	8.87811	8.76131	8.86498	8.88952	8.88713	8.86201	8.7679	8.83647	8.95388	8.92485	8.88355	8.90653	8.99937	8.96569	8.92071	8.55237
ENSMUSG00000002661	Alkbh7;Alkbh7	0.0377368	0.595032		7.61094	7.61675	7.49587	7.73261	7.86996	7.8546	7.97318	7.50609	7.85141	7.62897	7.79078	7.77894	7.45572	7.59601	7.61544	7.93418	7.69159	7.55832	7.63677	7.56522	7.75165	7.71191	7.81828	7.65339	7.47255	7.84169	7.6417	7.50153	7.69955	7.62108	7.57486	7.62215	7.59706	7.91851	7.61916	7.64205	7.91469	7.33763
ENSMUSG00000002668	Dennd1c;Dennd1c	0.106746	0.561944		4.65972	4.25552	4.71728	5.12271	4.89615	5.13169	5.05377	4.8379	4.58468	4.84595	4.42754	4.74364	4.67649	4.84604	4.56858	3.57143	4.46851	4.54069	4.83705	4.22216	4.43472	4.67169	4.45037	4.4355	5.18669	5.38913	4.89073	4.79442	4.22592	4.36392	4.353	4.96006	4.75403	4.61542	4.42691	4.26407	4.15028	4.42813
ENSMUSG00000002679	Med6;Med6	0.0364405	0.611436		6.86371	6.9635	7.1468	6.95745	7.06521	7.01287	7.32651	7.05079	7.12895	7.1097	7.0755	7.19848	7.22754	7.15863	7.29131	7.10952	7.20988	7.46584	7.26634	7.12013	7.02594	7.08737	7.03493	7.2027	7.09614	6.95267	7.04798	7.03311	7.15701	6.96947	7.46411	7.13622	7.16811	7.24496	6.9481	7.00846	7.19697	7.20517
ENSMUSG00000002688	Prkd1;Prkd1	-0.671481	7.3528e-20		7.07359	6.90411	6.64399	6.46432	6.36393	6.1982	6.38021	6.67803	6.81985	6.72971	6.62656	6.68721	6.42926	6.84406	6.72466	6.69468	6.17567	6.52533	6.41146	7.44896	7.50178	7.30835	7.47061	7.22413	7.15025	7.0783	7.07111	7.20372	7.52945	7.2006	6.86666	7.2884	7.19664	7.56708	7.2013	7.38624	7.14533	6.96608
ENSMUSG00000002699	Lcp2;Lcp2	0.127008	0.499889		4.87426	4.76308	5.17005	5.0795	4.99275	4.9729	5.26424	5.27286	4.52328	4.35798	5.24821	5.11601	5.07852	4.84604	4.80129	4.56802	4.15954	5.62741	5.26361	5.10327	4.92788	5.15861	4.91972	4.36006	5.14465	5.27924	5.08506	5.09357	4.86895	3.94543	4.84062	4.57428	4.19888	4.55376	4.89479	4.8756	4.28364	5.61682
ENSMUSG00000002718	Cse1l;Cse1l	0.0175653	0.542267		10.7365	10.7803	10.8037	10.7694	10.7262	10.7871	10.8043	10.7653	10.7695	10.6751	10.7831	10.7492	10.7785	10.8785	10.8224	10.8213	10.7372	10.7262	10.6631	10.7963	10.8137	10.6921	10.696	10.7383	10.8077	10.6569	10.7796	10.8012	10.7234	10.7343	10.9174	10.7847	10.7507	10.7566	10.6443	10.7852	10.7118	10.6422
ENSMUSG00000002728	Naa20;Naa20	0.0599556	0.199191		9.0159	9.1491	9.03022	9.14551	9.19362	9.13478	9.1772	9.01154	9.13409	8.91799	9.05707	9.17965	9.2601	9.04518	9.20115	9.02693	9.24773	8.9427	9.35088	9.10524	9.07325	9.09082	9.03661	9.03431	8.96196	9.09539	9.12676	8.94457	9.07388	9.13407	9.18967	9.04939	8.9715	9.00773	9.30912	9.02307	9.10994	8.78582
ENSMUSG00000002731	Prkra;Prkra	-0.128691	0.193595		6.42738	6.17901	6.22487	5.99154	6.55006	6.31866	6.20765	6.03338	5.90657	6.32806	6.30795	6.29475	6.42926	5.95732	6.42679	6.1101	5.75885	6.55732	6.56917	6.49004	6.38057	5.98516	6.29648	6.24135	6.64697	6.29994	6.2815	6.41444	6.52786	6.11532	6.46802	6.58213	5.94157	6.60482	6.75525	6.14854	6.18553	6.65564
ENSMUSG00000002732	Fkbp7;Fkbp7	0.0142589	0.904935		6.28468	6.29453	6.46552	6.22755	6.21169	6.04695	6.56644	6.17407	6.30346	6.74367	6.43367	6.51815	6.39445	6.18785	6.57556	6.13055	5.75885	6.01296	6.12004	6.23311	6.03765	6.24076	6.27706	6.06254	6.12696	6.12038	6.13552	6.42981	6.66864	6.42487	6.09946	6.53422	6.16981	5.81521	6.59541	6.58941	6.44955	6.12801
ENSMUSG00000002733	Plekha3;Plekha3	-0.242031	6.0285e-09		8.0298	8.118	7.97325	8.03927	8.03218	7.96421	7.89312	7.83761	7.96545	7.85149	7.78405	8.01235	7.97478	8.03549	7.86716	7.98559	8.01687	8.20211	7.92641	8.38793	8.16983	8.25664	8.30407	8.27314	8.31174	7.95919	8.23503	8.1473	8.0071	8.12836	8.25601	8.24026	8.26032	8.16008	8.24171	8.34209	8.09789	8.3159
ENSMUSG00000002741	Ykt6;Ykt6	-0.165881	4.33102e-07		9.8999	10.011	10.0044	9.99247	10.0011	10.0323	9.99621	9.96133	9.94657	10.0062	10.0849	10.0286	10.0456	9.92296	9.97445	10.0076	10.0313	10.0923	9.78262	9.99729	10.141	10.184	10.1914	10.2062	10.2154	9.99336	10.1381	10.1107	10.1061	10.1289	10.4438	10.189	9.96159	10.1695	10.1833	10.0958	10.237	10.2369
ENSMUSG00000002748	Baz1b;Baz1b	0.0485397	0.0178375		11.4803	11.4359	11.5252	11.5722	11.5046	11.4414	11.4226	11.4606	11.5242	11.4393	11.514	11.5742	11.456	11.5373	11.5876	11.4569	11.5379	11.446	11.5115	11.5143	11.4948	11.4461	11.4089	11.4194	11.4531	11.4654	11.4542	11.4546	11.4158	11.506	11.5159	11.4142	11.4627	11.4527	11.3256	11.444	11.4758	11.3866
ENSMUSG00000002763	Pex6;Pex6	0.29366	3.65633e-10		9.52854	9.70131	9.50288	9.56715	9.70039	9.51399	9.51009	9.43392	9.88992	9.66676	9.32388	9.53709	9.64405	9.5755	9.52366	9.57967	9.91013	9.26511	9.39545	9.31669	9.31422	9.2973	9.36326	9.44811	9.23914	9.3155	9.2357	9.23	9.08787	9.3829	9.20697	9.38948	9.23491	9.25298	9.32543	9.28941	9.32053	9.07419
ENSMUSG00000002767	Mrpl2;Mrpl2	-0.00140016	0.981489		10.0536	10.0716	10.0407	10.1031	10.1288	10.246	10.1379	10.0957	10.1895	10.1402	10.132	10.1559	10.1458	10.1201	10.0499	10.1584	10.2238	10.3822	10.6165	10.0424	10.081	10.0855	10.0921	10.1202	10.1224	10.1795	10.149	10.1355	10.1575	10.2616	10.1268	10.212	10.1582	10.2	10.294	10.315	10.2605	10.3212
ENSMUSG00000002768	Mea1;Mea1	0.117479	0.00577873		8.36737	8.54867	8.33566	8.49887	8.39238	8.47818	8.46572	8.37823	8.60329	8.44101	8.47334	8.56334	8.44771	8.38124	8.37558	8.45156	8.5884	8.59008	8.61619	8.26068	8.13004	8.49623	8.32313	8.22079	8.53154	8.29189	8.305	8.41777	8.33279	8.418	8.24489	8.42677	8.32206	8.2744	8.58905	8.39086	8.28847	8.51336
ENSMUSG00000002769	Gnmt;Gnmt	0.984152	4.15812e-08		3.82086	5.05285	3.77588	4.42469	4.68106	4.59076	4.37116	4.78037	4.24766	4.6225	4.79193	4.42835	5.03398	4.84604	4.85404	4.68324	4.93898	4.97889	4.75187	2.83637	4.43472	3.83105	3.50526	4.10673	3.2062	4.11426	3.87716	3.09884	3.63309	3.49294	3.46516	3.62603	4.64781	4.02744	4.03207	3.82197	4.4057	4.04613
ENSMUSG00000002771	Grin2d;Grin2d	0.206667	0.365316		3.82086	3.91395	3.77588	3.61168	3.4877	4.41658	3.35901	4.21225	4.52328	3.61507	3.83848	3.94441	3.61092	4.08055	4.12919	3.892	3.76584	3.97292	4.70731	3.74702	4.36787	3.72342	4.37931	4.01133	3.5009	3.8324	3.38079	4.0694	3.95975	3.19922	3.46516	3.35894	3.28481	3.93373	4.20317	3.5986	4.00333	3.89245
ENSMUSG00000002778	Kdelr1;Kdelr1	0.0177422	0.661159		9.57336	9.56223	9.34618	9.42119	9.57728	9.43051	9.5508	9.43625	9.53299	9.59159	9.38074	9.46018	9.38505	9.45896	9.43771	9.49151	9.53597	9.31273	9.4129	9.39957	9.38143	9.33893	9.29733	9.44355	9.51756	9.43776	9.37466	9.45133	9.45489	9.50939	9.56097	9.41616	9.53038	9.40258	9.52619	9.37784	9.51108	9.5938
ENSMUSG00000002781	Tmem143;Tmem143	0.0209257	0.613265		10.409	10.3483	10.3546	10.4765	10.4693	10.4734	10.5287	10.3664	10.5378	10.4542	10.4183	10.3622	10.5305	10.3576	10.4497	10.513	10.611	10.6718	10.6104	10.3818	10.4557	10.3883	10.4386	10.4256	10.3648	10.3836	10.3645	10.4205	10.3382	10.534	10.4328	10.5658	10.4266	10.5639	10.5542	10.434	10.4822	10.6164
ENSMUSG00000002797	Ggct;Ggct	0.134438	0.0755488		7.30379	7.19918	7.29671	7.35178	7.1927	7.57942	7.46075	7.17878	7.35722	7.41018	7.28066	7.24923	7.41288	7.52189	7.08612	7.42306	7.37663	7.52095	7.01536	6.85888	7.27429	7.3986	7.0692	7.48605	7.19212	7.10001	7.28407	7.13975	7.04667	7.27009	7.41534	7.16796	7.41476	7.32096	7.31765	7.11785	7.27912	6.46435
ENSMUSG00000002799	Jag2;Jag2	-0.05065	0.129508		10.1937	9.87685	10.0394	10.0855	9.99675	10.0399	9.93448	10.0868	10.0123	10.0448	10.1452	10.0017	10.0044	9.95618	10.1242	10.0445	9.95425	10.2301	10.0457	10.0722	10.112	10.0287	10.0711	10.0334	10.1426	10.0969	10.1367	10.0878	10.0741	10.1236	10.0085	10.0339	10.0039	10.1449	10.0368	10.1432	10.1783	10.2695
ENSMUSG00000002803	Btbd6;Btbd6	0.112494	0.0235501		8.31784	8.52126	8.24634	8.7225	8.58675	8.7379	8.69004	8.44456	8.47944	8.68834	8.68681	8.50884	8.54217	8.26991	8.5335	8.59088	8.7401	8.61055	8.66651	8.45836	8.40055	8.30411	8.36511	8.4243	8.51514	8.53441	8.46637	8.45204	8.49706	8.56349	8.46216	8.56831	8.33067	8.52793	8.63836	8.34659	8.47083	8.25808
ENSMUSG00000002804	Nudt14;Nudt14	0.0357788	0.731409		6.10523	6.15882	6.40075	6.05983	6.50163	6.26826	6.34361	6.38178	6.08714	6.40032	6.30795	6.15976	6.26554	6.00647	6.39154	5.93517	5.67094	5.72452	6.20261	6.08516	6.20019	6.24076	6.04423	6.30308	5.943	6.09898	6.24127	6.00649	6.17608	6.29753	6.24054	6.45064	5.91891	6.14291	5.79438	6.04153	6.34662	6.21162
ENSMUSG00000002808	Epdr1;Epdr1	0.220588	2.34724e-23		11.5281	11.5589	11.4229	11.3786	11.4902	11.3408	11.4209	11.4306	11.439	11.4558	11.4069	11.5041	11.3979	11.4333	11.409	11.5623	11.4668	11.3385	11.441	11.2859	11.2082	11.1674	11.2685	11.2977	11.1731	11.1884	11.2117	11.1989	11.195	11.2906	11.0261	11.2435	11.2432	11.2398	11.2361	11.2564	11.2439	11.2583
ENSMUSG00000002812	Flii;Flii	0.0274989	0.451157		11.6197	11.644	11.6545	11.6309	11.6025	11.6153	11.5561	11.6044	11.6739	11.5787	11.5994	11.6662	11.6071	11.6964	11.6448	11.649	11.7729	11.7653	11.9384	11.5908	11.655	11.6979	11.61	11.6212	11.5832	11.6288	11.59	11.6518	11.6184	11.6428	11.5957	11.5714	11.6783	11.6082	11.5553	11.6096	11.6172	11.8905
ENSMUSG00000002814	Top3a;Top3a	0.161324	0.000478466		7.96693	7.66048	7.85132	7.7186	7.73683	7.69841	7.77439	7.73534	7.54656	7.85149	7.94956	7.73213	7.80625	7.54702	7.65314	7.78737	7.74996	7.74117	7.84648	7.56522	7.69824	7.46694	7.53741	7.61334	7.37594	7.62669	7.57853	7.69837	7.63999	7.69513	7.7891	7.5597	7.5536	7.56708	7.47627	7.54353	7.61274	7.75491
ENSMUSG00000002820	Atg4d;Atg4d	-0.0609929	0.0386981		10.1168	10.1479	9.96295	10.2419	10.1155	10.1332	10.1392	10.1506	10.2321	10.1309	10.1012	10.1626	10.0582	10.0412	10.1175	10.1843	10.1794	10.0118	10.1943	10.1474	10.1145	10.1738	10.2132	10.1231	10.1924	10.2406	10.2801	10.0745	10.3026	10.3048	10.2791	10.1524	10.1115	10.1848	10.2409	10.2027	10.1665	10.0811
ENSMUSG00000002825	Qtrt1;Qtrt1	-0.0670636	0.390225		6.44426	6.75072	6.8028	6.57735	6.67178	6.48973	6.55047	6.58027	6.64353	6.77118	6.25053	6.58553	6.32221	6.57755	6.75271	6.70834	6.74817	6.52533	6.3975	6.42118	6.61482	6.67562	6.56013	6.40043	6.48797	6.69179	6.75131	6.88488	6.51133	6.60471	6.56064	6.84036	6.54013	6.79003	6.61069	6.61949	6.72048	6.95642
ENSMUSG00000002831	Plin4;Plin4	-0.0912892	0.438776		14.1797	13.6767	13.3428	13.4115	13.5752	13.0589	12.9758	13.7265	13.3117	13.5768	13.1434	13.0637	13.3655	13.7665	13.5628	13.7365	13.1874	13.3228	13.3624	13.9484	13.8612	13.4601	13.604	13.86	13.256	13.5086	13.2906	13.4415	13.4939	13.7996	13.4208	13.5446	13.4438	13.3016	13.419	13.5989	13.2938	13.8229
ENSMUSG00000002833	Hdgfl2;Hdgfl2	-0.110728	0.0104926		9.60561	9.44627	9.56146	9.61711	9.58505	9.63163	9.36925	9.46849	9.60143	9.60311	9.4715	9.46734	9.50412	9.63531	9.62579	9.68365	9.63803	9.57086	9.79997	9.63443	9.63877	9.72291	9.59064	9.75832	9.63985	9.6421	9.70551	9.70132	9.69147	9.68867	9.64164	9.59613	9.71102	9.57932	9.57181	9.67316	9.63326	10.1184
ENSMUSG00000002835	Chaf1a;Chaf1a	0.0604162	0.538583		5.94838	6.00902	5.84143	6.01467	5.76882	6.06674	5.98808	5.76332	6.04407	5.74196	6.12833	6.26217	5.86897	6.03043	5.95765	5.88791	5.89442	6.27904	5.70999	5.92029	5.85445	6.05343	5.94929	6.06254	5.67419	5.52373	6.02139	5.92207	5.92476	5.63298	6.21796	6.07985	5.8959	5.94096	5.89769	5.90168	5.88329	5.94466
ENSMUSG00000002844	Adprh;Adprh	0.039213	0.327309		8.95535	9.05667	8.92189	8.9614	9.16021	9.05774	8.97068	8.91124	9.09242	8.96938	9.04587	8.98874	8.99265	8.97284	9.13074	8.98543	8.95075	8.94673	9.12815	8.8443	8.91835	8.87199	8.98967	8.9628	8.94675	8.99467	8.92253	8.94189	8.94137	8.99147	8.9123	8.92485	8.94371	9.01061	9.29972	9.00609	8.94608	9.06297
ENSMUSG00000002845	Tmem39a;Tmem39a	-0.0446364	0.52584		7.9552	7.8921	7.90484	7.89095	8.13101	8.01094	8.02032	7.68919	8.17957	8.03859	7.97932	8.13887	7.81286	7.65884	8.00183	7.92835	7.94373	7.91583	7.69498	8.00827	7.88314	8.13588	8.05897	7.73777	8.12979	7.75539	7.91533	7.92133	8.08734	7.95231	8.1226	7.9428	7.87527	7.7907	8.0363	7.93297	7.86767	8.41801
ENSMUSG00000002846	Timmdc1;Timmdc1	0.105872	0.00860659		9.34518	9.34047	9.19684	9.37056	9.42546	9.53368	9.4893	9.21525	9.5015	9.48762	9.38742	9.43482	9.55623	9.28812	9.43555	9.35481	9.47671	9.30019	9.38664	9.16437	9.33843	9.24474	9.28036	9.31711	9.41299	9.1971	9.20727	9.18769	9.34961	9.21937	9.45878	9.4051	9.21645	9.26024	9.52013	9.12879	9.22012	9.39352
ENSMUSG00000002847	Pla1a;Pla1a	-0.305011	1.13367e-05		6.98405	7.08615	7.07598	7.13677	7.24267	7.35632	7.2885	7.05079	6.85765	7.38369	6.96083	6.92431	7.16696	7.03381	7.0068	6.94609	6.73378	6.91916	7.06917	7.45758	7.20895	7.5242	7.57764	7.6375	7.32979	7.46041	7.25406	7.43455	7.55386	7.1276	7.53888	7.43477	6.7853	7.28346	7.27031	7.28667	7.05493	7.56449
ENSMUSG00000002870	Mcm2;Mcm2	0.0501522	0.448544		7.72587	7.8168	7.6005	7.9581	7.89518	7.97473	7.99104	7.64151	7.98266	8.04424	8.10884	7.72617	7.75914	7.81183	7.94217	8.02981	7.98076	7.81359	8.28586	7.82716	7.78406	7.76037	7.8967	7.79617	7.81836	7.75539	7.71696	7.69201	8.01298	8.02877	7.90669	7.94891	7.79667	7.6578	7.91841	7.91489	7.99953	8.0237
ENSMUSG00000002871	Tpra1;Tpra1	-0.0277591	0.539652		9.05215	9.0512	9.18486	8.95245	9.21631	9.04033	9.08597	9.06973	9.07648	9.1969	9.11184	9.14656	9.10457	9.20898	9.07905	9.13208	9.23501	8.97266	9.08962	9.09974	8.9615	9.39042	9.21044	9.2403	9.00665	9.13536	9.08191	9.15569	9.07669	9.06872	9.16333	9.00613	9.0699	9.04182	9.18952	9.13401	9.09414	9.33693
ENSMUSG00000002881	Nab1;Nab1	0.0367256	0.437471		8.51051	8.49332	8.62861	8.49887	8.52751	8.65859	8.53635	8.5856	8.45087	8.62943	8.78782	8.55328	8.56974	8.45833	8.38009	8.5229	8.4675	8.54293	8.37402	8.62071	8.5131	8.52055	8.54633	8.41035	8.54372	8.62705	8.59163	8.48552	8.39716	8.25618	8.62545	8.43114	8.55663	8.41542	8.63089	8.42532	8.53911	8.3532
ENSMUSG00000002885	Adgre5;Adgre5	0.0164711	0.687811		9.59809	9.60948	9.65987	9.50114	9.69502	9.62497	9.64969	9.64004	9.63084	9.57412	9.52293	9.64685	9.66245	9.53629	9.53178	9.53818	9.54836	9.75108	9.59359	9.57623	9.62094	9.83221	9.70584	9.48631	9.56015	9.69477	9.56592	9.65794	9.55906	9.49702	9.47315	9.45314	9.54525	9.59662	9.66261	9.48994	9.53969	9.66376
ENSMUSG00000002897	Il17ra;Il17ra	0.157146	0.0441578		7.02951	6.66745	6.8028	6.9212	6.91306	6.68168	6.62861	7.25468	6.98835	7.09888	6.83626	6.83852	6.59173	6.78895	6.63706	6.94609	6.49867	7.22157	7.02447	6.81928	6.55598	6.73225	6.79667	6.95605	6.70597	6.97634	6.6163	6.82801	6.71267	6.73681	6.63068	6.81384	6.77272	6.42708	7.00705	6.5587	6.54562	6.51789
ENSMUSG00000002900	Lamb1;Lamb1	-0.0591912	0.202968		10.4618	10.5014	10.6132	10.3355	10.2064	10.3885	10.557	10.5411	10.3866	10.2891	10.3775	10.4943	10.339	10.3131	10.3044	10.3493	10.2186	10.5982	10.3346	10.4718	10.4983	10.5198	10.7006	10.5196	10.5792	10.5297	10.5059	10.4632	10.5185	10.2628	10.5091	10.3784	10.3008	10.3526	10.5101	10.3092	10.4147	10.4238
ENSMUSG00000002908	Kcnn1;Kcnn1	0.0157197	0.773899		8.83888	8.91643	8.83571	8.90374	9.0125	8.84208	8.85191	8.63918	8.9215	8.74494	8.89164	8.93291	8.96029	8.78139	8.8804	8.86552	9.13178	8.96672	9.15743	8.88642	8.83728	8.86251	8.79523	8.86045	8.84871	8.78282	8.86744	8.78941	8.70026	9.00899	8.85126	9.06914	8.88355	8.90035	8.95215	8.91203	8.87917	9.13328
ENSMUSG00000002910	Arrdc2;Arrdc2	-0.0969325	0.815325		11.244	9.19194	7.72476	9.08944	9.72345	7.56558	7.27884	9.31232	10.3693	9.62966	8.72245	8.53294	9.57772	9.6431	10.5177	9.64153	8.41434	7.85707	9.31049	11.0925	9.87676	8.57188	9.75228	9.58486	7.89008	9.07908	9.57202	9.20118	9.30236	10.0786	9.00422	10.0666	8.83294	9.14996	8.66057	9.72422	8.89749	10.1778
ENSMUSG00000002944	Cd36;Cd36	-0.150248	0.0107129		13.296	13.2609	12.9849	12.8961	13.0498	12.7441	12.849	13.0339	12.8863	13.0004	12.88	12.7686	12.9076	12.9466	12.767	12.7922	12.8229	12.6605	12.8525	13.2977	13.2602	13.1225	13.3565	13.2274	13.0736	13.1071	12.8429	13.0413	12.8813	12.9528	12.9349	13.2095	13.1223	12.9876	13.1167	13.067	12.8405	12.8217
ENSMUSG00000002948	Map2k7;Map2k7	-0.118486	0.000559939		10.8753	10.7118	10.799	10.7532	10.7881	10.6707	10.7274	10.8001	10.6677	10.827	10.742	10.7006	10.6843	10.7617	10.7451	10.7757	10.8407	10.9901	11.0887	10.8603	10.8479	10.9451	10.8994	10.9396	10.9045	10.8936	10.9546	10.7766	10.9617	10.9962	10.969	10.8276	10.9257	10.916	10.7576	10.9658	10.8825	11.0303
ENSMUSG00000002949	Timm44;Timm44	-0.0331141	0.246101		10.2123	10.1389	10.1666	10.1417	10.2824	10.1679	10.2184	10.1731	10.2676	10.1507	10.2769	10.2483	10.2517	10.2133	10.1821	10.2193	10.2657	10.221	10.4121	10.2748	10.2713	10.2289	10.2107	10.2835	10.1769	10.2259	10.2764	10.2208	10.189	10.392	10.3663	10.3053	10.2552	10.1514	10.2725	10.2611	10.2615	10.2419
ENSMUSG00000002957	Ap2a2;Ap2a2	0.0482411	0.0306431		11.3503	11.4899	11.4507	11.43	11.4093	11.4156	11.4313	11.3963	11.4306	11.3702	11.4031	11.418	11.4105	11.4737	11.4118	11.418	11.4641	11.4019	11.2815	11.3146	11.3124	11.4334	11.3578	11.3686	11.3666	11.3415	11.3333	11.4494	11.3063	11.3526	11.438	11.397	11.2731	11.3583	11.399	11.3535	11.2732	11.4953
ENSMUSG00000002963	Pnkp;Pnkp	0.0205872	0.622124		9.13508	9.06211	9.05936	9.01972	9.06065	9.13713	9.07484	9.15143	9.21155	9.16614	9.12522	9.06155	9.10457	9.17714	9.18837	9.16467	9.20664	8.9346	9.19422	9.01173	9.03336	9.06349	9.01918	9.06135	9.02124	9.05982	8.91296	9.09192	9.15856	9.24425	8.99096	9.13487	9.16443	9.04743	9.15605	9.21749	9.11219	9.26633
ENSMUSG00000002968	Med25;Med25	-0.112496	5.58542e-05		10.5177	10.44	10.3915	10.5326	10.4005	10.3547	10.4131	10.5313	10.4784	10.5447	10.3217	10.4196	10.4502	10.4615	10.4992	10.4443	10.6257	10.4284	10.377	10.4275	10.5012	10.5388	10.5234	10.5315	10.5513	10.5156	10.5642	10.5848	10.5969	10.7491	10.5739	10.5658	10.6172	10.504	10.5142	10.5508	10.6849	10.646
ENSMUSG00000002980	Bcam;Bcam	-0.0847384	0.0533746		10.03	10.0553	9.96575	9.907	10.0227	9.86434	9.76836	9.99649	9.95676	10.012	9.84247	9.99301	9.86991	9.99475	9.96249	10.1383	9.94334	10.1485	9.99677	10.1487	10.1829	9.97399	10.1479	10.0349	9.91143	10.1196	10.0837	9.96795	10.1171	9.92707	9.81523	9.9359	10.045	9.99488	10.0082	10.0945	10.126	10.3856
ENSMUSG00000002981	Clptm1;Clptm1	0.0153982	0.603326		10.5962	10.5699	10.5389	10.577	10.5666	10.6146	10.564	10.5433	10.6703	10.6222	10.6534	10.5835	10.5494	10.613	10.536	10.5256	10.6726	10.5749	10.6127	10.524	10.5368	10.5828	10.5275	10.5986	10.5513	10.5337	10.5384	10.5823	10.5502	10.7237	10.508	10.5039	10.6119	10.5111	10.5592	10.5711	10.5648	10.776
ENSMUSG00000002983	Relb;Relb	-0.15086	0.00803029		7.58071	7.71679	7.92801	7.56259	7.65062	7.81419	7.73254	7.72012	7.71391	7.55175	7.743	7.85192	7.73847	7.76261	7.90515	7.67353	7.68413	7.82239	7.42609	7.85354	7.69824	8.08243	7.72821	7.56376	8.15118	7.87984	7.67982	7.94291	7.805	7.97627	7.8194	7.94891	7.72665	7.81718	8.12945	8.03133	7.74583	7.76047
ENSMUSG00000002984	Tomm40;Tomm40	-0.0335221	0.344297		9.28787	9.23114	9.2016	9.24664	9.26548	9.18093	9.25317	9.13431	9.20667	9.23198	9.1979	9.03286	9.27213	9.26559	9.15196	9.29039	9.30968	9.40498	9.31607	9.20078	9.15977	9.28789	9.20016	9.15081	9.29785	9.32705	9.32981	9.27536	9.2234	9.3985	9.25765	9.28719	9.2234	9.31933	9.28312	9.35344	9.26919	9.30492
ENSMUSG00000002985	Apoe;Apoe	0.081279	0.248349		10.4409	10.4147	10.4577	10.4061	10.341	10.4725	10.552	10.3918	10.665	10.4815	10.1609	10.3679	10.3275	10.2533	10.375	10.4504	10.1403	10.6141	10.7055	10.1907	10.3197	10.6385	10.2523	10.3275	10.1988	10.3295	10.0492	10.3405	10.6611	10.0436	10.3378	10.5225	10.024	10.2125	10.438	10.3218	10.4193	10.7342
ENSMUSG00000002996	Hbp1;Hbp1	0.0570458	0.168787		11.141	11.1434	11.0819	11.0712	11.1196	10.8362	11.0277	11.1048	11.0657	11.0865	11.0999	10.972	11.0527	11.2905	11.1169	11.0458	11.2758	11.1181	11.3632	11.1036	11.1195	11.1481	10.9856	11.1572	11.0792	11.1137	11.0994	11.0949	11.0925	11.0676	10.8483	11.0376	11.1701	11.0286	10.9836	10.9746	10.948	10.9153
ENSMUSG00000002997	Prkar2b;Prkar2b	0.0709547	0.780954		7.71895	7.477	7.39972	6.65299	7.09816	7.1491	6.96618	7.66555	7.11861	7.49513	6.96083	7.13691	7.15661	6.91012	6.85977	6.7748	6.31753	7.86135	5.79761	7.00721	7.31034	8.15154	7.68467	7.48605	6.27068	6.67742	5.81765	6.9288	6.92718	6.09358	6.74562	7.79476	6.65426	6.69326	7.44249	7.21953	7.01713	6.50469
ENSMUSG00000003031	Cdkn1b;Cdkn1b	0.00328141	0.959557		10.0508	9.90288	9.82476	9.9675	9.92051	9.67096	9.81088	9.83279	9.87156	9.92585	9.68341	9.75764	9.72683	9.86918	9.97445	9.95271	9.98039	9.8263	10.2623	9.9214	9.95712	9.75402	9.72029	9.91314	9.8159	10.0006	9.88266	9.89231	9.8245	10.0591	9.63526	9.78028	9.92653	9.86921	9.77543	10.0119	9.93896	10.0966
ENSMUSG00000003032	Klf4;Klf4	-0.150138	0.218419		8.52646	8.29489	8.46799	8.12146	9.27991	8.42932	8.37342	8.53866	9.0738	8.4538	8.24248	8.84489	8.42201	8.38589	8.38905	8.28369	8.8409	8.65557	7.89695	8.59749	8.59576	9.25685	8.7607	8.90426	8.72936	8.62705	8.68455	8.47445	8.49706	8.39597	8.68015	8.58409	8.54557	8.32142	8.43443	8.92111	8.48821	9.14396
ENSMUSG00000003033	Ap1m1;Ap1m1	-0.0323919	0.452081		8.60739	8.60943	8.81412	8.67249	8.81857	8.77447	8.83553	8.48113	8.76453	8.78261	8.66866	8.52609	8.8165	8.69783	8.71201	8.69752	8.75443	8.776	8.6896	8.59358	8.6139	8.81085	8.89094	8.72794	8.76794	8.78282	8.93204	8.69717	8.7504	8.72776	8.74079	8.79193	8.75833	8.66182	8.71462	8.78841	8.71766	8.6841
ENSMUSG00000003037	Rab8a;Rab8a	0.0380711	0.46778		7.87653	7.84234	8.01712	8.05609	8.09337	7.99036	8.06598	7.93311	7.90053	7.75144	8.0027	7.88439	8.02685	8.08209	7.9723	7.95152	8.00493	7.87833	7.78884	7.99055	7.79683	7.96327	8.01276	7.79617	7.61019	7.98859	7.95318	7.99032	7.91588	7.72372	8.04777	7.84799	7.93859	8.03027	8.05318	7.89658	7.93511	7.85192
ENSMUSG00000003038	Hmgn2;Hmgn2	-0.0336748	0.541985		7.87029	8.04289	7.84525	8.11612	7.96828	8.02619	7.89944	8.00395	8.28043	8.16842	7.99689	7.99262	8.12035	7.93753	8.18284	8.09369	7.93117	7.91171	8.13001	8.08262	7.9475	8.03819	7.99504	8.00869	8.14053	8.1059	8.1829	8.02615	8.07051	8.01727	7.93465	8.16883	8.08824	8.05829	7.80339	8.06996	8.07046	8.31212
ENSMUSG00000003039	Fam32a;Fam32a	0.0966284	0.0471052		8.39368	8.36264	8.4481	8.39255	8.2676	8.50745	8.47421	8.26742	8.41751	8.30174	8.33746	8.35898	8.48954	8.30471	8.28723	8.37221	8.45	8.48866	8.57027	8.22072	8.41717	8.29474	8.60979	8.30366	8.26346	8.5224	8.39483	8.10963	8.22544	8.15485	8.23368	8.27954	8.42614	8.21589	8.32747	8.28224	8.38439	7.99094
ENSMUSG00000003051	Elf3;Elf3	-0.443796	0.136583		3.59757	3.81423	4.3566	3.34599	3.4877	3.09886	3.62611	3.81387	2.99983	4.03383	3.83848	3.94441	2.32977	3.38673	3.35477	3.15865	2.61682	3.53259	3.70194	3.95619	3.67956	4.9356	3.95958	4.01133	3.95458	4.11426	3.87716	3.245	4.05404	2.60261	3.74327	3.62603	4.12162	3.72579	3.83792	4.26407	3.65511	2
ENSMUSG00000003062	Stard3nl;Stard3nl	-0.0270138	0.723981		7.2663	7.0968	7.08631	7.40526	7.5108	7.47218	7.37266	7.14498	7.31255	7.19343	7.44325	7.30627	7.46414	7.34212	7.41057	7.32888	7.45767	6.90265	6.97834	7.24492	7.24665	7.57927	7.33636	7.23473	7.25274	7.4771	7.29393	7.4497	7.19889	7.10604	7.17867	7.24936	7.26111	7.4619	7.27031	7.39496	7.34926	7.38162
ENSMUSG00000003068	Stk11;Stk11	0.0122274	0.659826		10.9861	11.0096	10.9331	10.9624	10.9114	10.9776	10.8845	10.9347	11.0441	11.0434	10.9098	10.9964	10.9613	10.9835	10.9723	11.0451	11.1507	11.0433	10.9396	10.9781	10.9789	10.9995	10.912	10.9549	10.9669	10.932	10.9255	10.9024	10.9302	11.0739	10.9261	10.9777	11.0105	10.9891	10.9502	10.9811	11.0298	11.0452
ENSMUSG00000003070	Efna2;Efna2	0.767649	0.00473192		3.59757	3.7071	3.96694	3.61168	3.3486	3.90321	4.13456	3.0828	3.80711	3.73169	3.19419	3.57155	4.02917	3.65679	3.20036	3.79285	3.97608	2.60054	5.06604	3.03379	2.79446	3.48056	3.03613	2.86931	3.36106	3.48177	3.52179	3.09884	2.60923	3.35354	3.12033	3.35894	3.42003	3.48275	3.02146	3.5986	3.19515	3.80899
ENSMUSG00000003072	Atp5d;Atp5f1d	-0.0407703	0.266633		12.1587	12.1392	12.1263	12.0846	12.2429	12.1696	12.3236	12.183	12.2333	12.3592	12.145	12.2205	12.1453	12.1912	12.2239	12.1988	12.3447	12.2908	12.2588	12.0769	12.0678	12.2296	12.2265	12.2089	12.1945	12.1916	12.2847	12.1898	12.2452	12.3555	12.2821	12.3088	12.2786	12.3129	12.3424	12.2028	12.2972	12.4941
ENSMUSG00000003099	Ppp5c;Ppp5c	-0.0847247	0.000863202		10.1142	10.0997	9.98106	10.0565	10.0719	10.0222	10.0383	9.95484	10.1289	10.0782	9.9561	10.082	10.0202	10.0323	10.0875	10.1129	10.1498	10.1873	10.0635	10.179	10.1094	10.1814	10.0851	10.2249	10.0025	10.1023	10.1706	10.089	10.1441	10.287	10.1818	10.2094	10.1485	10.1265	10.1206	10.1483	10.2174	10.1378
ENSMUSG00000003119	Cdk12;Cdk12	-0.0049267	0.90962		9.91057	9.86444	9.93034	9.89614	9.90042	9.80959	9.8292	9.95158	9.71734	9.93196	9.8745	9.80365	9.74076	9.88897	9.85012	9.91637	9.88104	10.009	10.1555	9.99136	9.90208	9.95923	9.88485	9.9522	9.87172	9.87715	9.83277	9.89646	9.87704	9.97839	9.86148	9.80573	9.88476	9.77609	9.81556	9.91968	9.89534	10.0198
ENSMUSG00000003123	Lipe;Lipe	-0.00196009	0.984597		10.1116	10.0292	10.1057	9.66905	9.94185	9.87561	9.76836	9.88661	10.1721	10.1869	9.79807	9.61334	10.0857	9.86252	9.60093	9.84702	9.87941	10.1309	9.71109	9.901	10.0547	10.2821	10.1586	10.133	9.63796	9.88655	9.57404	9.79776	9.82617	9.56772	9.7925	10.4619	9.74684	9.74539	10.0039	9.8196	9.77166	10.0116
ENSMUSG00000003131	Pafah1b2;Pafah1b2	0.0468096	0.137837		9.22331	9.30647	9.24144	9.31343	9.25578	9.2754	9.3347	9.19061	9.19933	9.29967	9.3262	9.31684	9.25526	9.33937	9.25363	9.127	9.22218	9.26349	9.2974	9.25124	9.23438	9.35028	9.32595	9.26378	9.26879	9.14061	9.12676	9.13709	9.15057	9.20169	9.24933	9.34619	9.17403	9.20113	9.22967	9.21749	9.23666	9.06747
ENSMUSG00000003134	Tbc1d8;Tbc1d8	-0.0171444	0.730743		8.84525	8.87372	8.92765	8.99667	8.82842	9.0328	8.99744	8.90788	8.86075	8.9664	8.91338	8.84213	9.0469	8.70901	8.92423	8.8347	8.95386	8.76005	9.02528	8.86389	8.82175	9.09892	8.73958	8.78674	8.94675	8.90193	8.84749	8.97107	9.09344	8.92531	8.9367	8.67528	8.99606	9.00773	8.97004	8.99467	8.98821	8.95793
ENSMUSG00000003135	Cnot11;Cnot11	-0.0857381	0.0055208		9.24996	9.18946	9.01408	9.14813	9.20122	9.16034	9.22074	9.15143	9.14177	9.13207	9.22548	9.25402	9.26973	9.34655	9.2113	9.16467	9.36909	9.18547	9.20628	9.22118	9.19636	9.19523	9.26566	9.35403	9.29545	9.25872	9.3105	9.23438	9.27815	9.35348	9.38217	9.41175	9.19775	9.29363	9.21224	9.34447	9.37572	9.28575
ENSMUSG00000003153	Slc2a3;Slc2a3	-2.19374	2.54116e-199		6.81261	6.09651	6.22487	6.35985	6.10767	6.42984	6.48476	6.43867	6.61438	6.59763	6.32659	6.29475	6.35878	6.38657	6.66685	6.58041	6.2784	6.42488	6.55666	8.50069	8.20376	8.49213	8.05327	8.59442	8.74703	8.29659	8.54282	8.4558	8.71837	8.83974	9.12137	8.40474	8.52697	8.69433	8.57743	8.56709	8.64516	8.62432
ENSMUSG00000003154	Foxj2;Foxj2	-0.102996	0.00193705		9.87366	9.74428	9.89257	9.80458	9.68059	9.71554	9.67937	9.87635	9.72247	9.72419	9.82946	9.78943	9.711	9.76592	9.75103	9.70426	9.79875	9.8863	9.96163	10.0032	9.9557	9.82246	9.87842	9.99647	9.87815	9.91439	10.0227	9.8415	9.88187	9.89914	9.81147	9.87629	10.0053	9.96262	9.67721	9.80168	9.87038	9.77926
ENSMUSG00000003161	Sri;Sri	0.0379028	0.460461		8.18853	8.33593	8.08051	8.09458	8.1625	8.13333	8.13721	8.11285	8.08181	8.15281	8.29075	8.13887	8.20314	8.14928	8.08693	8.34622	7.92485	8.4294	8.22789	8.25079	8.22281	8.28531	8.23028	8.1775	8.02363	8.21438	8.09535	8.10963	8.20504	7.97032	8.15267	8.04892	8.02068	8.0189	8.20693	8.09157	8.18144	8.16045
ENSMUSG00000003166	Dgcr2;Dgcr2	0.104269	0.000105808		10.1596	10.0361	10.0967	10.069	10.262	10.0108	10.1082	10.1059	10.1043	10.0823	10.1093	10.068	10.1445	10.0264	10.093	10.0935	10.182	10.1327	9.94014	10.0047	9.99361	9.92015	9.96893	9.96816	9.95768	10.1076	10.0506	10.0348	9.95701	9.92245	9.95489	9.91267	9.90074	10.005	9.91279	10.0918	10.0889	10.0722
ENSMUSG00000003184	Irf3;Irf3	-0.0480415	0.398155		8.82606	8.85188	8.89275	8.64311	8.86398	8.68445	8.72958	8.79257	8.99966	8.88689	8.77769	8.8115	8.7765	8.90318	8.90873	8.91351	9.04992	8.82281	9.10042	8.7873	8.85569	9.00435	8.78496	8.97865	8.68239	8.94155	8.90655	8.84205	8.97189	9.00609	8.68015	8.74359	9.01755	8.9787	8.86242	8.93313	8.81451	9.28382
ENSMUSG00000003190	Bcl2l12;Bcl2l12	0.168045	0.0104781		7.17822	6.998	7.16641	7.28678	7.25246	7.19479	7.35438	7.1676	7.44261	7.39257	7.05329	7.15477	7.38656	7.21198	7.12956	7.26558	7.41321	7.55304	7.40532	7.10923	7.28339	6.66111	7.02333	6.99397	6.89532	7.05625	7.1601	6.93958	7.31769	7.34562	7.06942	7.12548	7.08913	6.98951	7.07475	7.07509	7.17996	7.45894
ENSMUSG00000003198	Zfp959;Zfp959	-0.0228887	0.798507		6.24669	6.40148	6.14803	6.49753	6.67178	6.41448	6.41591	6.26077	6.40907	6.32806	6.26992	6.53188	6.28468	6.5612	6.22128	6.20956	6.71924	6.36589	6.28072	6.19236	6.52563	6.3168	6.44306	6.2828	6.41911	6.24253	6.35872	6.64261	6.5442	6.55784	6.54258	6.36192	6.36682	6.47776	6.2102	6.24815	6.42088	6.49137
ENSMUSG00000003199	Mpnd;Mpnd	-0.183494	0.00974175		8.75678	9.19442	9.00593	9.20954	9.26789	9.45888	9.36925	8.9378	9.45909	9.39338	8.96487	9.12181	9.22586	9.19049	9.27555	9.25358	9.50241	9.23576	9.12604	9.29279	9.17452	9.2496	9.4329	9.28688	9.16222	9.30385	9.32981	9.2234	9.35193	9.66122	9.73204	9.70473	9.05958	9.40258	9.54819	9.53994	9.68691	9.24664
ENSMUSG00000003200	Sh3gl1;Sh3gl1	0.0404664	0.405037		8.49439	8.47303	8.42793	8.36583	8.50312	8.35479	8.36887	8.37823	8.28968	8.51203	8.51458	8.39699	8.29093	8.26991	8.36653	8.4311	8.48479	8.68483	8.42993	8.44541	8.36242	8.52456	8.44558	8.59853	8.32592	8.39647	8.53036	8.35476	8.35148	8.43107	8.20527	8.25018	8.30905	8.39798	8.51381	8.27281	8.31986	8.30452
ENSMUSG00000003208	Yju2;Yju2	0.13189	0.0668516		7.07359	7.26675	7.02318	7.35178	7.08726	7.1491	7.10386	6.76958	7.08713	7.1626	7.01931	7.45062	7.02625	7.30331	7.23276	7.44772	7.44889	7.46021	6.94993	6.95944	7.11016	7.23185	6.90182	7.06696	6.74869	7.0783	7.00058	6.91795	7.02355	7.4086	7.22469	6.96607	7.08913	7.16473	7.09663	6.87769	7.23039	7.02274
ENSMUSG00000003226	Ranbp2;Ranbp2	-0.0798184	0.000499411		12.4213	12.4187	12.4134	12.4195	12.4327	12.344	12.3961	12.3838	12.3616	12.3986	12.3924	12.4102	12.4262	12.4195	12.5003	12.3016	12.4066	12.2286	12.3116	12.5674	12.5019	12.5299	12.4256	12.5326	12.4943	12.453	12.474	12.4961	12.387	12.5308	12.3711	12.3859	12.5144	12.4913	12.4544	12.4714	12.4674	12.3458
ENSMUSG00000003227	Edar;Edar	0.202179	0.560334		3.33328	3.3277	3.77588	3.61168	3.3486	3.71533	4.13456	3.26164	3.7002	3.19506	2.33071	3.57155	3.19159	3.88417	3.20036	3.57143	3.37878	3.69476	2.26886	2.83637	2.79446	3.18839	3.21002	2.86931	3.95458	3.60836	2.84964	4.41655	3.75039	2.83	3.12033	3.03091	3.28481	2.3293	3.34764	3.7146	3.44338	3.03092
ENSMUSG00000003228	Grk5;Grk5	-0.0892817	0.224418		8.30403	8.25742	8.35288	7.90958	8.00927	8.08075	8.1637	8.4165	8.19934	8.03292	8.16689	8.17433	8.20816	7.91839	7.96032	8.04604	8.09213	8.53223	7.73437	8.37433	8.34948	8.50031	8.44558	8.31369	8.36305	8.42686	8.26543	8.18402	8.19989	7.94018	8.26705	8.1896	8.26481	8.01319	8.15574	8.0862	8.06121	7.93299
ENSMUSG00000003233	Dvl3;Dvl3	-0.0323259	0.58961		8.90441	8.50136	8.61797	8.49887	8.42304	8.47818	8.39593	8.7962	8.43011	8.48321	8.6279	8.59312	8.39145	8.64061	8.5335	8.52676	8.40982	8.55089	8.43677	8.77355	8.60304	8.53256	8.70367	8.54843	8.63763	8.6233	8.73249	8.37475	8.45447	8.61018	8.53702	8.40029	8.71296	8.49959	8.44725	8.40819	8.52571	8.73303
ENSMUSG00000003234	Abcf3;Abcf3	0.0186061	0.561308		10.3993	10.4051	10.3353	10.3378	10.3761	10.2665	10.2146	10.3141	10.3898	10.3139	10.266	10.3123	10.3356	10.3927	10.394	10.3976	10.3913	10.2417	10.5304	10.3014	10.3856	10.3971	10.2867	10.3714	10.269	10.3306	10.3229	10.2141	10.3428	10.3953	10.347	10.3863	10.364	10.289	10.2421	10.3735	10.2665	10.391
ENSMUSG00000003235	Eif2b5;Eif2b5	0.0241938	0.51308		10.4659	10.6785	10.5576	10.6191	10.5509	10.6053	10.5699	10.4994	10.6931	10.5093	10.553	10.6385	10.6264	10.6864	10.5836	10.5458	10.7551	10.3011	10.6719	10.5695	10.5387	10.6057	10.4837	10.5528	10.5012	10.5187	10.5218	10.5985	10.5832	10.5126	10.5916	10.6931	10.5834	10.5242	10.5483	10.6203	10.6155	10.5221
ENSMUSG00000003269	Cyth2;Cyth2	-0.0791585	0.045882		8.60739	8.49735	8.48371	8.4101	8.65845	8.51467	8.39593	8.50353	8.39198	8.48321	8.38271	8.47013	8.41335	8.71271	8.51724	8.40195	8.39161	8.57453	8.65483	8.39243	8.58108	8.61016	8.46287	8.64297	8.59144	8.57761	8.55107	8.51464	8.59441	8.54359	8.64673	8.71879	8.53816	8.52793	8.70753	8.64956	8.63583	8.52975
ENSMUSG00000003273	Car11;Ca11	-0.199549	0.0161648		6.81261	6.68166	6.91139	6.69654	7.04282	6.90704	6.75942	6.89687	6.74114	7.1626	6.41636	6.98547	6.94438	6.89715	6.84682	6.76175	6.81805	7.08195	7.19552	6.72244	7.02594	6.81324	6.75517	6.7791	6.89532	7.1529	7.09388	7.10187	7.06942	6.99315	7.1551	7.22944	7.40664	7.00111	6.89914	7.09663	7.23863	7.65091
ENSMUSG00000003279	Dlgap1;Dlgap1	0.222497	0.409516		4.10191	3.7071	3.87457	4.03002	3.3486	3.81233	3.62611	4.02677	3.45921	3.02264	3.73061	3.06743	3.83515	3.9857	3.35477	3.15865	3.04753	3.84054	4.75187	3.20743	2.98495	2.59607	3.8587	3.68021	3.7455	3.72473	3.76815	3.49923	3.50541	3.73685	3.30302	4.04612	3.42003	3.60938	3.73007	4.18583	3.44338	3.52506
ENSMUSG00000003282	Plag1;Plag1	0.0973685	0.425144		5.50905	5.46818	5.31768	5.28367	5.39748	5.27472	5.30288	5.35399	5.49154	5.46707	5.43163	5.11601	5.12172	5.71275	5.29663	5.30363	4.77998	5.23767	4.87783	5.41798	5.39885	5.27755	5.10731	5.25451	5.48502	4.88816	5.29611	5.20495	5.55724	5.13371	5.24963	5.09829	5.15392	5.03197	5.36033	5.22767	5.1966	4.77455
ENSMUSG00000003283	Hck;Hck	0.311308	0.123813		3.47147	4.00722	3.96694	4.03002	3.93942	4.21845	4.69551	4.37658	3.99974	4.28351	4.03266	3.94441	4.42378	4.3326	3.6214	3.79285	4.39725	3.61596	4.09682	3.74702	3.30385	3.72342	4.22574	3.79923	3.7455	4.11426	4.32489	3.90319	3.95975	3.62004	4.26765	3.62603	4.03998	4.48934	3.19375	3.1813	3.65511	3.62604
ENSMUSG00000003299	Mrpl4;Mrpl4	-0.0229737	0.55764		9.58482	9.62243	9.54094	9.58657	9.64759	9.64815	9.68669	9.59902	9.68441	9.79292	9.51482	9.67032	9.61411	9.48953	9.64837	9.62	9.79008	9.61079	9.73625	9.53812	9.6047	9.66226	9.71128	9.60747	9.52781	9.58166	9.69065	9.49582	9.67673	9.73856	9.74789	9.7386	9.57454	9.76593	9.75665	9.65694	9.69442	9.75578
ENSMUSG00000003308	Keap1;Keap1	-0.063678	0.0288225		10.7944	10.8385	10.7331	10.7913	10.7288	10.7638	10.6555	10.7643	10.9363	10.7269	10.6598	10.7462	10.7313	10.731	10.7744	10.8911	10.7675	10.7546	10.8172	10.8199	10.6875	10.9141	10.7105	10.8329	10.8719	10.8195	10.8473	10.8505	10.8078	10.8803	10.8483	10.8117	10.7965	10.8526	10.722	10.9197	10.7979	11.0135
ENSMUSG00000003316	Glg1;Glg1	0.0567623	0.00111552		11.1756	11.1751	11.2755	11.1483	11.2228	11.2034	11.2039	11.2661	11.2152	11.2223	11.2114	11.1831	11.2347	11.233	11.2229	11.1135	11.1702	11.243	11.1483	11.1502	11.1447	11.1732	11.1837	11.1627	11.213	11.1177	11.1252	11.1966	11.1301	11.1568	11.1587	11.1755	11.0798	11.1166	11.1046	11.0932	11.2002	11.1087
ENSMUSG00000003344	Btbd2;Btbd2	0.0732699	0.0595661		9.42177	9.43162	9.40721	9.49499	9.53178	9.53724	9.46394	9.28672	9.55425	9.53051	9.34461	9.4403	9.42224	9.3981	9.39829	9.62361	9.5586	9.36789	9.63878	9.43055	9.38355	9.32978	9.32831	9.39713	9.20886	9.47146	9.45818	9.41704	9.40209	9.52572	9.30662	9.42714	9.40963	9.31933	9.21474	9.41261	9.39428	9.61699
ENSMUSG00000003345	Csnk1g2;Csnk1g2	-0.0645914	0.0850052		10.973	10.9352	10.8881	11.067	11.0199	11.0112	10.9019	11	10.8623	11.0314	10.8738	11.0288	10.9827	11.0124	11.004	11.0145	11.0115	11.0306	11.3259	11.0425	10.9929	11.016	10.9819	10.9803	11.0596	10.935	11.0065	11.0712	11.1179	11.1588	11.0286	11.0639	11.1213	11.1199	10.9858	11.0851	11.1569	11.2937
ENSMUSG00000003346	Abhd17a;Abhd17a	0.0139477	0.784217		9.7518	9.83294	9.79199	9.8583	9.80387	9.84298	9.88916	9.72255	9.74617	9.94863	9.67979	9.92699	9.80843	9.81503	9.83544	9.89412	9.9292	9.69227	9.63433	9.73892	9.75778	9.79447	9.70402	9.79638	9.81757	9.84215	9.77759	9.80808	9.90893	9.99754	9.75182	9.70112	9.76601	9.86763	9.9327	9.8548	9.87962	9.40067
ENSMUSG00000003348	Mob3a;Mob3a	0.130792	0.141919		6.79955	6.84217	7.0015	6.88401	7.1927	7.26502	6.87934	7.05079	6.98835	7.13109	7.14017	7.06318	7.10371	7.09189	7.0971	6.80055	6.67473	7.26096	6.12004	6.76474	6.46295	7.00931	6.87624	7.06696	6.66195	6.82812	6.92641	6.80463	6.78319	6.6941	6.8811	7.00174	6.64048	6.64972	7.08573	7.00846	6.88693	7.13837
ENSMUSG00000003352	Cacnb3;Cacnb3	0.0257775	0.829872		5.77237	5.91587	6.41722	5.81838	5.89916	5.96493	5.88996	5.46771	5.83257	5.94887	5.97132	5.95076	5.86897	5.41807	5.85786	5.93517	6.11033	6.24016	5.68723	5.89512	6.23811	5.73099	5.89937	5.9122	5.8414	5.8138	5.5477	5.7613	5.76666	5.90674	5.76766	5.98798	6.2446	5.89197	5.56251	5.99641	5.68056	6.19528
ENSMUSG00000003355	Fkbp11;Fkbp11	-0.288835	0.235622		3.47147	3.00482	3.96694	3.93625	3.4877	3.98871	4.04621	3.69434	3.99974	3.73169	3.73061	3.85983	4.20017	3.0542	3.20036	3.68638	3.37878	3.249	3.0174	3.85539	3.67956	4.41915	4.14236	3.55049	3.2062	3.18945	3.65022	3.61131	3.21014	3.73685	3.74327	4.44204	3.42003	4.19838	4.49439	4.18583	3.65511	3.89245
ENSMUSG00000003360	Ddx23;Ddx23	-0.0358738	0.277155		10.9738	10.8876	10.8605	11.0433	10.9275	10.8809	10.8499	10.9256	11.0255	10.9075	10.9206	10.9632	10.9305	10.9454	10.902	10.9295	11.0649	10.7414	11.0756	10.9347	10.8924	10.9828	10.8311	10.9787	11.0482	10.9267	11.0035	10.9418	10.9963	11.0331	10.9766	10.9687	10.9635	10.9545	10.8402	11.0545	10.9735	11.132
ENSMUSG00000003363	Pld3;Pld3	0.105495	0.00305937		8.49844	8.68548	8.63214	8.66885	8.52751	8.66185	8.61907	8.62699	8.73775	8.67748	8.72245	8.54991	8.69302	8.61706	8.47997	8.6872	8.70733	8.68724	8.68099	8.36519	8.53612	8.51249	8.62523	8.30868	8.5598	8.48577	8.52618	8.50741	8.53842	8.58313	8.50008	8.56831	8.45399	8.67636	8.68243	8.60516	8.60431	8.51994
ENSMUSG00000003378	Grik5;Grik5	-0.089608	0.354548		6.35779	6.40148	6.46552	6.01467	6.27068	6.65577	6.2869	6.66219	6.33952	6.04216	6.08519	5.82256	5.99049	6.00647	6.20106	6.28447	5.86831	6.48155	6.23436	6.60316	6.51021	6.09721	6.44306	6.15472	6.23106	6.4763	6.60048	6.23362	6.39004	6.5094	6.40945	6.22777	6.29825	6.33843	6.03998	5.99641	6.34662	6.40874
ENSMUSG00000003380	Rabac1;Rabac1	-0.112796	0.00427192		10.7862	10.7983	10.7298	10.7254	10.7592	10.7516	10.6841	10.6784	10.7403	10.7804	10.6311	10.7565	10.7902	10.7346	10.7753	10.7692	10.8314	10.5151	10.4182	10.7497	10.7054	10.825	10.6674	10.7252	10.7536	10.9312	10.8288	10.9977	11.0022	11.0245	10.7622	10.7528	10.8112	10.8316	10.9487	10.8907	10.8713	10.6853
ENSMUSG00000003382	Etv3;Etv3	-0.0663697	0.105425		9.13767	8.98395	8.98676	9.02257	9.01538	8.87894	8.90626	9.02399	8.98835	8.96343	8.87906	8.90943	8.99556	9.06851	8.98758	9.05394	8.86421	8.7323	8.77033	9.18009	9.16962	9.069	8.89094	9.04639	9.04429	9.08454	9.04442	8.96845	8.92587	9.04626	8.96409	8.94331	8.95489	9.03901	8.82359	9.0454	8.99065	9.13756
ENSMUSG00000003402	Prkcsh;Prkcsh	0.212033	5.47237e-07		9.02435	8.96664	8.93338	9.14289	9.155	9.06514	9.19529	8.78527	9.19442	9.09444	8.94992	9.02802	9.09647	9.02743	9.06514	9.06726	9.19355	8.92646	9.13658	8.64356	8.68771	9.01581	8.70367	8.92076	8.83225	8.78952	8.70688	8.81011	8.83251	8.91605	9.04647	8.82881	8.77735	8.87851	8.94614	8.84678	8.72354	9.10949
ENSMUSG00000003418	St8sia6;St8sia6	-0.197115	0.0369644		5.82488	5.73681	5.74037	6.03743	5.87402	5.9002	5.70034	5.90466	5.85766	5.97276	5.92313	6.06849	5.65035	6.03043	5.8318	5.91173	5.92007	5.93394	5.46438	6.15043	6.12121	6.2211	6.02108	5.9122	6.41911	6.22288	6.2815	6.10551	5.52467	6.04909	5.76766	5.22443	6.33294	5.89197	6.30721	5.9733	5.86212	6.00215
ENSMUSG00000003420	Fcgrt;Fcgrt	0.103051	0.00811188		9.94805	10.054	10.0473	10.0496	10.0524	10.1071	10.0834	9.89171	10.0831	10.1014	9.98719	10.0298	10.102	9.98864	10.0583	10.0337	10.0135	9.91333	9.68547	9.73892	9.81536	9.79779	9.88965	9.94415	9.80244	10.0092	9.8546	9.9979	10.1171	9.89757	10.0183	10.0354	9.80977	9.74539	9.99227	9.95107	9.88488	9.95697
ENSMUSG00000003421	Nosip;Nosip	-0.0300977	0.490542		8.82927	8.79089	8.78903	8.84689	8.83495	8.85637	8.8421	8.91792	8.99684	8.83895	8.9072	8.82271	8.98682	8.87699	8.95172	8.8837	8.96005	9.16659	9.1218	8.88961	8.83109	8.89388	8.95037	8.8842	8.99191	8.98304	8.93204	8.88728	8.93829	8.97372	8.85493	9.02648	8.901	8.98747	8.92183	8.91809	9.05969	9.04485
ENSMUSG00000003423	Pih1d1;Pih1d1	0.0699575	0.0720464		8.8642	9.06483	8.87498	9.03676	8.96864	9.07495	8.98857	8.86355	8.97694	9.00457	8.94992	9.03527	8.88706	8.93843	8.92731	8.98262	9.12903	8.92646	9.08962	8.71362	8.84036	8.89077	8.82228	8.84669	8.95893	8.86754	8.80327	8.80717	9.02815	8.99147	9.02387	9.06634	8.73583	8.88479	8.97004	8.97153	8.97841	9.04257
ENSMUSG00000003429	Rps11;Rps11	0.153325	3.70991e-10		11.1391	11.2233	11.0386	11.2085	11.1075	11.1585	11.1433	11.1636	11.1889	11.2279	11.2534	11.1595	11.2554	11.1723	11.1257	11.3044	11.2431	11.1363	11.242	10.9285	10.9977	11.0117	10.9222	11.0352	10.9555	11.0724	10.9444	11.0098	11.0736	11.186	11.0741	11.0786	11.0547	10.9993	11.128	11.0898	11.0568	10.9595
ENSMUSG00000003435	Supt5;Supt5	-0.0816083	0.00464188		11.0612	11.0334	11.0459	11.1052	11.1216	10.9938	10.9741	11.0841	11.1392	11.0491	11.0184	11.0445	11.0673	11.1937	11.1027	11.1038	11.1137	11.2874	11.154	11.0497	11.1055	11.2004	11.0677	11.2098	11.1619	11.1985	11.1841	11.2316	11.193	11.2488	11.1288	11.1578	11.2619	11.1172	11.0319	11.2188	11.1591	11.3171
ENSMUSG00000003437	Paf1;Paf1	0.0395085	0.401995		9.18866	9.11807	9.00865	9.19948	9.2113	9.15573	9.1134	9.03633	9.17459	9.18927	8.99141	9.14209	9.12329	9.17176	9.04259	9.18924	9.28275	9.18206	9.4971	9.23629	9.0863	9.18005	9.08207	9.1536	9.05567	9.05705	8.9001	9.12298	9.11274	9.18893	9.16037	9.02648	9.04134	9.07238	9.11376	9.21749	9.14761	9.3499
ENSMUSG00000003438	Timm50;Timm50	-0.00540686	0.916473		9.22331	9.32697	9.22283	9.28042	9.37034	9.27327	9.2679	9.16835	9.33282	9.40879	9.39627	9.34239	9.44155	9.23241	9.3231	9.31963	9.29506	9.16313	8.91694	9.25619	9.21549	9.18513	9.2632	9.28942	9.26879	9.2779	9.33937	9.20565	9.3167	9.36713	9.23534	9.3962	9.09791	9.30303	9.40868	9.30105	9.26113	9.42889
ENSMUSG00000003444	Med29;Med29	0.217921	0.000513768		7.42782	7.564	7.49587	7.57042	7.68717	7.74215	7.68943	7.28603	7.7001	7.43619	7.64984	7.75573	7.7175	7.61989	7.52886	7.69429	7.95618	7.97228	8.01133	7.49993	7.31034	7.54015	7.38251	7.21346	7.25274	7.35601	7.37981	7.37228	7.45364	7.80624	7.42523	7.54365	7.39847	7.5826	7.54153	7.52776	7.54129	7.50607
ENSMUSG00000003452	Bicd1;Bicd1	0.152261	0.143312		6.97246	7.07542	6.41722	6.60809	6.43443	6.66878	6.07996	6.66219	6.56953	6.40032	6.87477	6.54548	6.72378	6.80292	6.57556	6.89919	6.46422	7.00671	6.49247	6.85888	6.9365	6.47451	6.38982	6.57739	6.47106	6.45961	6.1999	5.98584	6.91466	6.33507	6.36904	6.48465	6.70811	6.44417	6.26919	6.44573	6.28432	6.87668
ENSMUSG00000003458	Ncstn;Ncstn	0.100436	0.000155072		9.6912	9.59828	9.73403	9.51945	9.59662	9.66935	9.60206	9.77135	9.70874	9.69755	9.71029	9.54219	9.69679	9.6871	9.67244	9.69571	9.73875	9.60187	9.53743	9.65893	9.64408	9.58557	9.56885	9.63373	9.56015	9.50643	9.5309	9.5757	9.50791	9.54987	9.47553	9.49962	9.54154	9.50388	9.54222	9.51815	9.58077	9.56389
ENSMUSG00000003464	Pex19;Pex19	-0.00980896	0.714492		11.0132	11.0519	11.0571	11.0559	11.081	11.0169	11.138	11.0886	11.0911	11.0693	11.0559	11.0846	11.0762	11.0785	11.1503	11.0718	11.0417	11.101	11.132	11.0454	11.0874	11.0351	11.0874	11.0457	10.9699	11.1204	11.091	11.1498	11.0154	11.1522	11.0772	11.1406	11.1465	11.0087	10.9982	11.0885	11.1411	11.2113
ENSMUSG00000003469	Phyhip;Phyhip	0.24119	0.488847		2.81547	3.81423	3.96694	3.19222	3.83905	3.71533	3.49873	3.56402	2.99983	3.61507	3.83848	3.57155	3.72739	3.23002	3.73826	4.15412	4.46851	5.45701	4.22877	3.50231	3.30385	2.82162	3.03613	2.63337	3.5009	3.72473	3.38079	4.35349	3.63309	3.19922	3.46516	3.74307	4.4722	3.72579	4.55885	3.7146	4.15028	4.11724
ENSMUSG00000003476	Crhr2;Crhr2	-0.13173	0.0231276		8.85159	8.8644	8.91031	9.12971	8.6948	9.26044	9.19014	9.10532	9.29428	9.07526	9.20296	8.90943	8.97214	9.01548	9.13074	9.08309	9.02058	9.26349	9.33815	9.11889	9.12477	8.89388	9.12885	9.23239	9.24661	9.02336	9.2983	9.19445	9.25848	9.31641	9.35914	9.30633	9.20245	9.37833	9.24445	9.24428	9.38503	8.9335
ENSMUSG00000003477	Inmt;Inmt	-0.343204	0.0263311		8.82927	8.16935	7.26066	7.89719	8.00349	7.13041	7.2981	8.05336	7.85141	7.82548	7.34608	7.47214	7.37767	8.5273	8.09243	8.33745	7.05643	7.35495	8.27445	8.45405	8.10972	7.91516	7.7066	8.21545	8.05234	8.40085	8.00814	8.10963	8.58259	8.48216	8.40335	7.96707	8.01535	8.14448	8.20693	8.44644	8.02833	8.59036
ENSMUSG00000003484	Cyp4f18;Cyp4f3	0.47706	0.0328238		3.18044	3.46556	4.3566	4.20104	4.20441	4.28756	3.74315	4.21225	3.16974	3.48818	3.93883	3.76999	4.35302	4.16955	4.21235	3.44651	3.51966	3.61596	4.34967	3.20743	3.30385	4.19571	3.50526	3.90918	3.03269	3.8324	3.76815	3.61131	4.22592	3.02639	3.6109	3.35894	3.42003	3.93373	3.34764	3.5986	3.19515	3.52506
ENSMUSG00000003500	Impdh1;Impdh1	-0.112576	0.00847614		8.14788	8.3087	8.33566	8.24392	8.17284	8.28468	8.21526	8.38789	8.11341	8.29701	8.0314	8.08866	8.19305	8.01162	8.18284	8.27453	8.09213	8.36158	8.0159	8.15862	8.38373	8.33186	8.55442	8.28338	8.25361	8.37437	8.26543	8.35476	8.27523	8.23151	8.31037	8.31306	8.34773	8.2744	8.18667	8.35108	8.35438	8.30833
ENSMUSG00000003518	Dusp3;Dusp3	-0.142328	4.2869e-07		11.6359	11.866	11.7289	11.6229	11.6542	11.6085	11.6796	11.8404	11.7014	11.5452	11.7211	11.7504	11.7318	11.7334	11.7311	11.6026	11.7847	11.769	11.7165	11.8546	11.8516	11.9493	11.9726	11.8102	11.8537	11.7262	11.9205	11.885	11.8201	11.7861	11.9454	11.8347	11.8393	11.8272	11.7207	11.8046	11.7703	11.9602
ENSMUSG00000003526	Prodh;Prodh	-0.34126	0.0100645		8.48626	7.8612	7.09657	7.57042	7.66535	7.36434	6.89207	7.68919	7.76122	7.91454	7.05329	6.89274	7.32319	8.01162	7.90515	8.01339	7.56724	7.40268	7.41228	8.4839	8.17961	7.62485	7.95284	7.83848	7.50614	7.91088	7.92171	7.75437	8.14203	8.123	7.88536	7.82826	8.07805	7.85602	7.5886	8.06996	7.75734	8.40741
ENSMUSG00000003527	Ess2;Ess2	-0.177682	0.000278252		7.87029	7.73053	7.8145	7.90958	7.68717	7.8828	7.62988	7.7727	7.86385	7.75833	7.67188	7.75573	7.68186	7.68926	7.76755	7.9048	7.93746	7.64025	7.94091	7.84699	8.02005	7.92126	7.83165	7.83848	7.89008	8.02876	7.83653	7.90492	8.1204	7.86517	8.0919	7.91189	7.98295	7.90004	7.8232	8.08081	7.91469	8.33467
ENSMUSG00000003528	Slc25a1;Slc25a1	0.374667	0.0257734		6.24669	6.63858	7.20486	7.20872	7.09816	8.27621	7.73254	6.93692	7.86385	7.26291	7.2614	7.16362	7.00333	6.78895	6.92286	7.06772	6.53232	7.13237	6.65379	6.77857	6.9365	7.07647	7.08045	6.94318	6.74869	6.16226	6.1134	6.85103	6.68346	6.27838	6.8954	7.59126	6.34998	6.72158	6.99545	6.89008	7.00752	6.73692
ENSMUSG00000003531	Dgcr6;Dgcr6	0.00120923	0.981973		8.72605	8.70996	8.64268	8.83395	8.73026	8.6972	8.5998	8.68301	8.8823	8.86152	8.72947	8.60291	8.64571	8.85031	8.78174	8.75133	8.79658	8.65064	8.70668	8.61687	8.63182	8.72972	8.53002	8.79034	8.66018	8.73506	8.81016	8.79832	8.54655	8.8592	8.88031	8.73655	8.7742	8.66911	8.75301	8.88443	8.82549	8.58096
ENSMUSG00000003534	Ddr1;Ddr1	-0.190532	8.13062e-07		8.58091	8.78102	8.61083	8.45728	8.54355	8.52544	8.59592	8.6147	8.60699	8.74147	8.32824	8.45219	8.34206	8.57288	8.58902	8.57232	8.6122	8.62319	8.56091	8.69551	8.69113	8.53654	8.78496	8.76131	8.83886	8.72461	8.6427	8.69717	8.76442	8.88791	8.65516	8.72236	8.72933	8.86588	8.79041	8.72066	8.92582	8.85766
ENSMUSG00000003541	Ier3;Ier3	0.135898	0.219642		6.37551	6.998	6.6014	6.35985	6.21169	6.02688	6.43343	5.95753	6.47541	6.32806	6.30795	6.69943	6.47995	5.95732	6.4441	6.32051	6.5652	6.38978	6.92096	6.15043	6.21927	6.44092	6.33454	6.47384	6.66195	6.66291	6.2815	6.56121	6.04444	6.15785	6.19503	6.22777	6.36682	5.76168	6.34426	5.9733	6.06101	6.63156
ENSMUSG00000003545	Fosb;Fosb	0.0427803	0.913303		3.59757	3.17527	4.05374	4.89243	2.59984	4.6962	3.95209	4.72044	3.32172	3.02264	3.93883	3.06743	4.02917	3.9857	3.20036	4.07193	3.648	4.94705	4.46121	4.13883	2.98495	3.83105	2.83838	4.50719	4.63903	3.8324	3.04922	4.53498	4.14254	3.49294	4.43359	3.74307	4.40857	3.01835	4.03207	3.33421	4.34596	4.37108
ENSMUSG00000003546	Klc4;Klc4	0.0356692	0.420648		8.63339	8.67486	8.73751	8.63194	8.75457	8.74713	8.65312	8.63513	8.67562	8.54827	8.65397	8.70946	8.642	8.5647	8.89306	8.64163	8.64333	8.81842	8.90219	8.58967	8.67739	8.73666	8.65937	8.60671	8.62622	8.65298	8.52199	8.55724	8.57068	8.6554	8.59949	8.78853	8.79923	8.54783	8.7287	8.77845	8.66973	8.76935
ENSMUSG00000003549	Ercc1;Ercc1	-0.116796	0.00699704		8.31325	8.29951	8.21372	8.3155	8.2135	8.3181	8.37342	8.27265	8.43011	8.17872	8.24738	8.33176	8.39145	8.26991	8.23846	8.43521	8.52713	8.41493	8.19196	8.47119	8.53612	8.55628	8.50937	8.41501	8.25854	8.29659	8.57554	8.53964	8.57466	8.44401	8.46695	8.37784	8.41404	8.38033	8.32284	8.38211	8.50538	8.13925
ENSMUSG00000003559	As3mt;As3mt	0.0367845	0.483858		9.11149	9.12329	9.15818	9.23438	9.10455	9.36806	9.44031	9.02088	9.31027	9.38451	9.12522	9.2705	9.26973	9.17714	9.18064	9.11165	9.2452	9.00395	9.12604	9.01173	9.20356	8.98991	9.10151	9.15918	9.19862	9.07635	9.05025	9.11587	9.00177	9.19405	9.27689	9.4315	9.2001	9.03901	9.25907	9.2224	9.2591	9.26828
ENSMUSG00000003573	Homer3;Homer3	-0.143097	0.0515998		6.63281	6.92816	6.89972	6.35985	6.77046	6.73214	6.71712	6.56331	6.56953	6.40032	6.43367	6.53188	6.39445	6.60971	6.63706	6.88722	6.59736	6.41327	7.01536	6.76474	6.92492	6.77332	6.88909	6.52654	6.86974	7.06732	6.84823	6.87368	6.65366	6.72271	6.69748	6.82716	6.68144	6.51059	6.7825	6.69204	6.88693	6.8351
ENSMUSG00000003575	Crtc1;Crtc1	0.0406151	0.490596		8.49033	8.23831	8.56354	8.4101	8.45306	8.51107	8.51593	8.76688	8.40054	8.41071	8.45227	8.312	8.44346	8.54405	8.5335	8.50343	8.59239	8.4003	8.08719	8.42797	8.46593	8.30877	8.62138	8.40566	8.52745	8.52642	8.50085	8.4445	8.26541	8.55556	8.34725	8.21008	8.37296	8.42837	8.20189	8.52003	8.47432	8.25019
ENSMUSG00000003581	Rnf215;Rnf215	-0.0489704	0.39578		7.46138	7.28549	7.4486	7.38765	7.59785	7.50882	7.2981	7.25468	7.59212	7.23354	7.30906	7.31424	7.30456	7.35166	7.49604	7.43955	7.26095	7.26742	7.2509	7.35054	7.50956	7.49176	7.52923	7.41328	7.33914	7.46041	7.34227	7.47214	7.40973	7.39089	7.3337	7.41727	7.382	7.48686	7.50109	7.55914	7.17996	7.42431
ENSMUSG00000003585	Sec14l2;Sec14l2	0.122101	0.590642		4.26284	4.32963	3.77588	4.03002	4.03326	3.71533	4.44213	4.02677	2.99983	4.28351	4.20378	3.57155	3.72739	3.88417	4.50403	3.892	3.51966	4.45272	4.02602	4.13883	3.56486	4.34845	4.14236	3.90918	3.62838	3.8324	3.38079	3.49923	4.51828	4.03941	3.6109	3.62603	3.86139	3.8335	4.03207	3.82197	4.2185	4.18501
ENSMUSG00000003604	Aven;Aven	0.073454	0.172493		8.07387	8.07017	8.03856	8.25853	8.27722	8.27195	8.22032	8.03503	8.28968	8.20922	8.21772	8.16994	8.05498	8.18173	8.19823	8.21354	8.26221	7.9403	8.00674	8.03732	8.03628	8.17727	8.10374	8.18844	8.24865	7.8025	8.1343	8.08557	8.01884	7.9822	8.35244	8.18444	7.94421	7.91851	8.30885	8.02572	8.13366	7.87262
ENSMUSG00000003617	Cp;Cp	0.0641266	0.281073		8.79019	8.87681	8.61083	8.95245	8.90179	8.8677	8.74721	8.98631	8.95386	8.98708	8.6976	8.7802	8.89642	9.00946	8.64248	8.76774	8.86421	8.62822	8.67232	8.96108	8.87989	8.90624	8.95343	8.81879	8.69701	8.74887	8.71791	8.58839	8.75743	8.41362	8.82909	9.02937	8.57847	8.65082	8.8656	8.74132	8.62958	8.6028
ENSMUSG00000003623	Crot;Crot	-0.19272	3.40461e-07		10.0018	9.93439	9.8568	9.97489	10.017	10.0108	10.1	9.97582	10.0644	10.0163	10.1596	10.0017	10.0734	10.1532	10.0681	10.1371	10.089	9.93073	9.7404	10.2061	10.2308	10.0059	10.1114	10.1639	10.1412	10.1808	10.236	10.1095	10.2893	10.2834	10.4916	10.3136	10.1964	10.2088	10.2568	10.2383	10.2615	10.014
ENSMUSG00000003644	Rps6ka1;Rps6ka1	-0.0798824	0.0960125		7.72587	7.90427	7.9508	8.07821	7.71575	8.02619	7.92444	8.05942	7.92448	7.6951	7.99106	7.8187	8.0438	7.83242	7.94217	8.02981	7.93117	7.7733	8.09585	7.97262	7.9475	7.84627	8.08711	8.0025	7.9584	8.14819	8.05531	8.0312	8.12584	7.94626	7.85642	8.01441	8.10339	7.90623	7.89987	8.00878	8.06121	8.00507
ENSMUSG00000003660	Snrnp200;Snrnp200	-0.0327232	0.225724		11.6948	11.7113	11.6211	11.7737	11.6934	11.5988	11.6823	11.6452	11.7237	11.6261	11.6645	11.6588	11.753	11.7434	11.6886	11.7862	11.8649	11.6771	11.8535	11.7598	11.74	11.761	11.7517	11.787	11.7223	11.6891	11.7137	11.7851	11.705	11.7449	11.7693	11.8342	11.7345	11.6451	11.6563	11.8229	11.716	11.7622
ENSMUSG00000003662	Ciao1;Ciao1	0.0418626	0.227358		9.6131	9.6642	9.56516	9.69969	9.62892	9.61996	9.67016	9.73206	9.66854	9.6259	9.64122	9.48862	9.56408	9.68144	9.61628	9.60364	9.83964	9.40498	9.59512	9.65144	9.54544	9.57786	9.50143	9.54497	9.54609	9.60652	9.57404	9.62494	9.56107	9.53382	9.66894	9.67926	9.60502	9.65284	9.5462	9.59774	9.64104	9.46
ENSMUSG00000003680	Taf6l;Taf6l	0.146716	0.0281527		6.58793	6.73717	6.79021	6.89651	6.74295	6.64264	6.75942	6.72453	6.65788	6.93826	6.93676	6.77065	6.59173	6.71695	6.88534	6.80055	6.68972	6.94357	6.851	6.55576	6.61482	6.63164	6.65344	6.56064	6.79018	6.76157	6.41405	6.51873	6.72705	6.92091	6.68107	6.87923	6.34998	6.3566	6.48362	6.46242	6.70867	6.84561
ENSMUSG00000003721	Insig2;Insig2	-0.0532026	0.335404		9.78199	9.78271	9.72414	9.84384	9.79552	9.93201	9.83745	9.90355	9.82621	9.74862	9.98719	9.89148	9.91359	9.94204	9.82392	9.8806	9.82274	9.73019	9.26318	9.75125	9.94428	9.78446	9.90555	9.92628	10.0273	9.798	10.1091	9.79924	9.80937	9.95296	9.95659	9.79221	9.88913	9.88181	9.77712	9.89377	9.91088	9.56865
ENSMUSG00000003731	Kpna6;Kpna6	-0.0253776	0.273165		11.3031	11.2366	11.2476	11.3758	11.3519	11.3388	11.3529	11.3138	11.2989	11.267	11.3647	11.301	11.3635	11.2756	11.3257	11.3273	11.3144	11.3362	11.4307	11.3527	11.335	11.2939	11.2623	11.3529	11.3366	11.2905	11.3392	11.3032	11.3946	11.4392	11.4937	11.3255	11.3566	11.3396	11.3678	11.3139	11.3167	11.3996
ENSMUSG00000003746	Man1a;Man1a	0.250337	3.56889e-09		9.4617	9.68729	9.66677	9.46802	9.48064	9.54608	9.66089	9.674	9.63084	9.46463	9.42899	9.54727	9.54833	9.51522	9.45702	9.45752	9.47671	9.43829	9.54536	9.28797	9.21073	9.55646	9.2632	9.36131	9.30502	9.37681	9.44053	9.41704	9.4484	8.91914	9.26042	9.22063	9.07759	9.14996	9.39108	9.26107	9.10094	9.29153
ENSMUSG00000003752	Itpkc;Itpkc	-0.0301274	0.663908		7.48605	7.50925	7.57871	7.20872	7.29096	7.21267	7.2885	7.60054	7.27579	7.25319	7.2614	7.45783	7.14618	7.45264	7.41057	7.32001	7.49228	7.28663	7.34843	7.35054	7.45424	7.35418	7.23937	7.441	7.57105	7.6563	7.44324	7.20372	7.41862	7.27975	7.25826	7.46064	7.41476	7.42794	7.22136	7.11785	7.45201	7.60216
ENSMUSG00000003762	Coq8b;Coq8b	0.139113	0.0390742		6.88859	6.97509	6.83991	6.66765	6.74295	6.80466	6.81395	6.98864	6.97695	6.72971	6.65635	6.58553	6.70969	6.92298	6.83374	6.7353	6.9484	6.82595	6.91117	6.85888	6.65743	6.67562	6.71245	6.82191	6.5212	6.80187	6.43203	6.76882	6.75539	6.40735	6.38938	6.87923	6.49489	6.7766	7.01855	6.49524	6.83356	6.55679
ENSMUSG00000003778	Brd8;Brd8	-0.0321597	0.368501		9.21103	9.18447	9.14588	9.22944	9.16799	9.13478	9.20807	9.20435	9.22607	9.25408	9.22797	9.0568	9.30531	9.22982	9.23137	9.29719	9.28769	9.20916	9.05225	9.27583	9.2896	9.12559	9.20531	9.27409	9.24163	9.23193	9.31535	9.26255	9.25848	9.16307	9.13046	9.25306	9.24178	9.20615	9.08668	9.24186	9.18219	9.42364
ENSMUSG00000003779	Kif20a;Kif20a	0.240156	0.218051		4.47489	4.91523	4.86862	4.20104	4.79261	4.6962	5.26424	4.21225	4.16966	4.79325	4.42754	4.74364	4.55566	4.25338	4.50403	4.73757	4.53642	3.90825	4.22877	4.57898	4.55979	4.61257	5.01656	4.4355	4.86294	3.8324	4.24578	3.49923	3.95975	4.03941	4.43359	4.29644	3.95345	3.93373	4.94389	4.01534	4.89693	3.89245
ENSMUSG00000003808	Farsa;Farsa	-0.0166797	0.7948		8.9845	8.93435	9.00593	9.10299	9.08277	9.03782	9.01209	8.86008	8.95095	9.02757	9.01746	9.09662	8.96029	8.98821	9.07905	9.11422	9.22733	9.21251	9.48561	8.95805	9.01709	9.10429	9.04524	8.83629	8.91585	8.9173	9.00592	9.07491	9.16913	9.12607	9.26042	9.17188	8.99335	9.0362	9.17674	9.2491	9.19706	9.28575
ENSMUSG00000003809	Gcdh;Gcdh	0.357266	8.73589e-21		9.80669	9.63345	9.62308	9.6654	9.81547	9.64979	9.78039	9.67203	9.82303	10.0105	9.65603	9.69647	9.78342	9.81847	9.86626	9.91931	9.86627	9.47224	9.74317	9.39284	9.48561	9.30898	9.32595	9.41355	9.24661	9.37681	9.47563	9.46817	9.3976	9.48664	9.18386	9.36914	9.50968	9.40912	9.33005	9.44236	9.54634	9.38634
ENSMUSG00000003810	Mast2;Mast2	-0.261142	2.52846e-08		11.957	11.7396	11.5797	11.5166	11.6126	11.357	11.3865	11.8683	11.5963	11.5226	11.4863	11.4874	11.438	11.7118	11.6179	11.7046	11.3472	11.6119	11.6518	11.9938	11.9178	11.8218	11.9846	11.9957	11.8086	11.8031	11.9053	11.8685	11.7598	11.9907	11.8165	11.593	11.7654	11.8211	11.7426	11.8823	11.8091	11.9668
ENSMUSG00000003812	Dnase2a;Dnase2	0.481339	9.91122e-13		7.12685	7.13862	7.12692	7.16805	6.97349	7.17669	7.44355	7.2334	6.89449	7.55966	7.12959	6.79363	7.1251	7.24307	7.26233	7.17988	7.23053	6.91093	7.43295	6.99541	6.9365	6.47451	6.83701	6.674	6.56966	6.96455	6.67787	6.61598	6.81046	6.84487	6.56064	6.58213	6.81013	6.6349	6.68478	6.76112	6.51882	6.38012
ENSMUSG00000003813	Rad23a;Rad23a	0.0619626	0.0234319		11.2979	11.1751	11.2008	11.2692	11.1792	11.2234	11.1506	11.2687	11.2559	11.2192	11.2552	11.2599	11.3431	11.2579	11.2716	11.3438	11.3672	11.1647	11.4061	11.1548	11.1416	11.1363	11.0867	11.104	11.1977	11.2661	11.2311	11.2485	11.1675	11.2942	11.1822	11.191	11.2409	11.2926	11.1904	11.1796	11.1223	11.3052
ENSMUSG00000003814	Calr;Calr	0.0818416	0.00764629		11.6271	11.6118	11.5879	11.7377	11.7848	11.7423	11.6485	11.5052	11.8448	11.6397	11.6442	11.7835	11.6812	11.559	11.565	11.6736	11.6538	11.6725	11.6672	11.6112	11.4904	11.6701	11.5307	11.5171	11.5372	11.5086	11.5617	11.6232	11.5758	11.5014	11.6421	11.5861	11.4725	11.6396	11.746	11.5874	11.5889	11.7003
ENSMUSG00000003847	Nfat5;Nfat5	-0.137792	0.000839479		10.801	10.883	10.974	10.5847	10.7183	10.7184	10.6573	10.8912	10.6408	10.7339	10.8328	10.9344	10.5923	10.7181	10.7433	10.637	10.61	10.8324	10.8425	10.9524	10.8386	11.0505	11.067	10.8725	10.9021	10.919	10.8935	11.1128	10.9341	10.7673	10.8054	10.6849	10.9573	10.8629	10.7755	10.8429	10.8139	10.9252
ENSMUSG00000003848	Nob1;Nob1	-0.0925491	0.0647242		8.35403	8.32238	8.42793	8.42743	8.50721	8.27195	8.42688	8.13022	8.31255	8.59905	8.13022	8.38569	8.27667	8.38589	8.32509	8.2467	8.65865	8.28085	8.11304	8.35138	8.37524	8.53654	8.28476	8.47435	8.54372	8.465	8.5996	8.48184	8.31386	8.48634	8.32101	8.31306	8.55663	8.55178	8.30416	8.46726	8.47083	8.45279
ENSMUSG00000003849	Nqo1;Nqo1	-0.241838	5.93747e-07		9.28553	9.1491	9.28021	9.18936	9.01538	9.10158	9.19272	9.18508	9.1186	8.99877	9.33313	9.34239	9.26251	9.37724	9.20623	9.31963	9.26785	9.49719	9.26318	9.44797	9.49151	9.39482	9.39062	9.41588	9.55414	9.55636	9.30563	9.61824	9.39535	9.40734	9.2041	9.33924	9.73067	9.44353	9.29026	9.65694	9.49053	9.76826
ENSMUSG00000003865	Gys1;Gys1	-0.0778538	0.000797744		13.3478	13.3486	13.3588	13.2878	13.3107	13.2417	13.2812	13.3098	13.3747	13.3783	13.2478	13.3207	13.2481	13.3726	13.2535	13.328	13.3776	13.4088	13.3809	13.3535	13.3366	13.3737	13.418	13.4171	13.4041	13.3407	13.3944	13.3582	13.2231	13.4705	13.4954	13.5459	13.3981	13.4238	13.3891	13.4082	13.4455	13.4504
ENSMUSG00000003868	Ruvbl2;Ruvbl2	-0.104535	0.00896484		8.85791	8.76441	8.77632	8.90992	8.79867	8.99197	8.90626	8.78527	9.05494	8.87743	8.84066	8.98375	8.8066	8.76005	8.93651	9.0378	9.17236	8.85534	8.91694	8.90229	8.89183	8.95166	9.00155	8.8842	8.90014	9.06535	8.9756	8.93114	9.02524	9.04626	9.14549	8.97656	8.88647	9.11303	9.07571	9.17002	9.03862	9.06072
ENSMUSG00000003873	Bax;Bax	-0.0461267	0.513362		7.57306	7.59438	7.57137	7.57042	7.5668	7.38025	7.57567	7.72775	7.67914	7.72354	7.30906	7.74398	7.66735	7.44375	7.54499	7.46392	7.97466	7.61514	7.61281	7.49156	7.43804	7.42461	7.66986	7.54685	7.43816	7.61165	7.82976	7.7047	7.75675	7.56688	7.58371	7.66728	7.73963	7.69398	7.69282	7.58223	7.61906	8.06925
ENSMUSG00000003923	Tfam;Tfam	-0.0585074	0.159291		9.8213	9.82335	9.69574	9.76592	9.85777	9.83	9.70304	9.8042	9.77609	10.0091	9.81633	9.74591	9.77837	9.82191	9.79385	9.74627	9.843	9.50268	9.4267	9.84788	9.9226	9.76254	9.79727	9.88314	9.79567	9.79135	9.81404	9.82997	9.84443	9.88813	9.85235	9.90641	9.80514	9.82748	9.78388	9.86581	9.8717	9.61852
ENSMUSG00000003929	Zfp81;Zfp81	0.0306707	0.657758		7.18827	6.998	7.26066	7.36983	7.24267	7.34014	7.2885	7.43329	7.37471	7.21362	7.46865	7.36882	7.30456	7.32285	7.47935	7.53467	6.98532	7.43174	7.37003	7.35054	7.36278	6.93887	7.13539	7.27636	7.21261	7.38283	7.46086	7.13975	7.22952	7.39089	7.31255	7.36344	7.44679	7.3665	7.13941	7.3053	7.4306	7.2214
ENSMUSG00000003934	Efnb3;Efnb3	-0.0981627	0.560635		4.87426	4.40011	4.4871	4.20104	4.84531	4.53501	4.69551	4.59256	4.9997	4.56078	4.79193	4.48592	4.42378	3.9857	4.43645	4.93649	4.72284	4.40664	4.09682	4.70019	4.14644	4.83575	4.58278	5.07742	4.37388	4.88816	4.53912	4.14583	4.86895	4.36392	4.5824	4.37108	4.59162	4.73136	4.73657	4.40886	4.97788	4.97928
ENSMUSG00000003948	Mmd;Mmd	-0.169137	0.0878691		8.43228	8.64976	8.83877	8.29676	8.33365	8.45584	8.46146	8.69863	8.33505	8.6067	8.60899	8.6094	8.61957	8.13829	8.26792	8.25604	8.03459	8.87027	7.56991	8.44974	8.70135	8.99281	8.7073	8.73915	8.68239	8.34285	8.01412	8.7471	8.57863	8.21146	8.71281	8.86154	8.37712	8.44119	8.76331	8.74132	8.76975	8.63648
ENSMUSG00000003949	Hlf;Hlf	-0.293025	1.10375e-05		7.76671	7.84234	7.92801	8.23902	8.03785	7.97473	7.9551	8.2141	8.16457	7.96901	8.07615	8.00252	7.8773	8.24964	8.34366	8.26531	7.72107	8.23214	8.18792	8.50485	8.41717	8.09867	7.97108	8.06916	8.50686	8.43968	8.52199	8.49285	8.45879	8.38258	8.50008	7.985	8.53444	8.44968	8.06987	8.15968	8.55239	8.37513
ENSMUSG00000003955	Fam162a;Fam162a	-0.0648024	0.0726487		9.17102	9.15675	9.11341	9.14813	9.15761	9.26473	9.28971	9.05161	9.12894	9.16873	9.21552	9.19483	9.16003	9.10281	9.08734	9.127	9.20664	8.97068	8.89724	9.1538	9.03066	9.1335	9.24832	9.21644	9.25897	9.10883	9.20204	9.13005	9.16913	9.22937	9.22123	9.25552	9.14991	9.21862	9.27834	9.20515	9.25302	9.3499
ENSMUSG00000003970	Rpl8;Rpl8	0.0963179	0.00321233		12.3181	12.3849	12.2573	12.4357	12.3539	12.3664	12.2151	12.3123	12.417	12.3761	12.2743	12.3211	12.3339	12.3848	12.3483	12.4735	12.5105	12.2918	12.5117	12.1651	12.2123	12.261	12.1327	12.1629	12.1407	12.3073	12.256	12.1889	12.3028	12.4178	12.1733	12.2423	12.2916	12.3388	12.3486	12.3319	12.3102	12.4582
ENSMUSG00000003992	Ssbp2;Ssbp2	-0.190362	0.000222993		8.10074	8.13876	8.14124	8.26818	8.08792	8.21099	8.23538	8.31379	8.27113	8.22423	8.49822	8.23435	8.36921	8.35776	8.62362	8.44341	8.26221	8.53491	8.16338	8.5296	8.41717	8.35007	8.31839	8.41966	8.48597	8.35193	8.59163	8.68441	8.46309	8.47797	8.53702	8.54835	8.43814	8.63602	8.26605	8.31936	8.56555	8.68994
ENSMUSG00000004018	Fancl;Fancl	0.0475315	0.722443		6.08384	5.70932	6.0876	6.16692	6.27068	6.10554	6.16633	6.23958	6.06577	5.87471	6.19072	5.97106	6.28468	6.00647	6.24122	5.7625	6.13244	5.45701	5.29406	5.96935	6.03765	5.86367	5.97362	5.98933	6.21083	5.49124	6.30119	6.12452	6.02129	6.13674	6.26276	5.83817	6.09093	5.94096	5.97059	6.14854	5.77419	5.01696
ENSMUSG00000004031	Brinp2;Brinp2	-0.300964	0.0462381		4.6007	4.91523	4.86862	4.94152	3.83905	5.01427	4.75247	5.0955	4.52328	4.89679	4.55949	4.69565	4.61734	4.61204	5.1775	5.19132	4.46851	4.97889	3.3999	5.34551	5.36497	4.55094	5.23355	5.07742	4.51254	4.98468	5.12981	5.01424	5.06285	5.09046	4.84062	4.75237	4.80434	5.03197	4.79126	5.478	4.93797	4.68376
ENSMUSG00000004032	Gstm5;Gstm5	-0.0771267	0.141812		9.65902	9.89832	9.81392	9.88207	9.83678	9.85583	9.7649	9.84687	9.89448	9.81125	9.92279	10.0286	9.95598	9.92456	9.79047	10.0063	9.99856	10.0118	10.3501	9.91984	9.81222	9.92624	9.90555	9.71734	9.90829	10.0035	10.0286	9.98365	10.0614	10.0322	9.99693	10.1284	9.93502	10.0862	10.0676	10.0246	9.98986	10.2468
ENSMUSG00000004035	Gstm7;Gstm7	0.473556	1.28281e-06		5.18671	5.29403	5.68705	5.32125	5.59506	5.68653	5.48196	5.57312	5.7276	5.79654	5.6546	5.5259	5.89411	5.90644	5.1775	5.59603	5.70084	5.41107	5.90014	5.22947	5.18249	5.11668	5.27328	5.33551	4.86294	5.27924	5.51434	5.09357	4.96915	4.99986	4.89855	5.51515	5.19222	5.20239	5.12512	5.14738	5.16237	5.01696
ENSMUSG00000004040	Stat3;Stat3	0.170221	1.25725e-07		10.6886	10.6864	10.8146	10.5982	10.7575	10.6079	10.7291	10.856	10.618	10.8147	10.8555	10.7681	10.7058	10.7209	10.7337	10.6539	10.7181	10.9232	10.6827	10.5912	10.5753	10.8266	10.7133	10.6007	10.529	10.632	10.5228	10.5501	10.4616	10.4805	10.4547	10.5488	10.4856	10.5312	10.5884	10.5212	10.5541	10.544
ENSMUSG00000004043	Stat5a;Stat5a	0.141099	0.00423268		8.53042	8.62054	8.62507	8.6652	8.58675	8.70038	8.78864	8.64322	8.96833	8.90253	8.51864	8.4594	8.66409	8.63671	8.38458	8.68375	8.71101	8.39146	8.78916	8.36977	8.35381	8.47978	8.37428	8.53134	8.52336	8.43968	8.53452	8.41004	8.60223	8.71358	8.62545	8.58016	8.55663	8.54388	8.52595	8.51604	8.42104	8.59348
ENSMUSG00000004044	Cavin1;Cavin1	-0.0589153	0.0359343		12.1759	12.125	12.1241	12.0135	12.0752	11.9937	11.9557	12.1285	11.9915	12.112	11.9707	12.0639	11.9739	12.0226	11.9832	12.0852	11.9228	12.0796	12.077	12.1736	12.1315	12.2269	12.1703	12.1113	12.1103	12.1157	12.1374	12.113	12.1132	11.9681	11.9823	12.0226	12.0507	12.0927	12.1012	12.0365	12.0977	12.2358
ENSMUSG00000004054	Map3k11;Map3k11	-0.040304	0.289905		8.85159	8.78431	8.86901	8.77084	8.77509	8.72238	8.76115	8.78893	8.81344	8.95745	8.7083	8.78594	8.6494	8.94474	8.72976	8.771	8.72563	8.70638	8.71795	8.6882	8.8948	8.77086	8.86841	8.78313	8.87144	8.83554	8.8136	8.90113	8.84905	8.77633	8.57749	8.80545	8.75833	8.81751	8.89087	8.90594	8.82276	8.89861
ENSMUSG00000004056	Akt2;Akt2	0.042896	0.231011		12.1189	12.2221	12.0316	12.2358	12.1818	12.1584	12.1639	12.1422	12.3481	12.2154	12.0843	12.0795	12.1586	12.1921	12.1129	12.1726	12.3479	12.1239	12.3303	12.0731	11.9595	12.2014	12.0382	12.1092	12.1178	12.0061	12.1037	12.0842	12.2213	12.2922	12.258	12.1719	12.1553	12.1206	12.1735	12.1689	12.151	12.206
ENSMUSG00000004069	Dnaja3;Dnaja3	-0.129725	7.71398e-09		11.299	11.3911	11.2435	11.2698	11.3632	11.3327	11.3144	11.2025	11.35	11.3297	11.363	11.3676	11.286	11.3309	11.2974	11.3471	11.4017	11.3864	11.4333	11.4729	11.4566	11.435	11.4027	11.4713	11.3638	11.3908	11.4197	11.3809	11.3764	11.5792	11.5485	11.5479	11.4666	11.4938	11.4241	11.5077	11.5098	11.5267
ENSMUSG00000004070	Hmox2;Hmox2	-0.119255	0.000967819		9.10088	8.96954	9.02217	9.16889	9.13398	9.19898	9.0915	9.15427	9.07915	9.06139	9.21801	9.1286	9.17549	9.14732	9.27555	9.14972	9.07011	8.90176	9.41809	9.2807	9.25765	9.27365	9.26073	9.26378	9.21141	9.20463	9.30563	9.16491	9.17701	9.3211	9.29048	9.14554	9.34523	9.24569	9.21224	9.16238	9.31859	9.31818
ENSMUSG00000004071	Cdip1;Cdip1	-0.00644839	0.870809		11.1558	11.1057	11.2319	11.1908	11.0609	11.1241	11.1326	11.2959	11.1576	11.1625	11.3072	11.1955	11.203	11.2016	11.2508	11.1836	11.2721	11.2921	11.2748	11.1674	11.1347	11.1304	11.1739	11.1076	11.1983	11.2721	11.1741	11.4092	11.2588	11.293	11.1408	11.0512	11.2903	11.2188	11.1127	11.2677	11.2264	11.2725
ENSMUSG00000004085	Map3k20;Map3k20	-0.193084	4.15619e-15		14.1355	14.1671	14.0605	14.1189	13.9932	13.931	14.003	14.2141	14.075	14.0179	14.1086	14.1195	14.0598	14.1774	14.1301	14.1372	14.0523	14.1282	14.2981	14.3351	14.2493	14.3172	14.2558	14.3432	14.3202	14.1795	14.2629	14.301	14.3095	14.3833	14.2717	14.228	14.325	14.3333	14.2364	14.3453	14.3431	14.285
ENSMUSG00000004096	Cwc15;Cwc15	0.019452	0.655847		10.0075	10.054	9.95169	10.017	9.99675	10.0285	9.92985	9.98858	9.91404	9.93044	9.95759	9.92178	9.96045	9.98712	9.99662	10.118	10.0561	9.96193	10.3392	10.0076	9.89468	9.97399	9.85242	10.0166	9.95008	10.0404	9.84121	9.89785	10.0241	10.0675	10.0265	9.97531	10.0516	9.95668	10.0183	9.99188	9.9923	10.1933
ENSMUSG00000004098	Col5a3;Col5a3	-0.113339	0.0317982		10.9399	10.958	11.1456	10.6701	10.7376	10.8928	10.9354	11.0133	10.9834	11.0293	10.6441	10.8561	10.8052	10.5768	10.9137	10.7749	10.6886	11.0438	10.7439	11.0475	10.9691	11.0031	11.1954	10.9764	10.895	10.8952	11.2362	10.9093	11.0278	10.729	10.8693	11.0376	10.7738	10.9538	11.1399	10.9695	10.9474	10.9829
ENSMUSG00000004099	Dnmt1;Dnmt1	0.076984	0.0249669		8.78357	8.78102	8.9391	8.83069	8.94166	8.75935	8.76115	8.75572	8.7001	8.91491	8.69401	8.80303	8.8066	8.76363	8.71913	8.69065	8.78267	8.92237	8.92183	8.7873	8.71822	8.72972	8.80543	8.6509	8.73291	8.80942	8.69576	8.79832	8.6856	8.69203	8.65516	8.7471	8.65244	8.79437	8.81701	8.70321	8.75833	8.65452
ENSMUSG00000004100	Ppan;Ppan	0.119376	0.0818441		7.68383	7.46883	7.51894	7.56259	7.46943	7.47958	7.43488	7.30656	7.37471	7.62143	7.53429	7.60149	7.46414	7.37991	7.45394	7.51147	7.9185	7.56881	7.6427	7.25485	7.29243	7.49994	7.17788	7.27636	7.15025	7.76901	7.25406	7.05309	7.54577	7.39977	7.42523	7.26901	7.47035	7.56708	7.50109	7.55136	7.40887	7.77704
ENSMUSG00000004105	Angptl2;Angptl2	0.688148	1.83101e-25		10.4419	10.7653	10.9893	11.0801	10.754	11.1545	11.1393	10.8646	11.428	10.676	11.1719	10.9783	11.0762	11.067	10.9338	11.2359	11.1192	11.5083	11.4096	10.2564	10.347	10.4328	10.3024	10.1131	10.3277	10.304	10.3562	10.6213	10.4744	10.3306	10.2515	10.424	10.3724	10.4103	10.3801	10.3069	10.5215	10.5696
ENSMUSG00000004110	Cacna1e;Cacna1e	-0.532903	0.0400603		5.60227	5.36623	4.28663	3.83596	3.93942	3.24503	3.8514	5.14193	3.58473	4.03383	4.03266	4.0243	4.35302	4.73378	4.68962	4.68324	3.648	5.26375	3.3999	5.05863	5.14306	5.23899	4.37931	5.41221	3.85383	4.34995	4.47118	4.41655	5.15083	4.62868	4.353	5.00762	4.98969	4.78602	4.99138	5.30373	4.4057	5.88478
ENSMUSG00000004127	Trmt10a;Trmt10a	0.0266223	0.865309		5.68982	5.59378	5.71396	5.42845	5.68455	5.1688	5.88996	5.90466	5.49154	5.68524	5.6546	5.49819	5.35687	5.34352	5.63484	5.59603	5.70084	5.23767	4.46121	5.41798	5.75332	5.55379	5.79403	5.41221	5.41602	4.98468	4.83776	5.58033	5.38653	4.95233	5.79842	5.81162	5.79996	5.49263	5.6831	5.51046	5.75135	5.19187
ENSMUSG00000004151	Etv1;Etv1	-0.0600672	0.367257		7.12685	6.9635	7.15664	7.02733	6.97349	7.02304	7.10386	6.93692	7.04406	7.0208	7.16109	7.15477	7.13568	7.30331	6.92286	7.10952	6.89766	7.14645	7.06917	7.44028	7.0999	7.00931	7.31747	7.2027	7.09614	7.04511	7.2337	7.08256	7.1676	7.27975	7.28022	7.12548	7.09924	6.96603	7.24114	7.09663	6.87642	6.77039
ENSMUSG00000004187	Kifc2;Kifc2	-0.0518326	0.565095		6.69056	6.79063	6.77752	6.81982	6.94962	6.38324	6.9172	6.4754	6.6721	7.03222	6.64153	6.68721	6.66658	6.89715	6.79379	6.80055	6.71924	6.90265	7.34843	7.0189	6.791	6.64645	6.79667	6.82191	6.84371	6.94069	6.82119	6.82801	7.11388	6.52573	6.86666	6.78684	6.56952	6.82959	7.00705	6.95049	6.81164	7.12117
ENSMUSG00000004207	Psap;Psap	-0.0296948	0.300177		13.9206	14.0083	14.0067	14.0601	14.1111	14.051	14.1164	13.9077	14.0435	14.1163	14.0254	13.9888	14.0744	14.0497	14.042	14.0561	14.1629	13.945	13.972	14.0492	13.9943	14.0341	14.0503	14.0617	14.0679	13.9719	13.9706	14.1177	14.0914	14.1267	14.1907	14.2022	13.9742	14.0626	14.1111	14.0489	14.0434	14.0548
ENSMUSG00000004221	Ikbkg;Ikbkg	-0.0104587	0.763278		9.79522	9.69782	9.73731	9.67268	9.7719	9.63992	9.70845	9.61557	9.65071	9.71005	9.66155	9.75618	9.73381	9.71324	9.81563	9.64153	9.67239	9.75453	9.55797	9.63253	9.74302	9.6659	9.62943	9.73238	9.74558	9.71778	9.71472	9.62159	9.62966	9.77658	9.80011	9.67558	9.86711	9.67835	9.75321	9.70506	9.75165	9.66673
ENSMUSG00000004233	Wars2;Wars2	0.0163646	0.815168		7.5183	7.3313	7.46453	7.48193	7.76446	7.5586	7.55981	7.42393	7.48348	7.42757	7.14017	7.54843	7.63043	7.51341	7.41057	7.70796	7.56724	7.50464	7.24312	7.54917	7.47821	7.41599	7.5044	7.32677	7.64075	7.52603	7.51247	7.53744	7.58578	7.48575	7.71848	7.48605	7.39026	7.44502	7.49286	7.41225	7.4234	7.12979
ENSMUSG00000004263	Atn1;Atn1	-0.127296	0.301739		8.17848	7.45234	7.73135	7.17832	7.1825	7.84317	7.23954	8.35871	7.32159	7.33842	7.30906	7.43608	7.22754	7.33252	7.26233	7.47995	7.25088	7.61514	7.61884	8.04878	7.78406	7.44169	7.87749	7.75995	8.04664	7.57337	7.99005	7.45722	7.36445	7.54302	7.71042	7.36344	7.58991	7.44502	7.13941	7.42933	7.5076	7.98144
ENSMUSG00000004264	Phb2;Phb2	-0.0503631	0.0412552		10.9503	10.9411	10.9231	10.9639	10.9427	10.9704	10.9613	10.8929	11.0144	11.0484	10.9252	10.9331	10.9229	10.9595	10.8973	10.9712	11.013	10.9675	11.0061	10.9766	10.9327	11.0477	10.9953	10.9477	10.917	10.9985	10.9716	11.0207	10.9201	11.1122	10.933	10.9717	11.0696	11.023	11.0004	11.0682	11.0149	11.2032
ENSMUSG00000004266	Ptpn6;Ptpn6	0.278919	0.103665		4.87426	5.00842	5.76631	5.28367	5.39748	5.49527	5.86435	5.46771	5.35724	5.36243	4.94457	5.57977	5.70819	5.58914	5.1355	4.93649	4.53642	6.36589	5.68723	4.96497	5.33027	5.48953	4.70405	5.02953	5.73211	5.70466	4.99116	5.46572	5.42233	4.68792	5.24963	4.96006	4.53314	5.39051	5.03735	5.71929	4.97788	4.63613
ENSMUSG00000004267	Eno2;Eno2	0.368352	0.005015		4.40761	4.86627	5.13066	5.24508	5.20926	5.1688	5.34052	5.04753	4.45915	5.20993	5.16777	4.79009	4.84065	4.73378	5.1355	5.22973	4.83495	5.50153	5.13495	4.70019	5.10251	4.55094	4.70405	4.8203	4.69835	4.34995	4.53912	5.16877	5.27349	4.62868	4.65141	4.50968	4.4722	4.88948	4.42691	4.47615	4.62263	4.94059
ENSMUSG00000004268	Emg1;Emg1	0.0718232	0.0843622		9.77534	9.84246	9.77772	9.94812	9.73397	9.99277	9.83085	9.71489	9.98123	9.80128	9.86337	9.93734	9.83301	9.80465	9.78878	9.84547	9.93078	9.4152	9.64765	9.7565	9.68069	9.76763	9.77668	9.73984	9.66795	9.75075	9.742	9.73728	9.73126	9.74554	9.83019	9.73684	9.61914	9.7912	9.82705	9.85795	9.75596	9.66079
ENSMUSG00000004270	Lpcat3;Lpcat3	-0.234301	1.33233e-06		8.51452	8.26216	8.32261	8.26336	8.28678	8.42549	8.39593	8.42122	8.21398	8.44101	8.24738	8.11626	8.27188	8.21347	8.1463	8.21833	8.51034	8.46075	8.72914	8.56594	8.71149	8.49623	8.64808	8.61484	8.44327	8.49808	8.61149	8.39054	8.65584	8.51115	8.70065	8.83871	8.55663	8.55178	8.49746	8.60516	8.62016	8.46987
ENSMUSG00000004285	Atp6v1f;Atp6v1f	-0.00832703	0.870856		9.14286	9.30188	9.09306	9.40159	9.15761	9.31111	9.33002	9.29958	9.20178	9.3161	9.30755	9.17747	9.34686	9.35369	9.28998	9.38916	9.43061	9.39026	9.38488	9.24627	9.12982	9.32748	9.32831	9.21911	9.2266	9.12216	9.26859	9.34592	9.34728	9.35804	9.45878	9.45743	9.25087	9.31469	9.30208	9.32862	9.22012	9.52355
ENSMUSG00000004317	Clcn5;Clcn5	-0.1153	0.128978		7.12685	7.62413	7.28778	7.08309	7.07628	7.67925	7.65996	7.34675	7.37471	7.28216	7.50184	7.33005	7.38656	7.24307	7.22277	7.02466	7.18893	7.25447	7.01536	7.49993	7.13047	7.46694	7.34571	7.3945	7.5631	7.56558	7.37052	7.57248	7.55386	7.11686	7.50198	7.46064	7.35693	7.28346	7.63419	7.18977	7.23863	7.67467
ENSMUSG00000004319	Clcn3;Clcn3	0.0677649	0.0451813		10.934	10.9006	11.0473	11.0951	11.0789	11.0967	11.148	10.9089	10.9341	11.0974	11.2082	11.0044	11.0707	10.965	11.1095	11.0882	11.1234	10.8346	10.9462	11.0085	10.9578	10.8395	10.9462	10.9999	11.0194	10.932	10.9701	10.9834	10.8948	10.9888	10.9916	11.0072	10.9957	11.0581	10.9644	10.9753	11.0315	10.7698
ENSMUSG00000004328	Hif3a;Hif3a	-1.15287	7.01194e-06		6.14708	4.59298	4.2131	4.27951	3.61457	3.81233	3.74315	4.78037	4.24766	4.56078	4.20378	3.85983	3.48422	4.61204	4.56858	4.68324	2.84819	4.66333	5.03031	6.67886	5.64456	4.78311	5.65053	5.37437	4.51254	5.24066	5.87134	5.27469	5.49136	6.02632	5.20441	5.78457	5.26588	5.28061	4.84395	5.57328	5.44461	4.72987
ENSMUSG00000004347	Pde1c;Pde1c	0.30501	0.0200777		6.04008	6.21855	5.79179	5.87001	5.53216	5.60765	5.70034	5.82153	5.97696	5.24959	5.43163	6.26217	6.20657	5.68282	5.90862	6.3026	5.89442	5.64736	5.99587	6.33021	6.18084	5.35173	5.68039	5.37437	5.55087	5.8138	5.94832	5.7613	5.49136	5.25619	5.05957	5.26414	5.82455	5.588	5.46496	4.97199	5.09138	5.43393
ENSMUSG00000004356	Utp20;Utp20	0.0503759	0.163566		9.78199	9.786	9.84163	9.88364	9.84003	9.69501	9.80752	9.69556	9.71734	9.86172	9.75399	9.78227	9.80346	9.8575	9.71227	9.69742	9.76553	9.50405	9.54536	9.74949	9.7496	9.72291	9.68757	9.70406	9.72255	9.77794	9.70366	9.78586	9.56907	9.67226	9.6731	9.67005	9.82812	9.74711	9.66261	9.70331	9.62699	9.62159
ENSMUSG00000004360	9330159F19Rik;9330159F19Rik	0.183881	0.00145828		10.5216	10.7761	10.9005	10.9017	11.0128	10.6867	10.9129	10.8499	10.9444	10.8376	10.9275	10.9415	10.8904	10.9216	10.8752	10.822	11.2814	11.0115	11.3771	10.6	10.5167	10.6777	10.6353	10.5821	11.0575	10.8944	10.912	10.8297	10.7509	10.6249	10.6241	10.7949	10.737	10.7979	10.69	10.7042	10.8405	10.7461
ENSMUSG00000004364	Cul3;Cul3	-0.112985	7.11592e-05		12.658	12.7382	12.6926	12.8169	12.6721	12.7723	12.6665	12.7607	12.641	12.568	12.7131	12.7369	12.7204	12.8172	12.7002	12.712	12.749	12.785	12.9683	12.8533	12.8068	12.8526	12.7077	12.9008	12.8132	12.7151	12.9071	12.8244	12.8292	12.8877	13.0056	12.8777	12.8931	12.8368	12.8471	12.9084	12.783	12.8045
ENSMUSG00000004383	Large1;Large1	-0.116713	8.48572e-05		10.0426	9.90591	10.1296	9.92236	9.98505	9.89235	9.83745	10.0339	9.82143	9.86331	9.9289	10.0466	9.99426	10.0008	9.94892	9.91784	9.87286	9.99443	9.94134	9.97943	10.1498	10.0664	10.0541	10.0011	10.1638	10.053	10.0837	9.98885	10.0629	10.045	10.1434	10.0778	10.1642	10.1785	10.1575	9.98612	10.0437	9.91268
ENSMUSG00000004393	Ddx56;Ddx56	-0.106637	0.0275039		9.27613	9.24796	9.13597	9.00824	9.15761	8.79242	8.88412	9.16274	9.18205	9.41753	8.91954	9.01342	8.97509	9.11126	9.03689	9.02693	9.2452	9.15444	8.93154	9.03208	9.23672	9.35479	9.31885	9.1197	9.14633	9.35215	9.19679	9.17634	9.13986	9.27837	9.17216	9.07752	9.26666	9.1157	9.16643	9.1902	9.25302	9.1797
ENSMUSG00000004394	Tmed4;Tmed4	0.0462071	0.0982063		10.0929	10.1631	10.1531	10.1259	10.0678	10.0197	10.0239	10.1001	10.1932	10.1189	10.1399	10.2018	10.1128	10.1103	10.1349	10.0725	10.174	9.98269	10.022	9.98392	10.0744	10.0159	9.97346	10.0334	10.0128	10.1329	10.0242	10.2075	9.99613	10.1396	10.0265	10.0553	10.0774	10.1051	10.0097	10.0864	10.1337	10.0105
ENSMUSG00000004415	Col26a1;Col26a1	0.0283637	0.889317		4.40761	4.59298	4.2131	4.84161	4.28292	4.28756	5.1837	4.45222	4.9997	4.28351	4.89546	3.94441	4.78798	4.25338	4.90493	4.37587	4.60127	3.97292	4.29049	4.30093	4.92788	4.11282	4.64469	4.76288	4.69835	4.27559	4.39989	4.35349	4.37949	4.21077	4.26765	4.85995	4.7019	4.2768	4.62056	4.18583	4.85468	4.37108
ENSMUSG00000004446	Bid;Bid	0.0465564	0.8647		3.71353	4.17741	4.60678	4.27951	3.93942	4.28756	4.69551	4.37658	4.0872	3.73169	4.03266	4.30582	4.02917	4.16955	3.49424	4.07193	3.87479	3.84054	4.46121	3.62985	4.14644	4.78311	4.05386	4.57548	4.51254	4.11426	4.16207	3.90319	4.14254	4.12763	4.26765	4.69542	4.03998	4.02744	3.93826	4.26407	3.05293	2
ENSMUSG00000004451	Ralb;Ralb	-0.0708932	0.17136		7.93145	8.00382	8.04916	7.85937	7.90762	7.83742	7.96115	8.01646	7.85764	7.87704	7.97342	8.01724	7.93899	7.83242	7.78124	7.92835	7.66908	8.21554	7.86688	7.89221	8.03628	8.02691	8.05897	7.94558	8.06366	8.15858	7.86989	8.06604	7.90959	7.97627	7.94843	7.91812	7.96094	7.8876	8.09182	7.77493	8.07966	8.2182
ENSMUSG00000004455	Ppp1cc;Ppp1cc	0.0200949	0.698634		10.444	10.1969	10.1592	10.192	10.6006	10.2814	10.1644	10.2652	10.1418	10.5236	10.2144	10.243	10.1972	10.1504	10.3021	10.2025	10.128	10.0526	10.3956	10.2302	10.189	10.1519	10.0907	10.2656	10.2604	10.1808	10.205	10.1873	10.2893	10.3468	10.2913	10.3125	10.245	10.22	10.3069	10.2918	10.2835	10.2279
ENSMUSG00000004460	Dnajb11;Dnajb11	0.0968798	0.00669954		9.4345	9.5292	9.61775	9.49499	9.67514	9.69183	9.56677	9.38891	9.63628	9.53854	9.50052	9.52855	9.51226	9.46556	9.48656	9.53051	9.56674	9.34516	9.52465	9.50938	9.32087	9.61598	9.40634	9.38052	9.58787	9.33623	9.34886	9.42089	9.43532	9.43137	9.53837	9.5017	9.37675	9.41347	9.45387	9.48178	9.40163	9.2506
ENSMUSG00000004462	Tbccd1;Tbccd1	0.0870213	0.101785		7.705	7.66764	7.66397	7.63899	7.73683	7.74829	7.73254	7.63341	7.62902	7.62143	7.58162	7.54843	7.72452	7.77685	7.69711	7.43133	7.98684	7.70355	7.93609	7.47467	7.57028	7.51616	7.66239	7.4949	7.70724	7.5811	7.55411	7.66629	7.60148	7.68062	7.6777	7.5597	7.58991	7.6578	7.47627	7.93894	7.60001	7.57083
ENSMUSG00000004473	Clec11a;Clec11a	0.530823	0.000581962		5.33892	6.57907	6.89972	6.9212	7.20284	6.95031	7.19914	6.17407	7.03309	6.9977	7.04205	7.50035	7.02625	6.51099	7.41057	6.99151	6.89766	7.44889	6.79887	6.34887	5.87867	6.26015	6.66842	6.17687	6.03791	6.20295	6.1999	6.91795	6.68346	6.35348	5.85804	6.56634	6.29825	6.69326	7.07475	6.5587	6.95849	5.94466
ENSMUSG00000004500	Zfp324;Zfp324	0.156673	0.00331816		7.41074	7.30399	7.34053	7.26766	7.13036	7.61347	7.27884	7.36644	7.4591	7.3567	7.48534	7.44337	7.2374	7.39844	7.38391	7.32888	7.45767	7.18791	7.34843	7.26471	7.0581	7.13015	7.2293	7.28659	7.27239	7.40043	6.96397	7.12094	7.25952	7.21074	6.90956	7.24936	7.10929	7.25468	7.40791	7.24869	7.28709	7.18048
ENSMUSG00000004508	Gab2;Gab2	-0.188115	2.05091e-05		8.45328	8.41038	8.56354	8.26336	8.28201	8.30566	8.26504	8.48564	8.34396	8.31582	8.40919	8.41933	8.24282	8.48458	8.32509	8.31082	8.06365	8.70876	8.52606	8.58574	8.667	8.69453	8.69272	8.51404	8.51925	8.53042	8.55107	8.71296	8.54249	8.50293	8.55515	8.61128	8.61417	8.57525	8.5539	8.37331	8.54908	8.51994
ENSMUSG00000004530	Coro1c;Coro1c	-0.0811164	0.107681		8.66614	8.66773	8.77632	8.66885	8.86398	8.60882	8.59202	8.77794	8.665	8.76218	8.61658	8.80586	8.78324	8.5688	8.79191	8.59457	8.56826	8.95875	8.60409	8.8344	8.79973	8.93969	8.89413	8.75764	8.75403	8.73852	8.88713	8.83341	8.6483	8.58313	8.71684	8.60743	8.66271	8.67274	8.77692	8.74814	8.85794	9.12467
ENSMUSG00000004535	Tax1bp1;Tax1bp1	-0.0293253	0.190868		11.2228	11.2154	11.1834	11.1326	11.1951	11.1045	11.0973	11.1467	11.174	11.1475	11.1969	11.2025	11.1789	11.233	11.1404	11.197	11.1364	11.1446	11.2214	11.2621	11.236	11.2821	11.1574	11.2729	11.2156	11.2054	11.0994	11.21	11.1083	11.1937	11.1423	11.1955	11.2897	11.1912	11.124	11.2522	11.1498	11.2245
ENSMUSG00000004558	Ndrg2;Ndrg2	-0.0369957	0.188602		15.167	15.245	15.1294	15.098	15.2101	15.0655	15.1583	15.1034	15.0655	15.1665	15.0337	15.1977	15.1138	15.2455	15.1083	15.1105	15.2661	15.2602	15.2967	15.0935	15.1977	15.2309	15.1668	15.214	15.2101	15.1906	15.1922	15.2718	15.14	15.1897	15.1736	15.2329	15.2541	15.2454	15.0571	15.2647	15.1872	15.2499
ENSMUSG00000004561	Mettl17;Mettl17	0.0435837	0.425364		8.16326	7.91635	8.10613	8.08369	8.10423	8.12391	7.92444	8.08935	8.16959	8.15281	8.07615	8.15227	8.06609	8.2899	8.05912	8.19909	8.20076	7.88675	7.9019	8.09924	8.09946	8.02691	8.09268	8.03318	7.89008	8.10052	7.90249	8.10485	8.15804	8.16008	8.0919	8.08816	8.06778	7.95474	8.18156	8.0862	8.03307	7.6449
ENSMUSG00000004562	Arhgef40;Arhgef40	0.0261884	0.559188		9.3741	9.46283	9.57986	9.33196	9.34769	9.30279	9.29451	9.34245	9.40267	9.44555	9.31457	9.46734	9.39609	9.19049	9.33707	9.36563	9.24266	9.46664	9.47899	9.3679	9.42729	9.30199	9.62368	9.34428	9.31216	9.46101	9.42041	9.43238	9.33794	9.15522	9.25488	9.2105	9.32383	9.36493	9.37102	9.32862	9.3302	9.2992
ENSMUSG00000004565	Pnpla6;Pnpla6	0.0620564	0.12919		8.79019	8.74084	8.86301	8.76403	8.81527	8.85353	8.76462	8.84963	8.7843	8.69195	8.66133	8.58984	8.61957	8.87036	8.64623	8.73806	8.78964	9.02697	8.73747	8.73151	8.68428	8.63265	8.82562	8.72794	8.59144	8.77272	8.68455	8.71296	8.7039	8.78653	8.67187	8.59581	8.64901	8.65816	8.77353	8.77177	8.66668	8.84724
ENSMUSG00000004567	Mcoln1;Mcoln1	0.0533876	0.150934		9.13247	8.8799	8.92477	9.00824	8.88301	8.91215	9.00331	8.9574	8.8823	8.92414	8.86637	8.85038	8.86498	8.99431	8.95172	9.00218	9.08436	9.07748	9.10687	8.88322	8.88288	8.85933	8.80882	9.02212	8.93755	8.98887	8.96946	8.99967	8.87834	8.90673	8.86586	8.87121	8.91538	8.75038	8.90023	8.91809	8.91301	9.0494
ENSMUSG00000004568	Arhgef18;Arhgef18	0.0452192	0.175622		9.14286	9.04572	9.30254	9.01972	9.08002	9.03782	9.0495	9.00841	9.116	9.10529	9.04023	9.14433	9.01001	8.96664	9.04542	9.09614	9.11244	9.1316	9.02981	9.0088	8.9812	9.12823	9.05097	9.01292	9.10034	9.03749	9.06185	9.0895	9.01648	8.95877	9.00751	9.00613	9.01488	9.0942	8.94915	8.95394	9.0244	9.15456
ENSMUSG00000004591	Pkn2;Pkn2	-0.123669	6.37087e-07		10.9302	10.9783	10.9622	11.0677	11.0299	11.0016	10.9711	10.9265	10.8838	11.02	11.0362	11.0605	11.0074	10.9462	11.0842	10.8941	10.8187	10.9273	10.8502	11.1287	11.1265	11.1011	10.9953	11.0427	11.1164	11.0461	11.119	11.1104	11.0679	11.1555	11.1946	11.1143	11.0482	11.1225	11.1173	11.1289	11.0839	10.9388
ENSMUSG00000004609	Cd33;Cd33	-0.0146046	0.92008		6.06213	6.07513	6.3841	5.87001	5.79584	6.06674	6.16633	5.95753	5.7276	5.82307	6.12833	6.03031	5.96699	5.45394	6.00507	5.7625	5.29318	5.74318	5.29406	6.10725	5.67253	6.03103	5.97362	5.48504	6.43664	6.09898	5.94832	6.10551	5.99776	5.17571	6.04919	5.70023	5.77495	5.67745	5.97059	5.92595	5.58042	6.12801
ENSMUSG00000004610	Etfb;Etfb	0.0188691	0.551623		11.2756	11.2318	11.2777	11.3113	11.3856	11.3367	11.3621	11.2523	11.4186	11.4226	11.4378	11.3298	11.4645	11.3923	11.3245	11.3854	11.3555	11.2794	11.2787	11.2497	11.3001	11.2011	11.3404	11.3486	11.3643	11.3489	11.3237	11.3529	11.2117	11.3657	11.1683	11.3796	11.3529	11.3746	11.3503	11.3287	11.3307	11.4556
ENSMUSG00000004626	Stxbp2;Stxbp2	-0.522421	2.39036e-07		5.4094	5.1378	5.28216	5.12271	5.36175	5.5242	5.64124	5.314	5.04409	5.82307	5.3244	5.25496	5.559	4.89906	5.95765	5.22973	4.93898	5.50153	5.56769	5.89512	5.58694	5.81205	5.8211	5.83071	6.12696	6.05519	5.48018	5.6865	6.06723	5.95577	5.67125	5.91502	5.8725	5.39051	5.89769	5.7468	5.98471	6.36559
ENSMUSG00000004631	Sgce;Sgce	0.0346462	0.6123		8.00157	7.5563	8.02251	7.84654	7.65062	7.88837	7.94291	7.67347	7.91255	7.8707	7.91302	7.85738	8.03252	7.8049	7.84126	7.95725	7.7642	7.9841	8.18386	7.90488	7.97022	7.66904	7.88392	7.597	7.83167	8.00594	7.6417	8.04623	8.04204	7.84579	7.8194	7.96707	7.82131	7.82373	8.06433	7.80795	7.75159	7.62674
ENSMUSG00000004633	Chn2;Chn2	0.0475005	0.693907		6.0177	5.98629	5.98088	5.3936	5.62551	5.9002	5.57962	5.46771	5.80704	5.24959	5.3244	5.57977	5.46147	5.88031	5.77821	5.68167	5.57733	5.8155	5.9198	5.94503	5.55725	5.58487	5.92455	5.93837	5.61385	5.8138	5.29611	5.71187	5.79424	5.50706	5.37736	5.34042	5.98585	5.588	5.73981	5.69125	5.47281	5.48859
ENSMUSG00000004637	Wwox;Wwox	0.0568499	0.377169		7.93145	7.61675	7.75745	7.71154	7.94432	7.92679	7.71114	7.92649	7.665	7.939	7.9253	7.68375	7.99815	7.8661	7.86072	7.86264	7.98684	7.79582	8.32694	7.8003	7.9186	7.64711	7.91566	7.91954	7.81166	7.87355	7.88302	7.80828	7.86476	7.71663	7.97559	7.93667	7.72665	7.82373	7.69999	7.81446	7.86767	7.51268
ENSMUSG00000004642	Slbp;Slbp	-0.109596	0.111437		7.20818	7.35811	7.28778	6.79332	7.15145	7.29889	7.21948	7.11038	6.76785	7.44476	7.22211	7.33005	7.3139	7.22242	7.24269	7.24697	7.17834	7.38497	7.06917	7.45758	7.38831	7.222	7.53741	7.26607	7.17134	7.19385	7.11629	7.27353	7.35522	7.42611	7.00495	7.11466	7.44679	7.45349	7.25093	7.52776	7.56113	7.12979
ENSMUSG00000004655	Aqp1;Aqp1	-0.378908	1.65809e-18		12.6427	12.3304	12.5137	12.2536	12.3909	12.2348	12.2961	12.5736	12.2974	12.3994	12.3177	12.3526	12.3624	12.5379	12.4581	12.7295	12.2555	12.4845	12.4568	12.9125	12.9497	12.5118	12.9559	12.8479	12.5977	12.7436	12.8431	12.818	12.8574	12.8572	12.7168	12.8735	12.7766	12.6452	12.6703	12.833	12.793	12.911
ENSMUSG00000004661	Arid3b;Arid3b	0.0926171	0.247953		6.88859	6.91619	6.91139	6.81982	7.02008	6.64264	6.82727	6.89687	6.80703	6.68701	6.65635	6.82743	6.56067	6.60971	6.59119	6.87516	6.9484	6.73564	6.50554	6.77857	6.75221	6.20118	6.75517	6.70482	6.89532	6.92861	6.73692	6.8624	6.39004	6.99315	6.50578	6.85343	6.54013	6.90561	6.57996	6.51136	6.57194	6.40874
ENSMUSG00000004665	Cnn2;Cnn2	-0.0267043	0.774358		7.4193	7.77762	7.97881	7.72562	8.06588	7.69205	7.96115	7.68919	7.7001	7.62143	7.81078	7.96252	7.78625	7.44375	7.70431	7.76138	7.67662	8.02661	7.44657	7.91743	7.64982	8.066	8.17365	7.75259	7.85792	7.6563	7.75317	7.86025	7.77763	7.58258	7.40538	7.56765	7.52388	7.67238	8.12414	7.67822	7.68685	8.00038
ENSMUSG00000004667	Polr2e;Polr2e	0.144562	0.000386518		8.98739	9.00106	8.83265	9.15074	8.98927	9.03531	9.00917	9.00213	9.19195	9.02472	8.8885	9.04249	8.86498	9.06271	8.93957	8.86552	9.16434	9.08299	8.79981	8.73506	8.75792	9.00148	8.83892	8.91088	8.70426	8.74887	9.01788	8.85634	8.71115	9.00317	8.85493	8.84527	8.98792	8.87537	8.76331	8.95098	8.88442	8.76935
ENSMUSG00000004677	Myo9b;Myo9b	0.0370013	0.348477		9.53249	9.51339	9.56884	9.49704	9.4972	9.46262	9.41627	9.58018	9.59771	9.58966	9.42683	9.55905	9.50616	9.42321	9.55188	9.44125	9.42166	9.75913	9.49383	9.41293	9.43548	9.51065	9.70402	9.41355	9.43059	9.65132	9.5516	9.45509	9.47207	9.48246	9.40233	9.47234	9.41975	9.4113	9.40868	9.45284	9.46268	9.6093
ENSMUSG00000004698	Hdac9;Hdac9	-0.0187122	0.858996		7.98435	7.83599	8.23245	8.0505	8.03785	8.45584	8.5998	8.18668	7.81984	8.32976	8.70117	8.10253	8.10966	7.96265	8.29679	8.07798	7.97466	8.29673	7.96477	8.32806	8.39216	7.66177	8.08711	7.98378	8.44327	8.23415	8.1561	8.37871	8.14203	7.92795	7.94843	8.33653	8.23761	8.40236	8.16613	8.41249	8.15122	8.10029
ENSMUSG00000004730	Adgre1;Adgre1	0.197919	0.110438		7.07359	6.92816	7.17612	7.13677	6.90066	6.93961	7.79487	7.02625	6.93041	6.83775	6.81	7.20706	7.01483	6.94835	7.0971	6.7748	6.19681	7.63026	6.74478	7.04202	6.54088	7.0655	6.87624	6.9302	7.02841	7.38283	6.91367	7.13975	6.97617	6.04909	6.93746	6.96607	6.43228	6.37455	6.99545	6.8141	6.54562	6.69104
ENSMUSG00000004748	Mtfp1;Mtfp1	-0.175034	5.37118e-06		9.37631	9.34495	9.44384	9.42119	9.65314	9.51038	9.53668	9.34494	9.43429	9.57996	9.58231	9.51306	9.43728	9.34177	9.47397	9.42478	9.55247	9.34057	9.64618	9.5563	9.65639	9.54859	9.76104	9.65559	9.46942	9.61785	9.64513	9.60815	9.40209	9.66491	9.74197	9.85532	9.6209	9.662	9.74631	9.73799	9.7674	9.54144
ENSMUSG00000004768	Rab23;Rab23	-0.152059	0.0129653		6.92513	7.05372	7.08631	7.18853	6.92535	6.96093	7.13632	6.88327	7.24759	6.97421	6.98451	7.10052	7.0929	6.77483	6.78023	6.93451	7.18893	7.10377	6.94993	6.99541	7.17024	7.08737	7.24937	7.2557	7.08507	7.25319	7.26413	7.20372	7.41862	6.96947	6.8811	6.97806	7.04796	7.41932	7.0413	7.23904	7.3942	7.09498
ENSMUSG00000004771	Rab11a;Rab11a	0.0373061	0.260345		9.98169	10.0444	9.96575	10.1099	10.0664	10.1059	10.0695	10.0184	10.0898	9.95763	10.0917	10.0478	10.0925	10.0904	10.0156	10.0856	10.0619	10.0767	10.0897	10.0637	10.136	10.0216	10.0136	10.0288	9.902	9.98901	9.96985	10.0498	9.9991	9.99608	10.0474	10.0166	10.1678	9.99778	10.0896	10.1157	10.0117	9.71338
ENSMUSG00000004788	Eif2b2;Eif2b2	-0.022817	0.714255		9.20113	9.2693	9.01408	9.37056	9.08277	9.20122	9.07763	9.1823	9.36817	9.36658	9.27432	9.12634	9.22833	9.36315	9.22388	9.29266	9.36209	9.60824	9.54536	9.15645	9.11206	9.23252	9.27303	9.21911	9.24163	9.21213	9.3105	9.23219	9.38858	9.51349	9.47553	9.27023	9.32383	9.35592	9.22719	9.29873	9.39059	9.45487
ENSMUSG00000004789	Dlst;Dlst	-0.0450325	0.0366816		12.3822	12.4092	12.4328	12.3683	12.4466	12.3798	12.5026	12.3798	12.3863	12.4415	12.5307	12.4449	12.4353	12.3857	12.3475	12.4221	12.4828	12.4114	12.4831	12.4551	12.4733	12.39	12.5496	12.5194	12.435	12.401	12.4874	12.4467	12.331	12.5341	12.5264	12.5201	12.4342	12.4543	12.5319	12.4783	12.4623	12.4954
ENSMUSG00000004791	Pgf;Pgf	-0.429525	0.0024838		4.53917	5.33058	4.91573	4.89243	5.24892	4.93031	4.91097	4.99791	4.7546	4.84595	4.68039	5.18715	4.94055	4.84604	5.29663	4.73757	5.21244	5.23767	4.56474	5.5203	5.01783	5.02898	5.34962	5.21223	5.41602	4.83736	5.79003	5.24024	5.10751	5.09046	5.49469	4.85995	5.19222	4.98602	5.59362	5.4108	5.16237	6.38012
ENSMUSG00000004798	Ulk2;Ulk2	-0.0194186	0.453798		11.8047	11.8722	11.8165	11.9194	11.8639	11.8368	11.8686	11.8609	11.7985	11.8176	11.8739	11.9127	11.9214	11.8922	11.9052	11.8577	11.9382	11.9418	11.8064	11.9193	11.9057	11.913	11.8337	11.907	11.903	11.8443	11.9391	11.8832	11.9186	11.8915	12.0312	11.9608	11.8214	11.9448	11.7891	11.871	11.8487	11.7501
ENSMUSG00000004814	Ccl24;Ccl24	0.127343	0.547142		5.22629	5.1378	4.96135	5.32125	5.16848	5.66072	5.09839	5.18691	5.20915	4.99341	4.99206	4.48592	4.55566	5.18178	5.00162	3.892	4.32228	4.91449	4.34967	5.05863	4.29777	4.88654	4.96895	4.8203	5.41602	5.52373	4.83776	5.16877	5.45726	4.21077	4.84062	4.91087	3.95345	4.73136	4.94389	5.06235	4.28364	3.97133
ENSMUSG00000004815	Dgkq;Dgkq	0.00916322	0.884168		8.35849	8.38454	8.32261	8.07271	8.25792	8.14734	8.14787	8.59814	8.16457	8.27796	8.37825	8.26755	8.37814	8.48891	8.26792	8.34622	8.08648	8.16799	8.25524	8.2656	8.26015	8.19752	8.32313	8.27314	8.10808	8.48164	8.19874	8.25906	8.34216	8.36454	8.0919	8.3642	8.05745	8.33064	8.29945	8.27754	8.26042	8.42853
ENSMUSG00000004837	Grap;Grap	-0.10002	0.176723		6.77306	6.87965	6.6717	6.51385	6.6423	6.54723	6.75942	6.52878	6.6721	6.56657	6.65635	6.54548	6.46325	6.83048	6.65203	6.83834	6.59736	6.92734	6.8612	7.00721	7.08956	6.70421	6.78297	6.8359	6.69145	6.99963	6.75131	6.99228	6.85042	6.80529	6.54258	6.67344	6.7343	6.93008	6.53259	6.77455	6.59778	6.49137
ENSMUSG00000004843	Chmp2b;Chmp2b	0.0331213	0.437932		9.18113	9.11021	9.11341	9.07301	9.05227	9.04532	9.19529	9.17674	9.03308	8.99294	9.06265	9.00606	9.09376	9.06561	8.90873	9.03237	9.12903	8.95476	8.79183	9.08868	9.09666	9.01295	9.08765	8.99744	9.07538	9.03186	8.99084	9.05027	8.91962	8.85274	8.99761	9.15614	9.10545	8.95206	8.9789	9.14439	8.87124	8.96034
ENSMUSG00000004846	Plod3;Plod3	0.0924201	0.0422273		9.12202	9.1023	9.00593	9.07851	9.26789	9.23442	9.18498	9.01154	9.24045	9.08076	8.92872	9.0256	9.02715	9.05981	8.98758	8.95995	9.19355	8.94471	8.77304	8.99109	9.0034	9.20527	9.12342	8.99121	8.81895	8.95054	8.88387	8.84778	9.02815	8.8784	8.98763	9.08031	8.87475	8.97282	9.10569	8.92111	8.87653	8.96276
ENSMUSG00000004849	Ap1s1;Ap1s1	0.0730733	0.342025		7.33128	7.48513	7.17612	7.26766	7.38296	7.70474	7.63746	7.47015	7.35722	7.36575	7.48534	7.54166	7.43017	7.31311	7.30085	7.55751	7.65387	7.29297	6.92096	7.07602	7.03674	7.44169	7.3734	7.48605	7.45546	7.46041	7.32313	7.3155	7.48782	7.31776	7.50198	7.71104	7.139	7.29292	7.33616	7.13877	7.28709	7.17216
ENSMUSG00000004865	Srpk1;Srpk1	0.00369811	0.917342		9.6261	9.60202	9.47366	9.62088	9.62516	9.56708	9.55681	9.55252	9.39412	9.64833	9.50257	9.54388	9.40486	9.56118	9.50523	9.51698	9.60678	9.51902	9.54853	9.50107	9.51872	9.55056	9.61404	9.50394	9.57408	9.49213	9.63352	9.51935	9.49116	9.53382	9.60296	9.5527	9.56362	9.59471	9.58541	9.51616	9.54966	9.43064
ENSMUSG00000004880	Lbr;Lbr	-0.0902788	0.00105666		9.7484	9.7761	9.54282	9.74878	9.6715	9.54255	9.5608	9.61762	9.63265	9.70113	9.57648	9.54219	9.67701	9.64116	9.66692	9.68365	9.60085	9.55511	9.63135	9.78589	9.73309	9.66044	9.6802	9.68486	9.63985	9.77625	9.6509	9.79182	9.78552	9.80862	9.72805	9.70654	9.83419	9.73848	9.67357	9.73628	9.66722	9.72623
ENSMUSG00000004891	Nes;Nes	-0.247749	5.45232e-07		10.5934	10.5983	10.688	10.6257	10.6092	10.294	10.3774	10.6793	10.3594	10.3081	10.4516	10.5065	10.5245	10.4571	10.4095	10.513	10.2544	10.5814	10.5199	10.8056	10.7429	10.963	10.881	10.9068	10.8135	10.724	10.7979	10.9209	10.5911	10.56	10.4143	10.6328	10.7563	10.5736	10.5836	10.6651	10.6606	11.0001
ENSMUSG00000004895	Prcc;Prcc	0.0730287	0.0993723		9.87987	9.92396	9.92027	9.84223	9.84489	9.85013	9.80584	9.80781	9.9304	9.82936	9.79974	9.86325	9.88722	9.88897	9.78709	9.90009	9.90853	9.95994	10.2947	9.75999	9.80908	9.8547	9.79215	9.81944	9.85063	9.74042	9.85126	9.69974	9.86895	9.89443	9.67517	9.80573	9.86859	9.73327	9.76522	9.8421	9.77874	10.1548
ENSMUSG00000004896	Rrnad1;Rrnad1	0.0468805	0.498683		8.09541	7.7509	8.00627	7.72562	8.1573	7.69841	7.93678	8.05942	7.97121	7.67339	7.9852	7.95234	7.73847	7.7264	8.11422	7.92835	8.01091	7.86987	8.32325	7.84041	7.95322	8.01555	7.8967	7.99004	7.8773	8.07882	7.84996	8.07584	7.83187	8.01148	7.78142	7.84799	7.83348	7.86873	7.70712	7.61245	7.84627	8.03293
ENSMUSG00000004897	Hdgf;Hdgf	-0.0364124	0.123075		12.0707	12.0499	11.9621	12.1063	12.0374	12.0677	11.9812	12.1068	12.0566	12.047	11.9607	12.0856	12.0794	12.0893	12.1427	12.1012	12.1351	11.9563	12.1522	12.0169	12.0632	12.0832	12.0338	12.1066	12.1035	12.0783	12.1336	12.1257	12.1129	12.2165	12.1369	12.1396	12.1333	12.075	11.9942	12.1358	12.1109	12.0832
ENSMUSG00000004929	Thop1;Thop1	0.0132136	0.824893		9.45963	9.53508	9.28246	9.5435	9.55372	9.31525	9.42943	9.37197	9.60514	9.63902	9.2934	9.38463	9.53041	9.53629	9.41813	9.60911	9.70595	9.31273	9.64765	9.39957	9.3493	9.50659	9.46328	9.28942	9.30978	9.61785	9.34886	9.49764	9.46994	9.47617	9.38217	9.45528	9.5618	9.43714	9.50385	9.62394	9.47493	9.7502
ENSMUSG00000004931	Apba3;Apba3	0.024303	0.556248		10.6645	10.7161	10.6872	10.6899	10.7297	10.8093	10.714	10.6242	10.8693	10.7075	10.4914	10.8361	10.6218	10.6902	10.6259	10.7068	10.8466	10.4597	10.7287	10.645	10.5641	10.6804	10.6996	10.6716	10.5372	10.6688	10.6559	10.6213	10.6403	10.7264	10.6338	10.6748	10.652	10.6829	10.8738	10.6937	10.6872	10.7787
ENSMUSG00000004933	Matk;Matk	-0.367677	0.128749		3.92075	3.46556	4.05374	4.03002	3.93942	3.71533	3.74315	4.02677	3.99974	3.48818	3.19419	3.76999	3.48422	3.38673	4.04093	3.57143	3.22264	4.15118	4.1643	4.22216	3.97736	3.72342	4.51809	3.90918	4.2992	3.8324	4.24578	3.49923	3.75039	4.4348	3.12033	3.62603	3.54366	4.02744	3.61351	3.7146	4.00333	5.34784
ENSMUSG00000004934	Pias4;Pias4	-0.0901186	0.0302028		8.58091	8.43996	8.4798	8.50705	8.50721	8.42549	8.41811	8.38789	8.57709	8.44955	8.51864	8.48433	8.28144	8.48024	8.33441	8.47173	8.66624	8.52416	8.38467	8.53368	8.38795	8.55235	8.37428	8.59442	8.57966	8.53042	8.45762	8.53964	8.5506	8.65169	8.4765	8.47833	8.61769	8.53193	8.61202	8.69617	8.56227	8.83147
ENSMUSG00000004936	Map2k1;Map2k1	-0.0348829	0.228968		10.5443	10.5361	10.4306	10.6163	10.5607	10.5082	10.5297	10.4014	10.5581	10.4584	10.4356	10.5306	10.5544	10.5387	10.5228	10.4493	10.5629	10.4835	10.5651	10.4187	10.4577	10.5418	10.4342	10.444	10.5653	10.5065	10.5249	10.5562	10.6479	10.5728	10.6984	10.6069	10.5395	10.5823	10.5894	10.657	10.5721	10.5213
ENSMUSG00000004937	Sgta;Sgta	-0.0591641	0.192689		10.65	10.7126	10.688	10.7583	10.7609	10.7301	10.6987	10.7457	10.7612	10.7556	10.6348	10.7082	10.618	10.741	10.7186	10.7991	10.9365	10.966	11.0619	10.6721	10.7322	10.8801	10.6795	10.7742	10.7847	10.8088	10.8039	10.7645	10.7394	10.9976	10.8186	10.8042	10.9207	10.8373	10.7738	10.8405	10.8323	11.1185
ENSMUSG00000004939	Nmrk2;Nmrk2	-1.51992	3.01284e-14		8.52646	9.05939	9.91303	9.65807	8.25792	10.3076	10.1419	9.93849	8.98265	8.18896	10.3516	10.2648	10.4148	9.96708	9.69068	9.05394	9.62249	10.2034	10.1134	10.5715	10.323	10.858	11.5541	10.2552	11.0737	11.0071	11.587	11.3157	11.7793	10.5855	12.1354	10.9406	11.4245	11.4368	11.5284	11.4451	11.703	11.1795
ENSMUSG00000004945	Tmem242;Tmem242	0.0257033	0.332121		10.1571	10.0402	10.1308	10.1522	10.1643	10.1691	10.1644	10.1059	10.1733	10.2084	10.2441	10.2378	10.1679	10.0761	10.1988	10.0672	10.1767	10.1291	10.0468	10.111	10.048	10.0882	10.064	10.0943	10.1359	10.121	10.1285	10.031	10.1641	10.184	10.1992	10.1992	10.0863	10.1198	10.1692	10.1118	10.1215	10.1569
ENSMUSG00000004947	Dtx2;Dtx2	0.121893	0.00508417		7.94337	7.74414	7.92225	7.66845	7.99184	7.89945	7.8804	8.04728	7.92448	7.93292	7.9253	7.82986	7.8773	7.90549	7.79479	8.07798	7.99893	7.98802	7.70634	7.85354	7.69142	7.80726	7.75653	7.789	7.83828	7.89233	7.62617	7.72975	7.68489	7.84579	7.7424	7.84145	7.71354	7.81061	7.79672	7.80795	7.83544	7.74933
ENSMUSG00000004951	Hspb1;Hspb1	-0.28215	1.93839e-07		11.0294	11.1162	10.8415	10.9361	11.0844	10.7152	10.7229	10.8542	10.9495	10.8761	10.8148	11.2834	10.8355	10.8867	10.7468	10.8462	10.7569	10.8578	10.9073	11.1321	11.006	11.7055	11.3966	11.1509	11.1763	11.1865	11.1431	11.326	11.0594	10.9888	11.1408	11.226	11.0644	11.1938	11.233	11.0999	10.9974	11.1427
ENSMUSG00000004952	Rasa4;Rasa4	0.0909093	0.0508508		9.79522	9.94474	10.0697	9.91316	9.92051	10.0209	10.0196	10.0613	9.99966	9.99895	9.9945	10.0201	10.0816	10.2571	10.1148	10.3016	10.158	10.3019	10.2459	9.8883	9.87525	9.95031	9.93681	9.77657	10.1183	10.0334	9.91498	10.1166	9.91679	9.91006	10.0019	10.0368	9.86267	10.0739	9.99954	10.081	10.1215	9.95211
ENSMUSG00000004980	Hnrnpa2b1;Hnrnpa2b1	0.0258316	0.468667		12.1705	12.2037	12.1128	12.1959	12.1582	12.1915	12.1394	12.1662	12.2746	12.155	12.2251	12.1788	12.1245	12.2816	12.2229	12.2886	12.2574	12.0881	12.0038	12.2117	12.1777	12.2198	12.0083	12.2966	12.2994	12.0909	12.255	12.0498	12.0789	12.1915	12.1586	12.079	12.2056	12.217	11.9971	12.1161	12.1632	12.1118
ENSMUSG00000004994	Ccdc130;Ccdc130	0.0408313	0.60861		6.63281	6.62393	6.81528	6.57735	6.81077	6.66878	6.58224	6.79886	6.59958	6.75749	6.53334	6.69943	6.69546	6.80292	6.55977	6.58041	7.23053	6.69788	6.65379	6.69353	6.5857	6.77332	6.59191	6.84975	6.69145	6.64825	6.72238	6.61598	6.59213	6.77829	6.82245	6.46775	6.54013	6.44417	6.75525	6.89008	6.67265	6.51789
ENSMUSG00000004996	Mri1;Mri1	0.0905852	0.029599		8.17848	8.35823	8.22779	8.28254	8.38794	8.35076	8.2989	8.25691	8.52322	8.48321	8.25226	8.34349	8.28144	8.35301	8.11422	8.2467	8.40074	8.20884	8.22395	8.02577	8.15998	8.13063	8.13103	8.19388	8.22867	8.17912	8.09535	8.15194	8.36073	8.29956	8.22804	8.26982	8.33067	8.24056	8.31819	8.22471	8.27651	8.21415
ENSMUSG00000005034	Prkacb;Prkacb	-0.424336	1.60031e-67		10.4762	10.3879	10.3266	10.3929	10.3421	10.3746	10.3637	10.4938	10.3888	10.4122	10.4226	10.3689	10.2854	10.403	10.4084	10.3795	10.2366	10.4269	10.4216	10.8692	10.7528	10.7626	10.748	10.9093	10.7787	10.6904	10.873	10.7385	10.8322	10.9218	10.9174	10.6977	10.7973	10.777	10.7559	10.9273	10.86	10.7405
ENSMUSG00000005043	Sgsh;Sgsh	0.0127641	0.863531		7.43628	7.35811	7.47243	7.43984	7.1927	7.65983	7.53567	7.24408	7.7001	7.38369	7.31841	7.60799	7.50551	7.34212	7.45394	7.36384	7.59139	7.54774	7.72323	7.41394	7.27429	7.42461	7.61678	7.2557	7.48102	7.74165	7.38904	7.3072	7.46226	7.6879	7.51129	7.62215	7.41476	7.48686	7.44249	7.36864	7.46611	7.40312
ENSMUSG00000005045	Chd5;Chd5	-0.126793	0.572481		4.40761	4.53151	5.2084	3.72817	4.35738	4.79445	4.69551	4.94652	4.58468	4.89679	4.84462	4.48592	4.02917	4.4077	4.74654	4.23189	4.72284	4.40664	5.1682	4.37563	4.36787	4.41915	4.51809	4.10673	4.96308	4.93723	4.78277	5.16877	5.10751	3.49294	4.17692	4.57428	4.7019	4.83868	4.99138	4.47615	4.51824	5.84344
ENSMUSG00000005054	Cstb;Cstb	-0.147613	0.0699884		6.30331	6.34899	6.12817	6.12503	6.38188	5.9221	6.43343	5.79272	6.28508	6.46913	6.56509	6.22883	6.39445	6.27065	6.33699	6.00328	6.2784	5.9501	5.97723	6.43871	6.36351	6.50733	6.1333	6.64251	6.36522	6.55701	6.32063	6.38321	6.19689	6.17865	6.30622	6.56634	6.13091	6.2044	6.38038	6.28615	6.40633	6.49137
ENSMUSG00000005057	Sh2b2;Sh2b2	-0.0759609	0.58033		5.71787	5.25653	6.3502	6.01467	5.79584	6.23365	5.81172	5.98326	6.52323	6.19218	6.01795	5.93017	5.84339	5.8537	6.18056	5.88791	5.75885	6.36589	5.20071	6.45602	6.03765	6.03103	6.08946	5.85839	5.81484	6.33698	5.40934	6.1801	6.2576	5.82992	5.70411	6.26739	6.15049	6.26337	5.65389	5.94982	6.18553	6.05744
ENSMUSG00000005069	Pex5;Pex5	0.014833	0.720471		9.59997	9.34495	9.62662	9.46592	9.5378	9.4995	9.38284	9.52651	9.43845	9.49382	9.537	9.60849	9.5384	9.54256	9.57563	9.38704	9.39218	9.47504	9.24771	9.5563	9.44362	9.36379	9.54469	9.42978	9.46515	9.44626	9.4249	9.45133	9.39084	9.47827	9.40233	9.48709	9.55263	9.46043	9.45599	9.54386	9.46794	9.58599
ENSMUSG00000005078	Jkamp;Jkamp	0.0699526	0.211793		7.53416	7.65328	7.43249	7.84654	7.69437	7.57252	7.75361	7.54116	7.59958	7.72354	7.72203	7.76738	7.93294	7.6356	7.67529	7.71474	7.81293	7.82239	7.55741	7.56522	7.63568	7.50807	7.76352	7.52111	7.48102	7.54989	7.73155	7.67277	7.81177	7.70233	7.7737	7.47763	7.60418	7.64307	7.76291	7.50378	7.64408	7.38882
ENSMUSG00000005087	Cd44;Cd44	0.117861	0.234487		7.57306	7.8612	8.17067	7.77386	7.91996	8.06115	7.912	7.85861	7.79408	7.76519	7.72905	7.84643	7.91463	7.57172	7.81489	7.47196	7.52608	8.17143	7.69498	7.8003	7.54024	8.18743	8.04755	7.58876	8.04092	7.79586	7.85663	8.13798	7.69224	7.18012	7.59251	7.73243	7.68025	7.33935	7.61158	7.54353	7.45908	7.15536
ENSMUSG00000005102	Eif2ak4;Eif2ak4	-0.0421598	0.456657		8.30403	8.20424	8.15112	8.43174	8.20848	8.12863	8.17416	8.38307	8.10819	8.21424	8.08713	8.27574	8.15716	8.32906	8.37107	8.09889	8.09776	8.4294	7.78884	8.28026	8.34948	8.22738	8.18932	8.36283	8.08604	8.26811	8.24524	8.28887	8.18434	8.36907	8.29966	8.25018	8.3604	8.13924	8.14529	8.17495	8.23183	8.36055
ENSMUSG00000005103	Wdr1;Wdr1	0.0409121	0.462795		10.7416	10.7661	11.0165	10.8105	10.8031	10.8413	10.8693	10.8887	10.8014	10.7137	10.9799	11.2885	10.7649	10.776	10.799	10.6199	10.7263	10.9984	10.6834	10.7714	10.7155	10.9959	10.9871	10.7224	10.8751	10.7327	10.6928	10.8078	10.7017	10.7325	10.7465	10.7467	10.7207	10.8653	10.9554	10.7711	10.8943	10.7725
ENSMUSG00000005107	Slc2a9;Slc2a9	-0.229246	0.269524		4.26284	4.4673	4.4871	4.11806	4.49568	4.47701	4.44213	4.72044	3.90664	4.12194	4.55949	4.36838	4.78798	4.16955	4.12919	4.07193	4.32228	2	3.87306	4.30093	3.7858	4.67169	4.64469	4.57548	4.04875	4.67327	4.39989	4.64441	4.51828	4.4348	4.43359	4.13448	4.27222	4.42192	4.35611	4.1031	4.46307	5.08949
ENSMUSG00000005124	Ccn4;Ccn4	0.328303	0.0436057		4.71642	5.93972	5.88943	5.68059	5.94817	6.08627	6.39817	5.76332	6.37471	5.65602	5.74053	5.82256	5.73626	5.90644	6.07341	6.1706	5.99439	6.81717	4.5139	5.61584	5.55725	5.19936	5.79403	5.48504	5.3059	5.64684	5.25629	5.94364	5.62024	5.7207	5.76766	4.85995	5.72358	5.49263	5.82091	5.37599	6.07947	6.11069
ENSMUSG00000005125	Ndrg1;Ndrg1	-0.0401744	0.553244		10.0216	10.0703	9.75523	9.62088	9.5378	9.57401	9.54275	9.94178	9.67562	9.83914	9.68703	9.6278	9.72158	9.78189	9.62769	9.94263	9.52765	9.91538	9.88494	9.91202	10.017	9.82571	9.98398	9.8662	9.5859	9.64395	9.68504	9.64812	10.0486	9.69048	9.64799	9.9111	9.73392	9.73674	9.82214	9.68209	9.78859	9.89508
ENSMUSG00000005142	Man2b1;Man2b1	0.140627	0.000305359		9.17102	9.18447	9.38017	9.202	9.42978	9.24965	9.41186	9.28414	9.33058	9.25652	9.1672	9.19267	9.27692	9.28065	9.32544	9.18191	9.07011	9.44828	9.14913	8.99997	9.14238	9.29025	9.10702	9.1976	9.14633	9.17426	9.07335	9.24311	9.12907	8.97669	9.09683	9.22567	8.92961	9.07786	9.27115	9.02588	9.04802	9.19827
ENSMUSG00000005148	Klf5;Klf5	0.259049	0.000951888		7.14762	7.23818	7.28778	6.93338	6.96161	6.85106	7.11476	7.47015	6.87003	7.04355	7.19193	7.26576	6.99173	7.22242	6.94735	7.08877	7.26095	6.91093	7.4192	6.66403	7.13047	6.95085	6.93936	7.22413	7.41182	6.89174	6.77967	6.99228	6.71267	6.49288	6.72975	6.70263	6.82239	7.05774	6.6556	6.58941	6.82264	6.73692
ENSMUSG00000005150	Wdr83;Wdr83	-0.115628	0.00217372		8.19353	8.3087	8.06492	8.22422	8.19839	8.13801	8.21019	8.14739	8.18949	8.22423	8.18744	8.17433	8.32368	8.20297	8.20839	8.26531	8.31634	8.12238	7.96477	8.28511	8.17961	8.25664	8.27989	8.45181	8.28297	8.33372	8.19347	8.18854	8.30909	8.25618	8.31037	8.41359	8.32637	8.32604	8.38639	8.30092	8.33914	8.36786
ENSMUSG00000005161	Prdx2;Prdx2	0.0159581	0.572169		10.6744	10.697	10.795	10.7166	10.6798	10.6503	10.7433	10.6969	10.7629	10.7427	10.6862	10.7883	10.8143	10.7154	10.868	10.6644	10.7117	10.7168	10.7793	10.6469	10.6546	10.7116	10.6758	10.6833	10.7675	10.7628	10.6073	10.7034	10.6788	10.7343	10.6882	10.7779	10.6901	10.7643	10.7351	10.675	10.8242	10.8086
ENSMUSG00000005198	Polr2a;Polr2a	0.0158004	0.74383		10.4854	10.2717	10.587	10.4202	10.3928	10.3895	10.4556	10.6242	10.455	10.5575	10.5119	10.4588	10.4681	10.5017	10.5797	10.5907	10.4287	10.6633	10.4165	10.6469	10.5263	10.4339	10.512	10.5142	10.4384	10.5156	10.5743	10.4368	10.5532	10.5688	10.4631	10.3383	10.5977	10.4553	10.2286	10.248	10.5063	10.3892
ENSMUSG00000005204	Senp3;Senp3	-0.14405	5.07905e-05		9.3807	9.3911	9.21578	9.37727	9.33392	9.33375	9.21315	9.32495	9.2594	9.37781	9.23538	9.29486	9.17805	9.23241	9.21634	9.19896	9.33135	8.95275	9.05447	9.27826	9.34713	9.47375	9.31171	9.45039	9.35426	9.42921	9.38623	9.48666	9.4484	9.44432	9.27416	9.40288	9.43779	9.43501	9.3484	9.45492	9.36824	9.48206
ENSMUSG00000005220	Corin;Corin	-0.350997	0.12621		4.01417	4.25552	4.71728	3.72817	4.03326	3.71533	3.95209	4.45222	3.90664	3.34905	4.35674	3.06743	3.48422	3.77495	3.20036	4.15412	3.76584	3.61596	3.0174	4.13883	4.29777	3.72342	4.14236	4.4355	4.51254	4.02629	4.07321	4.21842	4.14254	3.94543	3.30302	3.74307	4.64781	4.67456	3.61351	4.26407	4.51824	3.29904
ENSMUSG00000005225	Plekha8;Plekha8	0.0111125	0.877919		7.76671	7.58684	7.67085	7.73957	7.80493	7.83165	7.80163	7.48823	7.57709	7.65135	7.66457	7.64636	7.50551	7.61989	7.51254	7.32001	7.4664	7.7642	7.56367	7.62001	7.7185	7.66177	7.34571	7.50369	7.53082	7.68531	7.54588	7.6467	7.38273	7.65858	7.69415	7.40843	7.80287	7.72927	7.83627	7.63471	7.81356	7.55171
ENSMUSG00000005233	Spc25;Spc25	1.04618	0.00057801		2.81547	3.46556	2.97804	3.83596	4.28292	3.09886	3.95209	2.64069	3.99974	3.73169	3.48719	3.06743	3.19159	4.47908	3.73826	2.98986	3.37878	3.53259	3.0174	3.20743	3.15319	2.82162	3.03613	2.35117	3.2062	2.82244	2.61796	2.54273	3.03625	2.83	3.12033	3.35894	2.56446	3.1903	3.48669	3.01024	2.89514	2
ENSMUSG00000005237	Dnah2;Dnah2	0.526946	0.00693366		4.6007	4.70858	4.28663	4.11806	4.35738	4.64444	4.44213	4.78037	4.64357	4.35798	4.62121	3.67418	4.35302	3.9857	4.12919	4.62678	4.53642	4.45272	3.15647	4.22216	3.7858	3.93122	4.70405	4.10673	3.85383	4.19718	4.16207	4.28753	4.05404	3.19922	4.08011	3.85132	3.65752	3.8335	4.49439	3.1813	3.92384	2.87551
ENSMUSG00000005262	Ufd1;Ufd1	-0.0690818	0.0214194		9.66803	9.66956	9.61953	9.66722	9.58891	9.58606	9.69761	9.70139	9.65071	9.58772	9.63749	9.67342	9.77668	9.78542	9.76659	9.70426	9.67428	9.80537	9.82885	9.66825	9.6961	9.83706	9.75929	9.73611	9.78545	9.71778	9.83108	9.78138	9.76824	9.70848	9.92384	9.76997	9.76601	9.76763	9.64044	9.8548	9.7401	9.6844
ENSMUSG00000005267	Zfp287;Znf287	-0.0896646	0.308874		6.14708	6.29453	6.40075	6.18742	6.27068	6.12455	6.46785	6.59703	6.1696	5.84912	6.5172	6.29475	6.20657	6.40501	6.39154	6.35568	6.06507	6.68828	6.78821	6.49004	6.41409	6.24076	6.35321	6.47384	6.21083	6.35515	6.3774	6.61598	6.42575	6.40735	6.42924	6.4158	6.62657	6.51059	6.34426	6.35926	6.40633	6.69104
ENSMUSG00000005268	Prlr;Prlr	1.03007	8.28865e-07		5.14601	4.65194	5.17005	4.61828	4.28292	4.74616	5.51525	4.89323	4.58468	5.08395	4.62121	4.30582	4.55566	4.6742	3.94693	4.50677	5.44224	3.53259	4.22877	4.13883	3.88476	3.48056	4.96895	3.07202	4.13716	3.9326	3.04922	3.37771	4.14254	3.49294	3.74327	4.37108	3.86139	3.8335	4.28167	3.5986	3.92384	3.62604
ENSMUSG00000005299	Letm1;Letm1	-0.00987716	0.790216		10.4143	10.3781	10.5143	10.5115	10.5686	10.5262	10.56	10.4309	10.4498	10.5083	10.4632	10.54	10.4523	10.492	10.3783	10.4039	10.4899	10.5539	10.5502	10.3098	10.395	10.5398	10.5479	10.54	10.476	10.378	10.5102	10.3756	10.4616	10.5629	10.5616	10.5008	10.6399	10.5629	10.5091	10.5759	10.5341	10.3883
ENSMUSG00000005312	Ubqln1;Ubqln1	-0.0324329	0.203476		10.762	10.704	10.7141	10.6728	10.7032	10.7215	10.685	10.6595	10.719	10.7616	10.7558	10.718	10.6441	10.7154	10.6998	10.6819	10.7684	10.8264	10.9165	10.7775	10.7429	10.816	10.7603	10.7832	10.669	10.737	10.7314	10.701	10.7081	10.8319	10.8372	10.7475	10.7777	10.7669	10.8115	10.7025	10.7874	10.793
ENSMUSG00000005320	Fgfr4;Fgfr4	0.57451	4.02942e-11		6.44426	6.73717	6.52749	6.24721	6.25128	6.47499	6.18714	6.19624	5.75457	6.59763	6.45076	6.34228	6.01362	6.44121	6.20106	6.19021	6.08788	6.11679	5.81871	5.64633	5.72689	5.73099	5.68039	5.58782	5.41602	5.67604	5.70386	6.02684	5.79424	5.88159	5.73624	5.3771	6.0288	6.07869	5.73981	5.71929	5.70454	5.68862
ENSMUSG00000005338	Cadm3;Cadm3	0.244773	0.00065183		8.34506	8.44413	8.27372	8.01654	7.97421	8.48923	8.36887	8.40227	8.26176	8.08865	8.08713	8.10712	8.40025	8.08209	7.92378	8.3765	7.94373	8.3885	8.08283	8.12653	8.13507	8.15154	8.22522	8.08095	7.90275	8.07334	7.86989	7.76653	8.12584	7.56688	8.19374	8.026	7.73316	7.84319	7.88737	7.51981	7.88351	8.30452
ENSMUSG00000005354	Txn2;Txn2	0.054484	0.235077		10.8278	10.7934	10.8762	10.9117	10.9689	10.9465	10.9808	10.8073	11.0406	10.9954	10.988	11.0007	10.9327	10.881	10.9468	10.986	11.1178	10.8368	10.5135	10.6048	10.7372	10.8801	10.8818	10.9035	10.9563	10.7997	11.0325	10.8297	10.8002	10.9643	10.8593	10.8652	10.8875	10.8983	10.7781	10.7984	10.8713	11.0006
ENSMUSG00000005360	Slc1a3;Slc1a3	0.817187	1.66685e-15		6.3217	6.91619	6.93445	6.89651	6.91306	6.8164	6.73136	6.6937	7.45088	7.0093	6.89989	6.71154	6.75155	6.52792	6.65203	7.00265	7.15693	6.91916	6.83037	5.99327	6.16124	6.3352	6.35321	6.06254	5.61385	5.67604	5.89746	5.66068	6.46059	5.53958	6.48702	6.75931	5.72358	5.67745	6.38038	6.18921	6.23577	5.71178
ENSMUSG00000005362	Crbn;Crbn	-0.0344644	0.300636		9.85641	9.90288	9.6372	9.70681	9.70575	9.67419	9.75797	9.73396	9.75455	9.75208	9.76599	9.74443	9.76991	9.87084	9.84524	9.86391	9.85634	9.68143	9.68834	9.91516	9.86317	9.8435	9.68757	9.80351	9.75608	9.86452	9.79159	9.87977	9.73126	9.86746	9.80011	9.7973	9.86118	9.82258	9.75321	9.73971	9.77024	9.66079
ENSMUSG00000005370	Msh6;Msh6	0.0632129	0.287022		7.76671	7.54857	7.78942	7.66114	7.98011	8.01604	7.99695	7.71245	7.64352	7.75144	7.78405	7.72617	7.8773	7.73372	7.92378	7.60942	7.86668	7.75962	7.53208	7.92367	7.76471	7.58696	7.55364	7.69235	7.95232	7.72777	7.5209	7.76653	7.75675	7.6437	7.55698	7.65239	7.63231	7.72927	7.67112	7.78159	7.67476	7.89303
ENSMUSG00000005371	Fbxo11;Fbxo11	-0.0670046	0.0742906		9.78033	9.83453	9.87926	9.69254	9.65867	9.83866	9.8748	9.87463	9.77938	9.69396	9.90584	9.79371	9.77499	9.78189	9.85012	9.8268	9.61466	9.76027	9.89615	10.051	9.79324	9.69469	9.85242	9.97134	9.99365	9.70897	9.94659	9.84294	9.89785	9.92245	9.87597	9.81746	9.95882	9.88494	9.70596	9.87831	9.86507	9.70907
ENSMUSG00000005373	Mlxipl;Mlxipl	0.395359	2.25999e-30		10.8659	10.7005	10.9906	10.8616	11.0939	10.883	10.8725	10.8646	10.8278	11.1429	10.9137	10.9914	10.9044	10.8736	10.8364	10.7025	10.995	10.972	10.9682	10.3749	10.4587	10.4102	10.6277	10.47	10.6104	10.6028	10.6492	10.4734	10.3626	10.5095	10.5138	10.4789	10.5029	10.5648	10.5009	10.4498	10.5425	10.6897
ENSMUSG00000005374	Tbl2;Tbl2	0.0764467	0.0847067		7.97857	8.05932	8.06492	7.9034	8.08792	8.11443	8.03187	7.97859	8.06575	8.08317	8.07064	8.02211	7.96888	8.13277	7.96633	8.02435	8.07511	7.91171	7.9505	7.873	8.13004	7.95735	7.93437	7.71524	7.81836	8.03441	8.01412	7.87155	7.95917	7.85874	8.15861	7.91189	8.05745	7.93069	7.93672	7.81446	7.90437	8.08263
ENSMUSG00000005378	Bud23;Bud23	0.000263507	0.995698		8.45328	8.45245	8.33566	8.55121	8.51537	8.41008	8.39146	8.31379	8.50349	8.34357	8.49822	8.48079	8.51407	8.53988	8.50079	8.53446	8.4675	8.52416	8.44018	8.33275	8.56251	8.39462	8.55442	8.39152	8.41702	8.33372	8.39941	8.41004	8.34683	8.46956	8.65095	8.59581	8.45004	8.48728	8.45151	8.47961	8.55898	8.47327
ENSMUSG00000005397	Nid1;Nid1	-0.0991725	0.0495644		11.883	11.8804	11.9331	11.6587	11.7201	11.6898	11.6759	11.8803	11.6623	11.704	11.5347	11.6817	11.5779	11.6425	11.6713	11.6013	11.4614	11.8658	11.5328	11.9044	11.8547	11.8758	12.0507	11.8887	11.819	11.9003	11.8482	11.7843	11.904	11.6011	11.9454	11.7792	11.5878	11.6644	11.814	11.5926	11.6231	11.7089
ENSMUSG00000005410	Mcm5;Mcm5	0.0179741	0.917175		4.87426	4.70858	5.17005	4.84161	5.12652	5.43562	4.96016	5.14193	4.7546	5.12718	5.03803	5.18715	5.35687	5.30475	5.00162	5.53598	5.21244	5.72452	5.6641	4.75718	5.10251	4.83575	5.73833	4.9287	5.18669	5.31681	5.08506	5.13166	4.81611	5.04587	5.29347	5.48186	4.80434	5.31818	5.24752	5.22767	4.89693	5.77911
ENSMUSG00000005413	Hmox1;Hmox1	-0.437316	1.75736e-06		6.46095	6.77745	6.73874	6.79332	6.62733	6.62939	6.65872	6.3623	6.85765	6.74367	6.43367	6.37312	6.26554	6.71695	6.4612	6.55037	6.3743	7.08195	6.76666	6.79227	6.76526	7.3986	7.2293	7.2557	7.02841	7.1529	7.11629	7.01284	7.00005	7.06194	7.57486	6.70263	6.77272	6.97782	6.89914	6.64895	6.59778	7.55171
ENSMUSG00000005417	Mprip;Mprip	-0.115805	1.54743e-11		12.186	12.1616	12.2114	12.1975	12.0827	12.1293	12.0626	12.1795	12.1507	12.116	12.1321	12.1607	12.1612	12.1003	12.1344	12.1586	12.052	12.2426	12.2197	12.2974	12.2322	12.3013	12.2655	12.2704	12.233	12.2052	12.2604	12.229	12.3304	12.2772	12.309	12.1984	12.2437	12.3003	12.281	12.2429	12.3238	12.2561
ENSMUSG00000005442	Cic;Cic	-0.0646976	0.235698		10.4874	10.1207	10.3266	10.1365	10.1302	10.1507	10.1968	10.5411	10.1354	10.3348	10.1227	10.0715	10.1248	10.3301	10.3534	10.2169	10.1294	10.3144	10.3618	10.4176	10.3654	10.2473	10.5316	10.3593	10.4176	10.3902	10.3992	10.2372	10.3038	10.3445	10.0265	10.1012	10.4376	10.3851	10.0648	10.1701	10.2766	10.338
ENSMUSG00000005447	Pafah1b3;Pafah1b3	0.0172467	0.958496		2.59128	3.17527	3.96694	4.11806	3.83905	3.49926	3.62611	3.42074	3.7002	3.73169	3.34811	3.85983	3.93542	3.0542	4.29098	3.68638	3.22264	3.61596	4.09682	4.13883	3.15319	3.18839	3.03613	3.07202	3.85383	3.18945	3.38079	3.98868	3.63309	2.60261	3.46516	3.35894	3.95345	3.48275	4.55885	4.01534	3.55312	4.31169
ENSMUSG00000005465	Il27ra;Il27ra	0.330573	0.0782965		4.01417	4.25552	4.96135	3.83596	3.93942	4.47701	4.44213	4.21225	4.58468	4.35798	4.03266	4.30582	4.27862	3.65679	4.21235	4.4428	4.66333	4.6236	3.79004	3.85539	3.44025	3.34186	4.58278	4.10673	3.95458	4.19718	3.97851	3.98868	3.03625	3.73685	4.26765	4.44204	4.03998	4.35118	4.20317	4.26407	3.92384	4.37108
ENSMUSG00000005469	Prkaca;Prkaca	-0.041739	0.111796		11.0564	11.0194	11.1182	11.1012	11.0427	11.2151	11.0967	11.1839	11.0705	11.1657	11.1616	11.0985	11.0858	11.1251	11.2014	11.1769	11.0906	11.243	11.1555	11.1131	11.1896	11.0801	11.0887	11.2078	11.1957	11.1223	11.1674	11.1164	11.195	11.3243	11.2161	11.1891	11.102	11.1573	11.1537	11.149	11.2732	11.1691
ENSMUSG00000005474	Myl10;Myl10	-0.13824	0.437046		4.65972	4.96257	5.60319	4.35393	4.56016	4.88643	4.80726	5.50371	4.85769	4.99341	4.99206	4.79009	4.27862	4.84604	4.85404	5.3392	5.17032	4.91449	4.75187	4.91576	5.18249	4.67169	4.96895	5.07742	5.61385	4.61415	4.83776	4.59073	5.01676	4.68792	5.20441	5.14158	5.03254	5.81521	5.16708	4.54045	5.60611	4.53588
ENSMUSG00000005481	Ddx39;Ddx39a	0.0495186	0.346126		8.04095	8.10751	8.06492	8.18908	8.12035	8.10009	7.99695	8.27265	8.12895	7.939	8.10344	8.20465	7.92686	8.0935	7.94824	8.05677	8.28707	7.87833	8.24358	7.9846	8.02548	8.28531	8.12018	7.86601	8.07489	7.87984	7.98397	8.07095	8.16334	7.9881	8.08567	8.11556	8.14791	8.03591	8.05318	7.89043	8.09335	7.90312
ENSMUSG00000005483	Dnajb1;Dnajb1	0.0130685	0.879565		7.41074	7.29477	7.44057	7.02733	7.63574	7.2905	7.32651	7.26521	7.44261	7.47016	7.29019	7.59496	7.46414	7.37056	7.24269	7.44772	7.34857	7.18791	7.48667	7.45758	7.47821	7.95735	7.2293	7.32677	7.35766	7.46041	7.17085	7.29886	7.25952	7.24072	7.09442	7.30753	7.28788	7.25468	7.36349	7.51981	7.25496	7.3671
ENSMUSG00000005501	Usp40;Usp40	-0.0770628	0.0253885		9.68055	9.74089	9.67192	9.6396	9.61191	9.58778	9.66461	9.71297	9.42383	9.65573	9.67979	9.47802	9.57966	9.82363	9.60863	9.67149	9.54011	9.51766	9.60122	9.74774	9.6978	9.65861	9.747	9.74911	9.70277	9.7695	9.75277	9.85437	9.65996	9.77487	9.6585	9.65892	9.72904	9.72979	9.62923	9.70331	9.63326	9.49213
ENSMUSG00000005505	Kbtbd4;Kbtbd4	0.0386496	0.407488		8.73294	8.46894	8.69426	8.6542	8.65107	8.585	8.67538	8.65527	8.74785	8.57583	8.75378	8.74526	8.83284	8.79194	8.62741	8.68029	8.72199	8.70876	8.51318	8.67348	8.63538	8.50844	8.3697	8.76131	8.60313	8.65665	8.73612	8.73168	8.7398	8.82662	8.69657	8.63798	8.56759	8.57912	8.69683	8.59763	8.62645	8.43202
ENSMUSG00000005506	Celf1;Celf1	-0.169309	1.38399e-08		11.3042	11.2967	11.267	11.3555	11.056	11.366	11.2436	11.3915	11.3069	11.2334	11.4064	11.288	11.2469	11.2089	11.2071	11.149	11.2925	11.3488	11.3222	11.4819	11.4018	11.4925	11.449	11.3565	11.4955	11.3529	11.5135	11.47	11.4411	11.5152	11.6121	11.4065	11.4375	11.4979	11.4434	11.4956	11.4455	11.2073
ENSMUSG00000005510	Ndufs3;Ndufs3	-0.0825589	0.00140794		11.5301	11.5922	11.5436	11.4765	11.6154	11.5614	11.6071	11.5537	11.533	11.5728	11.6525	11.6339	11.5608	11.5815	11.606	11.587	11.6012	11.5018	11.3637	11.5681	11.566	11.5688	11.6402	11.6126	11.5544	11.6362	11.5915	11.6607	11.5818	11.7686	11.6153	11.7166	11.6455	11.6929	11.7924	11.6552	11.7299	11.6294
ENSMUSG00000005514	Por;Por	0.230307	3.42915e-07		9.16084	9.15165	9.13845	9.1919	9.23124	9.27114	9.12962	9.01154	9.34173	9.41535	9.05428	9.15546	9.30061	9.19844	9.12539	9.12445	9.26284	9.20748	9.15536	8.79752	8.93577	9.19271	8.94115	8.9628	8.93755	9.10615	8.82385	8.81011	8.97791	8.83974	8.98094	9.26044	9.00684	8.85953	8.94312	8.8308	8.74683	9.24466
ENSMUSG00000005533	Igf1r;Igf1r	0.199678	8.24286e-05		10.4186	10.2587	10.1883	9.99247	10.1591	9.93336	10.1406	10.3615	10.0778	10.2868	10.2219	10.0913	10.0372	10.2823	10.164	10.1965	10.2328	10.2781	10.2994	9.95376	10.0888	9.89557	10.0725	10.1429	10.07	10.3237	9.99426	9.96663	9.97218	10.0759	9.62458	9.90954	10.045	9.82585	9.7618	9.95844	9.85036	10.2329
ENSMUSG00000005534	Insr;Insr	-0.0988145	0.00566731		12.0876	12.0025	11.9448	11.8359	12.0099	11.6337	11.8115	12.0029	11.817	11.9994	11.8703	11.8721	11.8505	11.9701	11.9154	11.7454	11.9576	11.7489	11.7672	12.0268	11.9907	12.0013	12.085	12.0619	11.9935	12.0335	11.9858	12.0088	11.8845	11.98	11.9132	12.0551	12.0718	11.9925	11.8194	11.9837	12.0047	11.873
ENSMUSG00000005566	Trim28;Trim28	-0.00377909	0.901966		10.3675	10.2915	10.3013	10.2865	10.3592	10.2814	10.2815	10.295	10.366	10.369	10.2182	10.3003	10.3031	10.3131	10.3056	10.3482	10.4398	10.3582	10.4165	10.244	10.3108	10.3784	10.3344	10.3238	10.2318	10.3133	10.2727	10.3476	10.3311	10.3283	10.2681	10.4031	10.3172	10.2926	10.3348	10.4223	10.3779	10.4308
ENSMUSG00000005575	Ube2m;Ube2m	0.0410857	0.470461		10.4834	10.5044	10.3863	10.4321	10.5045	10.5789	10.3909	10.4121	10.3801	10.4531	10.4345	10.4952	10.5144	10.3611	10.5013	10.4706	10.5445	10.8578	10.9593	10.3357	10.4003	10.4749	10.4688	10.394	10.3637	10.399	10.4286	10.4215	10.4998	10.548	10.523	10.4064	10.476	10.5212	10.6171	10.4818	10.4934	10.7475
ENSMUSG00000005580	Adcy9;Adcy9	-0.363837	1.43923e-36		10.9302	10.8753	10.7413	10.9661	10.754	10.8441	10.7336	10.8507	10.9348	10.8188	10.8222	10.7307	10.8027	10.8426	10.7864	10.8806	10.8365	10.7769	10.6389	11.1713	11.1435	11.3391	11.1019	11.1586	11.0425	11.1243	11.066	11.1568	11.2551	11.3272	11.2726	11.113	11.1226	11.2188	11.2299	11.3087	11.1558	11.1454
ENSMUSG00000005583	Mef2c;Mef2c	-0.0554151	0.158919		14.1372	14.2042	14.293	14.3337	14.3063	14.2609	14.3	14.378	14.0055	14.2608	14.4072	14.3536	14.3033	14.2768	14.3296	14.1959	14.2119	14.4948	14.3817	14.2893	14.2808	14.2871	14.2443	14.3383	14.5378	14.2477	14.2673	14.4437	14.2583	14.3051	14.4542	14.4433	14.3627	14.4333	14.4195	14.3405	14.3261	14.2307
ENSMUSG00000005609	Ctr9;Ctr9	0.0891228	0.0109222		9.35637	9.35163	9.38855	9.45751	9.62704	9.41322	9.38734	9.4175	9.45704	9.58191	9.4715	9.35016	9.34914	9.33937	9.39161	9.30396	9.37605	9.52711	9.42326	9.33083	9.41078	9.27126	9.17153	9.35889	9.33336	9.30852	9.27109	9.27749	9.35887	9.38961	9.40483	9.2944	9.18119	9.38277	9.3977	9.22485	9.38317	9.53171
ENSMUSG00000005610	Eif4g2;Eif4g2	0.0924224	6.54251e-06		13.8747	13.864	13.8364	13.904	13.7937	13.9077	13.8329	13.9694	13.9031	13.7992	13.9622	13.9106	13.8438	13.8636	13.8803	13.8598	13.8845	13.9175	13.937	13.8665	13.8414	13.7383	13.7048	13.8153	13.8211	13.7605	13.8962	13.7847	13.7038	13.8396	13.867	13.7193	13.7828	13.8435	13.7776	13.7731	13.7494	13.6982
ENSMUSG00000005611	Mrvi1;Mrvi1	-0.0776033	0.201519		8.13754	7.91635	8.1263	8.19415	8.1573	7.97473	8.07717	8.23566	8.00529	8.16323	8.1976	7.85192	8.12035	8.07634	8.03076	8.28369	7.93746	8.08995	7.60068	8.31862	8.3408	7.83984	8.41037	8.08681	8.07489	8.00018	8.1288	8.09042	8.25055	8.07942	8.04136	8.07706	8.05745	8.28393	8.12414	8.20501	8.07507	8.13925
ENSMUSG00000005615	Pcyt1a;Pcyt1a	-0.126272	9.99428e-11		11.7552	11.772	11.7911	11.8838	11.7315	11.769	11.7815	11.7473	11.7908	11.6847	11.8683	11.7928	11.7439	11.8549	11.8208	11.8054	11.9307	11.7636	11.7998	11.9444	11.8827	11.9176	11.9332	11.9678	11.9946	11.8855	11.9582	11.951	11.8953	11.9421	11.9022	11.8936	11.9899	11.9153	11.7966	11.9474	11.8983	11.8739
ENSMUSG00000005621	Zfp592;Znf592	-0.0574251	0.0722123		9.91209	9.67313	9.72744	9.63774	9.61001	9.54078	9.5608	9.77135	9.65071	9.61834	9.63188	9.65315	9.65696	9.72062	9.71584	9.66274	9.66103	9.69227	9.72931	9.78931	9.62094	9.73509	9.74876	9.67127	9.79737	9.70189	9.81747	9.74036	9.67116	9.77487	9.68755	9.65519	9.75486	9.75398	9.60844	9.80985	9.71375	9.86052
ENSMUSG00000005625	Psmd4;Psmd4	-0.0831004	0.0114029		11.455	11.6016	11.4122	11.4848	11.4022	11.3327	11.2864	11.4247	11.5916	11.3847	11.3976	11.4295	11.4634	11.5678	11.5111	11.4478	11.5843	11.3465	11.5589	11.5034	11.482	11.5722	11.4294	11.5525	11.4919	11.6292	11.4684	11.5477	11.5248	11.6078	11.467	11.5256	11.6312	11.5137	11.4793	11.5571	11.5183	11.764
ENSMUSG00000005628	Tmod4;Tmod4	-0.188552	6.31259e-08		12.8476	12.9324	12.8647	12.9868	12.9047	12.9028	12.8965	12.9676	13.0225	12.8269	13.024	12.9448	12.9989	13.0529	13.0132	13.1798	13.079	12.9911	13.1722	13.0905	13.0854	13.0026	12.9637	13.1817	13.0716	13.1269	13.0916	13.1815	13.2302	13.3708	13.2656	13.16	13.1515	13.2291	13.2847	13.2486	13.2288	13.2219
ENSMUSG00000005656	Snx6;Snx6	0.0729155	0.100705		8.85791	8.82651	8.70436	8.96438	8.98927	9.0676	8.99449	8.9312	8.89751	8.79606	8.94691	8.9509	8.97803	8.80936	8.92114	8.81588	8.75443	8.65557	8.64895	8.88322	8.81236	8.80756	8.71093	8.89092	8.78856	8.78282	8.84749	8.83341	8.93209	8.73831	8.87671	8.70804	8.88355	8.75381	8.82359	8.80486	8.74971	8.53949
ENSMUSG00000005667	Mthfd2;Mthfd2	-0.516321	2.6516e-08		5.85044	6.07513	6.48126	6.22755	6.25128	6.10554	6.07996	5.67135	5.7276	6.58218	6.26992	6.26217	6.12398	6.054	6.18056	6.13055	6.25843	5.79776	5.97723	6.63392	6.55598	6.87742	6.54398	6.30308	6.92045	6.40832	6.86155	6.44501	6.52786	6.33507	7.29108	6.74535	6.16981	6.73553	6.57996	6.58941	6.58492	6.24376
ENSMUSG00000005672	Kit;Kit	-0.0224866	0.882308		6.12631	5.76379	6.33295	6.03743	5.84843	6.10554	6.16633	6.30224	5.99968	6.43514	6.61144	6.34228	6.14507	5.26492	5.8318	5.73605	5.44224	5.8155	5.81871	6.19236	5.99399	6.07548	6.31564	5.9122	6.08312	6.09898	6.53544	6.44501	6.11176	5.85599	5.67125	5.48186	6.2627	6.24398	6.08446	5.9733	5.77419	5.64115
ENSMUSG00000005674	Tomm40l;Tomm40l	0.118846	0.00132185		9.51662	9.6749	9.74059	9.64516	9.76336	9.884	9.89075	9.55252	9.78429	9.76923	9.80474	9.76202	9.73381	9.63531	9.63147	9.70937	9.84467	9.64344	9.57201	9.52588	9.66511	9.53672	9.70584	9.53857	9.60153	9.48596	9.60805	9.43619	9.54695	9.67958	9.77327	9.69023	9.52851	9.63806	9.67175	9.58636	9.62856	9.4988
ENSMUSG00000005682	Pan2;Pan2	0.0221521	0.630306		8.5617	8.54867	8.56354	8.6542	8.64365	8.56774	8.46572	8.70637	8.62902	8.52421	8.5782	8.64458	8.48127	8.70901	8.616	8.76774	8.65865	8.42652	8.67522	8.55794	8.53992	8.64745	8.57841	8.62696	8.53561	8.51838	8.55518	8.52898	8.7504	8.4004	8.67187	8.38686	8.58928	8.54388	8.64951	8.56323	8.69988	8.62432
ENSMUSG00000005683	Cs;Cs	-0.0926391	5.03279e-05		13.964	13.9205	14.0228	13.9191	14.0417	13.9523	14.1029	13.9843	13.9134	13.9757	14.0483	13.9938	13.9619	14.0017	13.9545	14.0197	14.0354	14.0738	14.1947	14.0336	14.0769	14.0302	14.0736	14.1707	14.066	14.0761	14.0864	14.1204	14.0029	14.1332	14.1378	14.1084	14.0923	14.1238	14.133	14.074	14.103	14.2145
ENSMUSG00000005686	Ampd3;Ampd3	0.451049	1.59918e-11		9.39162	9.26694	9.34618	9.09487	9.37483	9.02016	8.97368	9.23947	9.08181	9.0361	8.98262	9.30889	9.16778	9.05981	8.88991	8.74471	9.183	9.06641	9.1739	8.78387	8.76118	9.19523	8.90049	8.61078	8.58752	8.68566	8.45762	8.67154	8.4239	8.54359	8.48124	8.62279	9.00146	8.47069	8.48921	8.44644	8.56555	9.04257
ENSMUSG00000005687	Bcas2;Bcas2	-0.0143478	0.69819		9.34967	9.30417	9.27344	9.23684	9.28707	9.18772	9.19529	9.25539	9.3506	9.22204	9.20548	9.23945	9.40267	9.38655	9.28279	9.28128	9.28028	9.30647	9.39369	9.16174	9.24839	9.39042	9.27548	9.38291	9.36345	9.17681	9.2535	9.28596	9.29514	9.28078	9.28777	9.34619	9.33029	9.38055	9.41739	9.26345	9.35693	9.22266
ENSMUSG00000005698	Ctcf;Ctcf	0.0407839	0.135457		10.1142	10.0082	10.0394	10.1192	9.9982	10.1095	9.99326	10.0957	10.0937	10.0091	10.1066	10.0971	10.0273	10.1173	10.0513	9.99096	9.99554	10.1624	10.1399	10.0666	10.0666	9.99584	10.0151	10.0811	9.97877	10.0049	10.0257	10.0158	10.0065	10.0436	9.98026	9.86987	10.0632	10.0601	9.93117	10.0371	10.0923	10.1611
ENSMUSG00000005699	Pard6a;Pard6a	-0.0408605	0.589673		6.46095	6.48492	6.57229	6.5928	6.74295	6.62939	6.56644	6.58027	6.75456	6.64302	6.5807	6.68721	6.60701	6.81677	6.68152	6.58041	6.70456	6.68828	6.73371	6.75078	6.81629	6.75976	6.87624	6.56064	6.67677	6.73406	6.70769	6.7321	6.59213	6.85782	6.82245	6.8004	6.56952	6.57409	6.67027	6.54309	6.33129	6.51789
ENSMUSG00000005716	Pvalb;Pvalb	-0.122952	0.00128855		16.8583	16.9298	16.8963	16.9371	16.9697	17.074	16.9536	16.9828	16.8901	16.8654	17.074	17.0315	17.1153	17.0091	17.1583	17.2516	16.9516	16.8894	17.0922	17.0311	17.0561	16.9788	16.8794	17.1409	16.9957	17.0592	17.1745	17.1123	17.1908	17.2142	17.2201	17.1636	17.0223	17.216	17.2116	17.1656	17.2462	17.1972
ENSMUSG00000005718	Tfap4;Tfap4	0.172325	0.037629		7.31301	7.16922	7.12692	7.44835	7.42684	6.82805	6.99006	7.15634	7.13922	7.42757	7.06444	7.26576	7.15661	7.25329	7.28172	7.09918	7.53441	6.85197	7.5448	6.64906	7.02594	6.75976	6.82369	6.94318	7.11803	7.29143	7.09388	7.09225	7.29856	7.02795	6.63068	6.94179	7.03748	7.29292	7.25093	6.87769	7.20539	7.40312
ENSMUSG00000005732	Ranbp1;Ranbp1	-0.0443852	0.46488		7.80643	7.73053	7.71147	7.78735	7.70153	7.7605	7.67477	7.56691	7.67914	7.73057	7.7705	7.77894	7.55363	7.73372	7.71861	7.55751	7.49228	7.24795	7.83617	7.75205	7.67077	7.55592	7.72821	7.62949	7.78455	7.72078	7.61834	7.7047	7.92838	7.53497	7.68595	7.67466	7.79044	7.90004	7.58086	7.85295	7.72252	7.81497
ENSMUSG00000005763	Cd247;Cd247	-0.596041	7.51799e-08		4.92326	5.29403	5.60319	5.59112	4.79261	5.49527	5.5478	5.79272	5.08716	5.20993	5.43163	4.92108	5.03398	5.26492	5.63484	5.78847	5.08218	5.09966	5.49091	5.48699	6.03765	5.23899	5.65053	6.22018	6.01476	6.05519	5.84475	6.36733	5.97383	6.17865	5.56793	5.757	5.8959	5.91668	5.9467	6.12776	5.72813	5.48859
ENSMUSG00000005774	Rfx5;Rfx5	0.237616	1.15358e-06		7.64054	7.70987	7.82688	7.72562	7.72281	7.8489	7.874	7.63341	7.74113	7.78557	7.89439	7.65893	7.75228	7.79794	7.86716	7.97432	8.04628	7.83114	7.74543	7.59678	7.37134	7.29901	7.4876	7.68464	7.66326	7.53403	7.2337	7.77858	7.78452	7.6362	7.6777	7.62977	7.49354	7.48686	7.53353	7.48756	7.54793	7.65688
ENSMUSG00000005779	Psmb4;Psmb4	0.0227154	0.499947		10.9525	11.0334	10.9144	10.8766	10.9191	10.8893	10.9529	10.8323	11.0406	10.9328	10.8706	11.0594	11.0153	11.0094	10.9716	10.9804	11.0092	10.7026	10.8211	10.8324	10.8639	10.9293	10.8485	10.8919	10.8855	10.9781	10.953	10.9651	10.8964	10.9516	10.8233	10.9544	10.9136	10.9723	10.9313	11.0005	10.8759	10.9028
ENSMUSG00000005802	Slc30a4;Slc30a4	-0.260701	6.27474e-12		9.81645	9.79747	9.81081	10.0055	9.73572	9.86293	9.86998	9.98221	9.75788	9.78619	9.94859	9.90605	9.79348	9.74255	9.84524	9.84238	9.66861	9.90299	9.71531	10.1407	10.151	10.003	9.93061	10.0242	10.1426	10.0558	10.1572	10.056	10.2236	10.0869	10.3181	10.0439	10.1326	10.2063	10.1497	10.1586	9.97884	9.73897
ENSMUSG00000005803	Sqor;Sqor	0.149211	8.18354e-05		9.61123	9.81854	9.66505	9.76762	9.74961	9.79483	9.8209	9.50447	9.76784	9.74342	9.71737	9.80223	9.947	9.89876	9.84687	9.82836	9.92287	9.67901	9.71531	9.58216	9.63523	9.55646	9.52836	9.57864	9.55815	9.51656	9.45818	9.64647	9.59675	9.637	9.57214	9.90797	9.71596	9.61937	9.72715	9.59206	9.60963	9.7319
ENSMUSG00000005804	Bloc1s6;Bloc1s6	0.0510419	0.420069		8.20349	8.41889	8.49926	8.37032	8.40998	8.46705	8.53229	8.31885	8.37904	8.57583	8.56648	8.48433	8.33749	8.20823	8.5254	8.34622	8.48048	8.08264	8.30093	8.37433	8.33643	8.35007	8.52179	8.19388	8.26346	8.36991	8.42656	8.23302	8.38361	8.4483	8.35761	8.46135	8.35619	8.25516	8.54994	8.31936	8.49166	7.80961
ENSMUSG00000005813	Metap1;Metap1	-0.100413	0.00045326		10.4874	10.5064	10.4225	10.5643	10.4745	10.4854	10.5092	10.4309	10.5104	10.5266	10.5381	10.5835	10.5215	10.5155	10.4981	10.4625	10.5216	10.5677	10.6411	10.4876	10.611	10.6161	10.6315	10.6007	10.6419	10.5227	10.5133	10.6196	10.6222	10.6715	10.898	10.7545	10.5367	10.5823	10.5875	10.595	10.6131	10.5529
ENSMUSG00000005823	Gpr108;Gpr108	0.197838	1.68365e-07		8.98161	9.18946	9.08019	9.08944	9.03252	9.20792	9.15888	9.02708	9.16457	9.09172	9.22548	9.09893	9.25768	9.07716	8.92114	9.18436	9.29506	9.1245	9.43697	8.7873	8.92999	8.90931	8.89094	9.00675	8.96196	8.87385	8.8806	9.05523	8.89436	9.03489	9.00092	8.96456	9.01755	8.96987	9.03946	9.00325	8.97595	8.79669
ENSMUSG00000005836	Gata6;Gata6	-0.0526299	0.794298		4.65972	4.76308	4.2131	4.55659	4.68106	4.47701	4.75247	3.92424	4.39204	4.20499	4.35674	4.59459	4.49123	4.08055	3.94693	4.84045	4.2432	4.15118	5.06604	4.812	4.55979	4.72847	5.10731	4.87552	4.51254	4.78471	4.16207	3.98868	4.30475	4.36392	4.65141	4.85995	4.7019	4.61542	4.03207	3.92189	4.28364	4.04613
ENSMUSG00000005846	Rsl1d1;Rsl1d1	0.0330978	0.312588		10.0467	9.91647	9.79515	9.93302	10.0398	9.88818	9.85218	9.91696	9.91703	9.96807	9.93042	9.86189	9.89503	9.96398	9.89958	9.80788	9.94178	9.83285	9.79731	9.91828	9.9628	9.92015	9.90712	9.87131	9.81255	9.83246	9.95283	9.91978	9.81275	9.84161	9.85966	9.79391	9.95882	9.9205	9.8562	9.90602	9.85036	9.66525
ENSMUSG00000005871	Apc;Apc	-0.119611	6.18173e-08		11.3868	11.3787	11.3982	11.4817	11.341	11.4532	11.3454	11.3897	11.321	11.3674	11.4606	11.4073	11.3752	11.3435	11.4417	11.3553	11.3823	11.4721	11.6229	11.5571	11.5244	11.5517	11.5266	11.4941	11.5378	11.4278	11.5744	11.5184	11.5411	11.5229	11.6083	11.4915	11.5301	11.5546	11.4546	11.5822	11.5208	11.5135
ENSMUSG00000005873	Reep5;Reep5	-0.171708	1.02427e-07		11.0741	11.0138	11.1257	11.0049	10.9756	10.999	10.9438	11.2396	10.8762	11.0961	11.1719	11.0493	11.0865	10.9804	11.1608	11.1414	10.9381	11.1389	11.1571	11.2171	11.1871	11.1558	11.1567	11.3209	11.1533	11.2222	11.2709	11.3464	11.193	11.4294	11.1595	11.0952	11.2277	11.2658	11.1692	11.2618	11.3574	11.2524
ENSMUSG00000005881	Ergic3;Ergic3	0.156465	3.32794e-07		9.29021	9.27634	9.33106	9.37503	9.30834	9.45325	9.36011	9.23412	9.51733	9.46463	9.22548	9.43665	9.37838	9.33216	9.46975	9.47162	9.38529	9.46101	9.54061	9.23629	9.19153	9.25927	9.19241	9.20301	9.15958	9.23684	9.10451	9.19445	9.26342	9.27596	9.22406	9.2896	9.2372	9.29363	9.34155	9.14439	9.25098	9.32007
ENSMUSG00000005882	Uqcc1;Uqcc1	-0.0401338	0.155152		10.9954	11.0096	11.1407	11.0992	11.1869	11.1123	11.1885	11.0526	11.1244	11.125	11.2088	11.1197	11.1757	11.0546	11.1647	11.0764	11.2233	10.971	11.1741	11.1022	11.1774	11.1277	11.2223	11.1439	11.0924	11.0236	11.1986	11.1654	11.0764	11.1692	11.2296	11.2724	11.1713	11.1092	11.2125	11.1682	11.1779	11.1293
ENSMUSG00000005886	Ncoa2;Ncoa2	-0.0574168	0.0304021		10.3786	10.3405	10.332	10.3504	10.3329	10.3466	10.3842	10.3639	10.3572	10.3232	10.3986	10.337	10.3594	10.3457	10.415	10.3965	10.381	10.5171	10.5296	10.4887	10.4707	10.3894	10.3612	10.4576	10.476	10.4175	10.4105	10.3726	10.4388	10.4466	10.4031	10.4661	10.4386	10.3617	10.3723	10.4705	10.4074	10.6362
ENSMUSG00000005893	Nr2c2;Nr2c2	-0.0168883	0.598136		10.5934	10.5273	10.5162	10.5604	10.5106	10.3983	10.5439	10.6129	10.3898	10.5336	10.615	10.5221	10.4555	10.6307	10.5289	10.541	10.6315	10.5625	10.5604	10.5853	10.6182	10.4582	10.566	10.6697	10.6171	10.6047	10.5642	10.6263	10.5195	10.5777	10.501	10.4852	10.6155	10.5101	10.3967	10.5272	10.5375	10.5648
ENSMUSG00000005897	Nr2c1;Nr2c1	-0.0319323	0.593144		7.74643	7.50925	7.62197	7.65379	7.69437	7.60673	7.59916	7.49719	7.58463	7.62897	7.52624	7.47214	7.5771	7.76975	7.54499	7.55751	7.61514	7.43748	7.94571	7.55722	7.77764	7.60982	7.63977	7.77455	7.76387	7.71376	7.71696	7.60669	7.61701	7.61346	7.52055	7.57557	7.70694	7.6578	7.35443	7.61245	7.64408	7.72676
ENSMUSG00000005899	Smpd4;Smpd4	0.0463545	0.293358		8.42379	8.40611	8.40747	8.59021	8.5113	8.4062	8.53635	8.49908	8.40905	8.38423	8.40481	8.45219	8.61957	8.41348	8.60065	8.47972	8.48048	8.608	8.76219	8.49232	8.51696	8.28057	8.47995	8.41501	8.46904	8.53839	8.42207	8.40227	8.57863	8.5234	8.47173	8.40917	8.43415	8.46232	8.34586	8.31017	8.49853	8.53625
ENSMUSG00000005907	Pex1;Pex1	-0.0582589	0.201684		8.14272	8.17439	8.22312	8.23902	8.25305	8.17039	8.22536	8.10701	8.13921	8.27316	8.2077	8.14782	8.37368	8.22909	8.23846	8.03524	8.18498	7.96832	8.28207	8.33743	8.2416	8.2518	8.20994	8.21009	8.17226	8.08971	8.24014	8.17036	8.11494	8.43539	8.34725	8.28438	8.12829	8.38476	8.33209	8.25376	8.35816	8.10904
ENSMUSG00000005936	Kctd20;Kctd20	-0.0601177	0.238025		10.2524	10.3792	10.2935	10.2296	10.4735	10.1273	10.241	10.2145	10.3758	10.2808	10.2031	10.3133	10.2972	10.3058	10.2427	10.1244	10.5153	9.92971	10.1576	10.2894	10.269	10.4842	10.3681	10.2797	10.4087	10.5086	10.4759	10.3374	10.1981	10.3048	10.1847	10.4262	10.3672	10.3356	10.2199	10.3344	10.3053	10.0046
ENSMUSG00000005947	Itgae;Itgae	0.367398	0.200318		2.81547	3.81423	3.43143	3.34599	3.61457	3.49926	3.74315	4.12249	4.24766	3.34905	3.19419	3.67418	3.72739	3.88417	2.83089	3.68638	3.04753	3.02331	3.79004	3.03379	2.98495	3.48056	4.22574	3.07202	3.62838	3.01758	3.04922	2.93618	2.83848	2.60261	3.74327	3.35894	3.28481	3.72579	3.83792	3.33421	3.55312	2.50318
ENSMUSG00000005949	Ctns;Ctns	0.0125005	0.859197		7.40212	7.4017	7.51129	7.34267	7.5108	7.35632	7.25933	7.43329	7.56191	7.37475	7.41739	7.44337	7.49733	7.52189	7.29131	7.26558	7.43116	7.34277	7.35566	7.45758	7.27429	7.43318	7.28868	7.37547	7.18177	7.31018	7.28407	7.4647	7.41862	7.28935	7.35455	7.36344	7.39847	7.3575	7.58086	7.37747	7.27912	7.83092
ENSMUSG00000005950	P2rx5;P2rx5	-0.0714222	0.173543		7.98435	7.86743	7.86339	7.84654	7.85076	7.78461	7.81506	7.99765	8.04406	7.88336	7.743	8.02211	7.88359	7.6356	7.87993	7.7215	7.92485	7.46021	7.67198	7.86005	7.99258	7.98674	7.93437	7.83151	7.89643	7.80911	7.81613	7.89389	7.8185	7.91561	7.8925	7.80825	7.9884	7.96662	7.97266	7.93894	7.84627	8.03752
ENSMUSG00000005951	Shpk;Shpk	0.0906824	0.517809		5.85044	5.50062	5.68705	5.46249	5.49965	5.40485	5.51525	5.67135	5.45912	5.50033	5.28681	5.11601	5.24408	5.45394	5.37091	5.86368	5.54472	5.04054	5.40981	5.30785	5.64456	4.83575	5.19268	5.33551	4.57717	5.61703	5.17322	5.20495	5.73854	5.50706	5.49469	5.14158	5.46669	5.0765	5.65389	5.22767	5.41584	6.07541
ENSMUSG00000005952	Trpv1;Trpv1	0.0901059	0.680137		4.6007	3.91395	4.3566	4.03002	4.20441	4.21845	4.29653	4.52409	4.24766	4.28351	4.49502	4.83509	4.61734	4.08055	4.68962	4.07193	4.15954	4.702	4.09682	4.44664	4.29777	4.2741	4.14236	4.28046	4.22045	4.19718	4.16207	3.61131	4.30475	4.50237	3.8645	4.04612	4.19888	4.2768	3.73007	4.54045	3.92384	5.4058
ENSMUSG00000005958	Ephb3;Ephb3	0.377214	0.000701996		6.18775	6.82945	7.02318	6.18742	6.62733	6.69446	6.75942	6.49341	6.52323	6.61292	6.6999	6.80498	6.42926	6.42323	6.24122	6.7748	6.65958	7.72249	6.98768	6.29215	6.62916	6.20118	6.54398	5.9122	6.43664	6.33698	6.22073	6.41444	6.37185	6.40735	6.26276	6.12369	6.38346	6.30139	6.71339	6.30478	6.34662	6.40874
ENSMUSG00000005968	Tuft1;Tuft1	-0.641783	0.000925761		3.47147	4.17741	3.29554	4.20104	4.62187	3.81233	4.13456	3.81387	3.45921	4.35798	3.02186	3.57155	3.61092	3.38673	4.63037	3.79285	3.87479	3.90825	3.79004	4.70019	3.88476	3.72342	4.64469	4.36006	4.04875	4.11426	4.47118	5.13166	4.30475	4.56691	3.97633	4.37108	4.75403	4.2768	4.73657	4.40886	4.34596	3.80899
ENSMUSG00000005973	Rcn1;Rcn1	-0.0199846	0.76563		7.705	7.83599	7.78942	7.58594	7.65062	7.6728	7.8481	7.64151	7.74113	7.41018	7.83051	7.72019	7.81286	7.66651	7.58455	7.63111	7.54269	7.79582	7.87697	7.81379	7.68457	7.72593	7.7774	7.85231	7.85792	7.6563	7.71696	7.87717	7.63999	7.31776	7.83432	7.861	7.35693	7.73622	7.77653	7.74795	7.65643	7.83092
ENSMUSG00000005980	Dnase1;Dnase1	-4.58078	3.47762e-65		2	3.00482	2	2	2.33087	2.54275	2.83394	2.35562	2.80721	2	3.48719	2.52434	2.598	3.0542	2	2.98986	2	2.42674	2	5.4529	4.97356	5.48953	5.62003	5.85839	5.51832	5.8138	5.99745	5.16877	5.55724	5.66282	5.37736	4.91087	5.77495	5.24203	5.49822	5.60369	5.84063	5.68862
ENSMUSG00000005981	Trap1;Trap1	-0.0978621	0.000513197		11.6842	11.7333	11.7052	11.7372	11.7121	11.6898	11.7416	11.6731	11.7259	11.8048	11.6876	11.746	11.8238	11.805	11.8511	11.8334	11.8315	11.6698	11.8107	11.7951	11.8543	11.7499	11.6965	11.8517	11.7116	11.8261	11.8144	11.8857	11.826	12.0431	11.8194	11.8197	11.837	11.867	11.8276	11.9471	11.9868	11.9333
ENSMUSG00000005982	Naa60;Naa60	0.106685	0.00382706		9.28553	9.40616	9.67877	9.56519	9.51154	9.66611	9.52855	9.38891	9.62719	9.48554	9.57648	9.55905	9.66611	9.56938	9.59707	9.52279	9.67428	9.76484	9.5689	9.42617	9.3708	9.46959	9.53042	9.47518	9.44581	9.29682	9.47129	9.48298	9.33794	9.39184	9.54746	9.48919	9.54525	9.43714	9.50385	9.41476	9.56775	9.4938
ENSMUSG00000005983	1700037C18Rik;1700037C18Rik	0.107496	0.479817		5.44339	5.25653	5.31768	4.94152	5.20926	5.34125	5.44788	5.14193	5.20915	5.46707	5.24821	4.96223	5.52722	5.30475	5.44155	5.26715	5.25337	4.88118	5.3531	4.86481	4.83193	5.11668	4.70405	4.57548	4.86294	4.61415	5.48018	5.43559	4.64488	5.04587	5.63762	5.34042	5.11458	5.0765	5.12512	5.34031	5.38649	6.02082
ENSMUSG00000005986	Ankrd13d;Ankrd13d	-0.0260359	0.90293		4.01417	4.00722	4.42333	3.93625	4.35738	4.06943	4.13456	4.65791	4.39204	4.28351	3.73061	4.42835	4.27862	3.65679	3.94693	3.892	4.2432	4.25885	4.1643	4.13883	3.67956	4.02487	4.22574	4.10673	4.63903	4.48809	4.16207	4.14583	4.30475	3.62004	3.97633	4.37108	4.40857	4.19838	4.03207	3.92189	4.34596	4.42813
ENSMUSG00000006005	Tpr;Tpr	-0.0329138	0.261158		12.3011	12.2655	12.2252	12.3499	12.3007	12.1887	12.1753	12.2731	12.2476	12.2051	12.2151	12.1959	12.2585	12.3373	12.2918	12.2552	12.1974	12.2358	12.3724	12.3126	12.3224	12.2925	12.2048	12.3176	12.3006	12.2655	12.3132	12.3343	12.2688	12.4319	12.1788	12.2204	12.4295	12.2247	12.1167	12.3658	12.2783	12.3169
ENSMUSG00000006010	Odr4;Odr4	0.148072	1.16398e-08		9.64265	9.64981	9.567	9.69254	9.59854	9.67258	9.66831	9.55681	9.64712	9.47094	9.67979	9.57737	9.58931	9.69462	9.61054	9.66625	9.68554	9.49857	9.7307	9.56231	9.50712	9.51267	9.39513	9.46846	9.51343	9.45471	9.54749	9.43429	9.51415	9.50528	9.45154	9.48079	9.5434	9.50184	9.47491	9.48586	9.41441	9.3499
ENSMUSG00000006014	Prg4;Prg4	0.21075	0.244086		7.79331	8.689	8.79849	7.1577	8.09881	8.17039	7.68212	7.80912	8.67562	9.05581	8.01425	7.70814	7.88359	7.93118	8.08141	7.51147	7.89282	8.27766	8.09153	7.82716	8.23223	7.37211	8.32313	8.12149	8.53967	8.41824	8.1561	8.21539	7.58578	7.5981	7.22469	7.41727	7.85154	7.60557	7.48459	7.75474	7.81356	8.30071
ENSMUSG00000006019	Dhx34;Dhx34	0.0330258	0.620592		7.64054	7.564	7.6501	7.92186	7.69437	7.8489	7.67477	7.71245	7.88231	7.75833	7.58162	7.72617	7.84544	7.61989	7.67529	7.65248	7.91212	7.58442	7.2892	7.71657	7.50956	7.71191	7.54555	7.85917	7.37594	7.76901	7.63395	7.83161	7.51294	7.70233	7.6186	7.73949	7.74608	7.7082	7.53353	7.56687	7.71073	7.78798
ENSMUSG00000006021	Kptn;Kptn	0.0129176	0.822318		8.07387	8.06475	8.18996	8.09999	8.34741	8.13333	8.38697	8.16436	8.19442	8.16323	8.18744	8.07934	8.02685	8.07058	8.20839	8.32863	8.29199	8.2648	8.24748	7.91743	8.17472	8.33186	8.09822	8.20471	8.04664	8.04004	8.08402	8.17493	8.18954	8.16008	8.22804	8.38236	8.0933	8.30747	8.06433	8.22471	8.31986	8.2182
ENSMUSG00000006024	Napa;Napa	0.117584	0.00566516		11.3123	11.3732	11.267	11.3618	11.1428	11.2206	11.2522	11.3703	11.4133	11.1651	11.2655	11.3984	11.3824	11.3766	11.3586	11.5323	11.4712	11.3658	11.54	11.1341	11.1609	11.2804	11.2431	11.1269	11.0673	11.2703	11.3055	11.2705	11.2231	11.4622	11.1902	11.066	11.2562	11.1417	11.0579	11.2371	11.3307	11.4924
ENSMUSG00000006050	Sra1;Sra1	-0.362825	1.08608e-11		8.8066	9.04021	8.73094	8.9374	9.04384	9.08469	9.13766	8.77794	9.10295	8.97234	8.85358	8.92512	8.99846	8.93208	8.96077	8.8471	9.03533	8.74856	8.84164	9.22118	9.23672	9.16212	9.23076	9.18945	9.12487	9.20463	9.39313	9.03276	9.3931	9.56378	9.738	9.43368	9.18594	9.2408	9.43682	9.44656	9.27321	9.00556
ENSMUSG00000006057	Atp5g1;Atp5mc1	-0.00884338	0.85664		12.7489	12.8529	12.8557	12.7979	12.8701	12.8477	12.987	12.7504	12.815	12.9392	12.973	12.89	12.9108	12.7601	12.9014	12.8661	13.0708	12.9087	12.9831	12.7377	12.7447	12.8418	12.9115	12.792	12.8404	12.8489	12.7656	12.9077	12.7757	13.0103	13.021	12.983	12.8529	12.9229	13.1868	12.8616	12.906	12.954
ENSMUSG00000006058	Snf8;Snf8	-0.0432766	0.451263		8.22319	8.18939	8.18035	8.27298	8.30571	8.35076	8.26014	8.27786	8.25705	8.27316	8.44802	8.296	8.29093	8.40434	8.39351	8.38928	8.30665	8.65311	8.37758	8.12653	8.21332	8.36358	8.24534	8.46087	8.44759	8.1219	8.462	8.29727	8.50959	8.44401	8.43305	8.62279	8.30905	8.35795	8.39965	8.34659	8.24006	8.57465
ENSMUSG00000006095	Tbcb;Tbcb	-0.0967601	0.0333956		8.40666	8.52126	8.4481	8.46149	8.37007	8.37478	8.35973	8.57718	8.43845	8.49563	8.49411	8.51576	8.51812	8.45391	8.54558	8.44749	8.45439	8.59008	8.48045	8.45405	8.5131	8.51652	8.47143	8.4877	8.38578	8.465	8.64656	8.55724	8.51789	8.59865	8.66771	8.57622	8.57847	8.38033	8.61202	8.64226	8.59472	8.99143
ENSMUSG00000006127	Inpp5k;Inpp5k	0.0285902	0.431545		9.63532	9.63345	9.51823	9.64331	9.63828	9.47378	9.54879	9.67795	9.5752	9.53854	9.49847	9.44937	9.57189	9.67954	9.52366	9.73963	9.7673	9.62217	9.5422	9.59394	9.55298	9.44439	9.48248	9.61357	9.48002	9.57392	9.59215	9.62327	9.51622	9.67593	9.47076	9.51822	9.67598	9.55198	9.58541	9.61089	9.53468	9.62769
ENSMUSG00000006134	Crkl;Crkl	0.000828773	0.983775		10.1862	10.1063	10.2343	10.1933	10.1681	10.2771	10.2235	10.187	10.2115	10.1533	10.2368	10.1985	10.1666	10.2107	10.1389	10.1409	10.2161	10.0118	10.0117	10.2138	10.1398	10.2509	10.0441	10.1735	10.2142	10.1076	10.1652	10.2263	10.235	10.2082	10.2235	10.189	10.1738	10.2225	10.1614	10.2089	10.1911	9.88874
ENSMUSG00000006154	Eps8l1;Eps8l1	0.74323	0.0108348		3.18044	6.38419	7.6913	7.26766	7.87631	6.79283	6.85354	7.47922	6.45911	7.0093	6.9962	6.82743	7.25691	7.93753	7.61544	7.18966	5.86831	6.17292	6.08564	6.3113	6.32878	6.45781	4.64469	6.38148	6.67677	5.61703	5.5477	7.20372	5.97383	6.45928	5.15773	5.93975	5.4976	6.3566	6.93601	6.66346	6.43529	7.01345
ENSMUSG00000006169	Clint1;Clint1	-0.0113765	0.724796		10.372	10.3461	10.1568	10.3504	10.3738	10.2142	10.2571	10.2847	10.3995	10.3924	10.2876	10.2576	10.2949	10.324	10.2587	10.1989	10.3197	10.4619	10.3227	10.3062	10.347	10.3068	10.3036	10.33	10.4032	10.3202	10.3492	10.3364	10.2575	10.3259	10.3918	10.2704	10.3312	10.2262	10.2749	10.3378	10.3228	10.3811
ENSMUSG00000006191	Cdkal1;Cdkal1	0.0154982	0.776891		9.93467	9.91346	9.68388	9.92542	9.82206	9.92931	9.81423	9.82925	9.82303	9.87287	9.91048	9.79656	9.86832	9.88569	9.70511	9.89561	9.92604	9.6778	9.83404	9.87065	9.83406	9.75743	9.66348	9.88986	9.8375	9.68941	9.79506	9.73264	9.79408	9.86906	10.1509	10.0805	9.74362	9.87079	9.9327	9.83891	9.8287	9.50047
ENSMUSG00000006205	Htra1;Htra1	0.08669	0.233185		9.38508	9.24557	9.24836	9.35479	9.68059	9.33783	9.30168	9.19061	9.52322	9.7845	9.1411	9.24988	9.29355	9.4164	9.3646	9.46559	9.3527	9.24397	9.26318	9.10249	9.28281	9.27841	9.21299	9.17852	9.37259	9.00046	9.07621	9.40737	9.28545	9.37391	9.78867	9.54667	9.14259	9.16808	9.46232	9.17002	9.3108	8.96998
ENSMUSG00000006215	Zbtb17;Zbtb17	-0.128276	0.00140079		9.81807	9.85663	9.73403	10.0184	9.73222	9.73886	9.61939	9.70526	9.96256	9.74516	9.64864	9.86053	9.89814	9.79419	9.80394	9.75123	9.99705	9.98269	9.99213	9.8046	9.84023	10.0145	9.95983	9.80529	9.82591	9.87715	9.92295	9.96003	9.96613	10.1115	10.0002	9.95119	9.93078	10.0165	10.1153	10.0048	10.002	10.0325
ENSMUSG00000006219	Fblim1;Fblim1	-0.0963012	0.496782		5.14601	5.62354	5.74037	5.28367	5.20926	5.13169	5.51525	5.314	5.45912	5.32579	5.08259	5.38169	5.35687	5.41807	4.63037	5.40782	5.29318	5.28937	5.7324	5.5203	5.90248	5.61531	5.99754	5.21223	5.05672	5.11834	5.33485	5.49524	5.19288	4.68792	5.49469	5.5477	5.61501	5.20239	5.0819	5.14738	5.86212	5.56688
ENSMUSG00000006221	Hspb7;Hspb7	0.00498369	0.975096		13.1013	12.8194	13.0044	12.3212	12.3124	11.884	12.1364	12.9501	12.621	12.2223	12.4206	12.9989	12.3727	12.7757	12.6303	12.0414	12.2827	12.6781	12.5406	12.4347	12.4114	13.0272	12.9758	12.6951	12.7564	12.7168	12.4606	12.7829	12.1885	12.2001	12.1751	12.1386	12.8424	12.5301	12.4847	12.4454	12.3632	12.6983
ENSMUSG00000006235	Epor;Epor	-0.425506	0.274484		3.33328	3.00482	3.29554	3.48494	3.3486	3.71533	2.60568	3.42074	3.16974	3.02264	3.02186	2.90809	2.598	2.85394	3.20036	2.31788	2.61682	2	2	3.36239	3.15319	3.01663	3.36518	3.07202	3.2062	2	3.22451	2.75283	3.63309	3.02639	3.12033	3.20423	3.42003	2.59722	3.48669	2.81614	3.05293	4.37108
ENSMUSG00000006241	Ccdc159;Ccdc159	0.82178	8.62206e-05		4.65972	4.40011	4.42333	4.84161	4.99275	4.74616	4.86004	4.59256	4.80706	4.79325	4.79193	4.59459	5.12172	4.73378	4.90493	4.30567	4.60127	2.75564	4.02602	4.13883	4.06438	4.55094	3.95958	3.79923	4.2992	4.02629	3.65022	4.21842	3.50541	3.49294	4.50991	4.29644	4.19888	4.02744	4.20317	3.47246	3.75035	2
ENSMUSG00000006262	Mob1b;Mob1b	-0.0275741	0.524734		10.2832	10.3781	10.3244	10.3785	10.1925	10.2982	10.35	10.4262	10.2511	10.301	10.4748	10.3945	10.1807	10.3433	10.3772	10.3184	10.1498	10.3882	10.2134	10.3964	10.3654	10.24	10.3554	10.4035	10.4308	10.326	10.3289	10.3656	10.2612	10.4626	10.5196	10.3148	10.3849	10.4071	10.3474	10.2895	10.3401	10.0023
ENSMUSG00000006273	Atp6v1b2;Atp6v1b2	0.105324	0.0354705		10.0943	10.2117	10.169	10.2686	10.2535	10.1748	10.2096	10.2063	10.2018	10.2134	10.1399	10.1559	10.2711	10.2507	10.03	10.1843	10.4824	9.85661	9.85717	10.0017	10.0758	10.4508	10.0795	10.1373	10.0171	10.0516	10.088	10.0696	10.0021	10.1303	10.1701	10.0482	10.0173	10.0794	10.0197	9.92421	10.0566	9.8357
ENSMUSG00000006276	Eps15l1;Eps15l1	-0.0830598	0.0254342		9.71575	9.54872	9.65814	9.7608	9.65683	9.59972	9.6553	9.70719	9.77774	9.64647	9.72266	9.64685	9.58546	9.65471	9.7194	9.64864	9.71697	9.63347	10.0265	9.88671	9.77078	9.72116	9.74876	9.73611	9.77343	9.78801	9.7474	9.77537	9.7241	9.83015	9.67724	9.69023	9.78649	9.78618	9.69882	9.76347	9.74877	10.0198
ENSMUSG00000006281	Tep1;Tep1	0.221968	7.26416e-17		9.75349	9.7761	9.83858	9.67631	9.7972	9.75267	9.8159	9.83808	9.64892	9.80461	9.69602	9.74591	9.73902	9.75158	9.65953	9.65571	9.65531	9.70185	9.62238	9.51971	9.47968	9.60275	9.41525	9.59312	9.50723	9.65132	9.48427	9.58945	9.48059	9.46563	9.52464	9.48079	9.38297	9.44353	9.5462	9.47151	9.46268	9.6093
ENSMUSG00000006288	Ttc5;Ttc5	0.0999751	0.0909243		7.72587	7.71679	7.58601	7.62403	7.58241	7.66633	7.6525	7.53247	7.35722	7.57535	7.62746	7.42876	7.63043	7.57172	7.40174	7.69429	7.50928	7.48814	7.33385	7.28423	7.42987	7.43318	7.47913	7.50369	7.31091	7.52603	7.45208	7.47955	7.43623	7.48575	7.51129	7.52743	7.50879	7.71525	7.67839	7.58984	7.48701	6.94669
ENSMUSG00000006289	Osgep;Osgep	-0.0233207	0.569936		9.22086	9.32923	8.98123	9.20452	9.15239	9.10637	9.00917	9.08169	9.31707	9.20701	9.13847	9.12181	9.13652	9.23499	9.12001	9.1868	9.25279	9.03457	9.1739	9.13242	9.07587	9.09082	9.18201	9.24293	9.09207	9.23684	9.09889	9.24311	9.13717	9.24917	9.14549	9.18745	9.10043	9.24325	9.30678	9.1418	9.25098	9.27607
ENSMUSG00000006299	Aamp;Aamp	-0.014168	0.656168		10.7391	10.8807	10.6923	10.8203	10.8056	10.799	10.6694	10.7837	10.8094	10.7719	10.7139	10.8018	10.7615	10.8179	10.794	10.8031	10.7842	10.8176	10.7091	10.685	10.7172	10.8339	10.6674	10.7632	10.751	10.7292	10.7548	10.7796	10.8691	10.9249	10.8307	10.8042	10.9243	10.7255	10.729	10.8445	10.8	10.8844
ENSMUSG00000006301	Tmbim1;Tmbim1	-0.0253165	0.506122		10.4834	10.3987	10.2834	10.2197	10.3883	10.0696	10.1432	10.295	10.2676	10.369	10.2194	10.2252	10.1998	10.3094	10.3092	10.3039	10.2744	10.3822	10.4523	10.2403	10.2996	10.4424	10.3727	10.3287	10.3147	10.3891	10.3023	10.3656	10.3602	10.3513	10.3599	10.2946	10.2676	10.2748	10.2653	10.3878	10.2705	10.2468
ENSMUSG00000006304	Arpc2;Arpc2	-0.0334136	0.232658		9.87832	9.91195	9.93606	9.93151	9.83025	9.93336	9.97841	9.9838	9.87156	9.92432	9.90893	9.94891	9.88252	9.96086	9.91828	9.86238	9.86297	10.0291	10.0434	10.0105	9.99222	9.94283	9.96135	9.90984	10.0854	9.88186	10.0212	10.056	9.97369	10.0019	9.84868	9.93437	9.92368	9.88807	9.92048	9.93022	9.95529	10.0035
ENSMUSG00000006307	Kmt2b;Kmt2b	-0.000590266	0.991638		9.97008	9.80073	9.90721	9.79626	9.79049	9.72958	9.72633	10.0779	9.86385	9.9858	9.78634	9.71163	9.70391	9.93888	9.91052	9.94552	9.79008	9.7208	9.91342	9.93072	9.95996	9.83706	9.89603	9.84388	9.83089	9.96997	9.91338	9.83719	9.91836	9.98431	9.64799	9.72977	9.88036	9.84045	9.5462	9.72595	9.9096	9.85533
ENSMUSG00000006315	Tmem147;Tmem147	0.00533723	0.888025		10.4514	10.5974	10.5305	10.5741	10.5647	10.6079	10.5709	10.5281	10.5388	10.5752	10.6515	10.6241	10.7199	10.604	10.6136	10.7119	10.6632	10.5413	10.5682	10.4992	10.4766	10.4392	10.4656	10.578	10.5841	10.5923	10.6279	10.7113	10.6298	10.6996	10.6123	10.6628	10.4952	10.5813	10.6544	10.594	10.6766	10.5359
ENSMUSG00000006333	Rps9;Rps9	-0.0129874	0.732355		11.8757	11.8838	11.7887	11.9029	11.821	11.8343	11.723	11.8893	11.8846	11.9536	11.8094	11.7596	11.7793	11.8257	11.8844	11.9509	11.8964	11.7446	11.9426	11.7976	11.7437	11.852	11.7034	11.8199	11.7792	11.8987	11.8445	11.7854	11.8381	12.0328	11.7881	11.9058	11.9146	11.8689	11.9599	11.9452	11.8786	12.015
ENSMUSG00000006335	Tfpt;Tfpt	0.0630011	0.441237		7.64785	7.34923	7.19534	7.35178	7.50262	7.52322	7.40854	7.55838	7.48348	7.50335	7.29019	7.08197	7.35069	7.38921	7.31972	7.32001	7.36733	7.84417	7.94091	7.22486	7.15049	7.3986	7.33636	7.27636	7.25274	7.50177	7.49547	7.23905	7.49625	7.57475	7.55698	7.25922	7.32282	7.44502	7.45948	7.37747	7.4234	7.68641
ENSMUSG00000006342	Susd2;Susd2	-0.155343	0.0547616		6.8762	6.92816	6.58692	6.65299	6.55006	6.87372	6.80051	6.91034	6.84516	6.51867	6.79669	6.82743	6.6371	6.85752	6.80723	6.63867	6.51559	6.70741	7.39833	7.26471	6.75221	7.04328	7.34571	6.82191	6.81719	6.80187	6.92641	6.99228	6.85042	7.03937	7.00495	7.00174	6.76003	6.93008	6.93601	6.92663	6.95849	6.58214
ENSMUSG00000006344	Ggt5;Ggt5	-0.11227	0.0951293		7.85143	7.77762	7.65705	7.43984	7.4778	7.57252	7.38171	7.54979	7.7001	7.5358	7.22211	7.18115	7.6002	7.53031	7.65314	7.65953	7.24074	7.52095	7.72881	7.766	7.69142	7.73288	7.49602	7.86601	7.63317	7.86723	7.62617	7.77257	7.95306	7.61346	7.75814	7.60679	7.54623	7.47027	7.41664	7.58984	7.43778	7.62674
ENSMUSG00000006356	Crip2;Crip2	-0.0559192	0.104698		9.20609	9.26222	9.35476	9.20954	9.43194	9.23223	9.23829	9.14575	9.16205	9.35526	9.13847	9.2705	9.18316	9.28812	9.23635	9.28356	9.32417	9.30804	9.32531	9.27826	9.30532	9.35028	9.4108	9.2945	9.33336	9.35891	9.35829	9.39372	9.32381	9.22688	9.24654	9.18745	9.26666	9.25298	9.25907	9.29174	9.3302	9.53171
ENSMUSG00000006360	Crip1;Crip1	0.0152516	0.794741		8.94649	9.03468	9.14341	9.04801	9.24846	9.13713	9.20041	8.97674	9.16457	9.29494	9.08745	9.09893	9.24063	9.01548	9.16768	8.9456	9.10127	9.43829	9.13868	9.07193	8.9444	9.38381	9.25081	9.1197	9.06978	9.13273	9.14049	9.11349	9.10725	8.88791	9.11527	9.06634	8.97973	9.11303	9.24445	9.20267	9.02915	9.2166
ENSMUSG00000006362	Cbfa2t3;Cbfa2t3	-0.0528195	0.432956		8.90441	8.79416	8.75381	8.9374	8.68037	8.76239	8.4356	8.94108	8.87618	8.84219	8.51051	8.67893	8.61957	8.60515	8.79191	8.85019	8.76154	8.7323	8.3882	8.70278	8.8029	8.84335	8.97166	8.68221	9.05567	8.71409	9.07335	8.89283	8.80566	8.79329	8.62973	8.57227	8.69973	8.88479	8.46838	8.62012	8.90268	8.72166
ENSMUSG00000006369	Fbln1;Fbln1	0.389368	1.003e-07		8.74661	9.12068	8.75381	8.99085	9.03819	8.81893	9.11883	8.53431	9.53104	9.30438	8.8439	9.18183	8.99846	9.14732	9.01968	9.00218	9.17503	9.29861	9.29175	8.43235	8.58844	8.44208	8.55442	8.43812	8.81225	8.41824	8.29029	8.99967	8.89754	8.80672	8.61685	8.68993	8.66951	8.7331	8.9249	8.75154	8.84451	8.77761
ENSMUSG00000006373	Pgrmc1;Pgrmc1	-0.128735	0.0111728		7.87029	7.87982	7.95645	7.78735	7.83781	7.86595	7.912	7.71245	7.83887	7.86432	7.7705	7.82986	7.96888	7.76261	7.86072	7.89885	7.69159	7.90344	7.43978	8.00239	8.1046	8.14634	8.00688	7.83848	8.02363	8.1059	7.85663	8.09042	8.0012	7.79954	7.78142	8.04322	7.69366	7.91238	8.06433	7.91489	7.83544	7.80961
ENSMUSG00000006386	Tek;Tek	0.0417693	0.335487		9.87987	10.0608	10.117	9.89147	9.96882	9.90752	10.0239	9.93685	9.94364	9.84725	9.99012	9.97804	9.96045	9.95461	9.79385	9.89711	9.96968	9.94792	10.2439	9.82807	9.88425	9.97838	9.97798	9.92791	10.1452	10.0006	9.81061	10.0209	9.91679	9.78677	9.92732	9.93897	9.85074	9.9537	10.0467	9.81798	9.97515	9.75299
ENSMUSG00000006390	Elovl1;Elovl1	0.0778371	0.303094		7.05172	7.12828	7.15664	6.85867	7.10897	7.01287	7.10386	7.05079	6.90656	6.986	6.92458	7.11883	6.79224	6.60971	6.91046	6.91106	7.25088	7.28663	6.83037	6.97153	7.14051	7.07647	7.34571	6.68949	6.86974	6.87924	7.18152	6.95028	6.98816	6.84487	6.77685	6.85343	6.74722	6.89322	6.91154	6.69204	6.84439	6.95642
ENSMUSG00000006392	Med8;Med8	0.0684709	0.137837		8.87357	9.03191	8.70436	8.913	8.9049	8.88453	8.87132	8.5814	8.9855	8.65919	8.78782	8.83661	8.85541	8.87368	8.82862	8.92233	8.93511	8.98251	8.82088	8.69186	8.8948	8.82719	8.88775	8.66664	8.75752	8.76254	8.82385	8.81304	8.75392	8.82332	9.00751	8.84527	8.75514	8.84351	8.77353	8.89368	8.74104	8.44935
ENSMUSG00000006398	Cdc20;Cdc20	0.10256	0.783856		4.01417	3.46556	4.2131	3.48494	4.12137	3.37773	4.04621	4.02677	3.45921	4.28351	2.82611	3.76999	3.19159	3.77495	3.84636	4.37587	2.84819	2.42674	2.86347	3.85539	3.7858	3.93122	4.58278	3.79923	3.5009	4.42067	3.38079	3.09884	3.50541	3.62004	3.74327	3.20423	3.28481	3.60938	3.61351	3.01024	3.19515	2
ENSMUSG00000006403	Adamts4;Adamts4	-0.637289	1.73914e-06		5.22629	5.05285	5.35234	4.11806	4.73791	5.05448	5.48196	5.0955	5.12898	4.56078	4.55949	4.74364	5.07852	4.61204	4.43645	4.15412	5.12692	5.2111	5.1009	5.55285	5.36497	6.11861	5.99754	5.74435	5.3059	5.458	5.40934	5.30834	5.52467	5.09046	5.20441	5.61066	5.30135	5.76168	5.71174	5.4108	5.41584	4.77455
ENSMUSG00000006412	Pfdn2;Pfdn2	-0.204655	4.02932e-05		8.47809	8.23349	8.26465	8.39696	8.31508	8.45208	8.24037	8.55161	8.44261	8.4538	8.43519	8.27165	8.30506	8.51462	8.42	8.65933	8.34028	8.56931	8.62819	8.63598	8.46992	8.70871	8.56246	8.71664	8.72936	8.46918	8.70318	8.67477	8.64452	8.65911	8.68015	8.54029	8.74551	8.32142	8.48921	8.44644	8.66057	8.94577
ENSMUSG00000006418	Rnf114;Rnf114	-0.29224	1.54123e-19		9.92116	9.94474	9.83858	9.7436	9.79049	9.7124	9.85706	9.76024	9.79082	9.82936	9.79807	9.8968	9.8018	9.87415	9.93979	9.68883	9.95425	9.71017	9.82364	10.1633	9.99638	10.2029	10.194	10.1611	10.0302	10.2271	10.1666	10.1402	10.005	9.94691	10.1268	10.1135	10.3535	10.0601	10.0068	10.1406	10.0056	10.1335
ENSMUSG00000006423	C330007P06Rik;C330007P06Rik	0.0999088	0.00819358		8.55005	8.60571	8.32261	8.4403	8.54753	8.42549	8.36887	8.63918	8.59585	8.37081	8.51864	8.41563	8.54217	8.5688	8.46309	8.50735	8.50187	8.39441	8.40574	8.43671	8.37524	8.2323	8.30886	8.34337	8.39029	8.37437	8.32919	8.40616	8.35611	8.30902	8.57305	8.45707	8.32637	8.41108	8.50974	8.30556	8.36946	8.45965
ENSMUSG00000006435	Neurl1a;Neurl1a	-0.147175	5.2728e-08		12.108	12.1581	12.1298	12.2129	12.0738	12.1363	12.0746	12.1781	12.257	12.035	12.1212	12.1521	12.1269	12.2602	12.2401	12.3007	12.1227	12.1892	12.2142	12.3242	12.1889	12.192	12.2157	12.3539	12.2495	12.2846	12.3444	12.2618	12.4044	12.4178	12.4257	12.2956	12.1635	12.3771	12.3738	12.3133	12.3373	12.3571
ENSMUSG00000006442	Srm;Srm	0.12766	0.0612805		7.12685	7.08615	7.09657	7.32428	7.44403	7.16755	7.25933	7.02625	7.26645	7.22362	6.97272	7.18115	6.99173	7.18021	7.08612	6.88722	7.4664	7.24795	6.94034	6.95944	6.8037	7.14065	7.10267	6.90388	6.99331	7.1529	7.00058	7.11144	6.96407	7.10604	7.10676	7.20924	7.02693	7.16473	6.97197	6.8652	6.6357	7.37438
ENSMUSG00000006445	Epha2;Epha2	-0.226324	0.000131178		7.2663	7.14889	7.01238	6.88401	7.26218	6.95031	6.9172	7.13354	7.06576	7.13109	6.94885	7.1279	6.95637	6.80292	7.108	6.91106	6.92326	7.2082	7.12951	7.2745	7.34551	7.10892	7.27895	7.441	6.89532	7.46041	7.10513	7.20372	7.27917	7.10604	7.26929	7.45207	7.49354	7.0688	7.24114	7.31452	7.20539	7.49943
ENSMUSG00000006456	Rbm14;Rbm14	0.0696833	0.0989309		8.81636	8.63888	8.811	8.77423	8.85758	8.64549	8.77152	8.86701	8.80379	8.79271	8.67958	8.81431	8.72839	8.85367	8.76462	8.81272	8.87408	8.83591	8.9412	8.75967	8.72157	8.81741	8.678	8.54418	8.53967	8.85163	8.73612	8.83629	8.85561	8.68841	8.69248	8.59191	8.7742	8.65816	8.52595	8.69617	8.75833	8.96517
ENSMUSG00000006457	Actn3;Actn3	0.123115	0.009444		17.5664	17.6772	17.5477	17.8088	17.5907	17.6929	17.6228	17.69	17.6776	17.6033	17.6417	17.6919	17.7709	17.6877	17.7286	17.9115	17.8656	17.7635	17.9497	17.5734	17.4663	17.4373	17.3176	17.5327	17.4312	17.5297	17.634	17.6834	17.6943	17.8281	17.4493	17.5073	17.6734	17.5684	17.579	17.6188	17.654	17.9204
ENSMUSG00000006462	A530013C23Rik;	0.15286	0.0726231		6.82555	6.998	7.01238	6.79332	7.00857	7.07284	6.75942	7.11038	7.18949	7.05478	6.84921	7.16362	7.07102	7.03381	7.34758	7.18966	6.87161	6.71688	6.73371	7.09824	7.02594	6.49102	6.66842	7.11364	6.45395	6.70602	6.73692	6.93958	6.62322	7.11686	6.63068	6.87923	7.14877	6.82959	6.74143	6.66346	6.61053	7.26119
ENSMUSG00000006463	Zdhhc24;Zdhhc24	0.132158	0.115933		6.37551	6.23792	6.18696	6.12503	6.28982	5.94368	6.24782	6.10544	6.30346	6.12979	6.36317	5.99108	6.20657	6.22984	5.77821	6.04696	6.08788	6.02826	5.9392	5.84342	5.80477	6.11861	6.1333	6.01415	6.06069	5.98692	6.17875	5.9649	6.29669	5.97967	5.76766	6.03465	5.91891	6.14291	6.1487	6.20913	5.94499	5.66508
ENSMUSG00000006464	Bbs1;Bbs1	-0.0979173	0.278378		6.50989	6.73717	6.46552	6.73881	6.55006	6.51876	6.43343	6.19624	6.68617	6.59763	6.71413	6.59864	6.88293	6.57755	6.88534	6.70834	6.41094	6.22696	6.75576	6.8458	6.73904	6.40653	6.27706	6.87707	6.38341	6.86663	6.43203	6.58886	6.97617	6.87066	6.8811	6.82716	6.51013	6.64972	6.7825	6.44573	6.49151	7.01345
ENSMUSG00000006471	Ndor1;Ndor1	0.0376663	0.454822		8.04649	8.22866	8.43603	8.16861	8.2135	8.18858	8.23038	8.34389	8.41329	8.244	8.09259	8.16113	8.3329	8.27994	8.19312	8.23731	8.35446	8.2222	8.20804	8.03156	8.22753	8.15154	8.30886	8.21545	8.08048	8.23905	8.1288	8.44071	8.26047	8.2064	8.0919	8.30356	8.29152	8.12341	8.31353	8.21981	8.21523	8.00038
ENSMUSG00000006476	Nsmf;Nsmf	0.088874	0.0612329		8.53436	8.46483	8.58191	8.40135	8.67674	8.52186	8.56445	8.5814	8.60329	8.52016	8.45651	8.57334	8.66774	8.6328	8.49665	8.5229	8.6888	8.47756	8.49363	8.40586	8.33643	8.83044	8.50102	8.36283	8.47753	8.59683	8.39024	8.49651	8.55464	8.38258	8.17629	8.64175	8.36878	8.38918	8.37748	8.35108	8.39179	8.62127
ENSMUSG00000006494	Pdk1;Pdk1	0.0947886	0.000625649		11.0259	11.0615	11.03	11.0924	11.1014	11.0421	11.1293	11.0411	11.1082	10.9305	11.1006	11.0962	11.0548	11.0992	10.9953	10.9598	11.0351	11.0386	10.9233	11.0267	11.0499	10.9141	11.0305	10.9637	11.1021	11.0114	10.9279	10.9344	10.9177	10.8708	10.933	11.0094	10.9412	10.9463	10.9373	10.9709	10.8492	10.7157
ENSMUSG00000006498	Ptbp1;Ptbp1	0.0490492	0.26127		8.83888	8.97821	9.12598	8.88189	9.03536	9.04782	8.89997	8.90452	8.9451	9.08351	8.93784	8.97874	8.95433	8.96664	8.82862	8.98262	8.97236	9.12628	9.21227	8.94584	8.91835	9.04125	9.09043	8.96916	8.94369	9.06811	9.00892	8.95257	8.86539	8.84626	8.76824	8.88401	8.79612	8.9787	9.07846	8.99753	8.80623	8.88084
ENSMUSG00000006517	Mvd;Mvd	0.0483367	0.60172		6.83838	6.81663	7.08631	6.83288	6.94962	7.02304	6.82727	6.85567	6.78103	6.82468	6.93676	7.44337	6.85759	7.08046	6.73875	6.76175	6.84508	6.70741	7.06034	6.72244	6.49463	6.75976	6.71245	6.65834	7.08507	6.74788	7.09388	7.06298	6.8239	6.54187	7.00495	7.11466	6.83455	6.57409	6.84846	7.04216	7.05493	7.12117
ENSMUSG00000006519	Cyba;Cyba	-0.0339369	0.707281		6.47745	6.60913	6.92297	6.69654	6.82396	6.73214	6.82727	6.76958	6.87003	6.83775	6.53334	6.81625	6.87031	6.65665	6.89796	6.60983	6.58137	7.19471	7.01536	6.60316	6.82877	6.80006	7.25929	6.674	6.70597	6.76157	6.60048	7.03311	6.88931	6.98136	6.61349	6.78684	6.69484	6.73553	6.79594	6.74757	6.96843	6.96608
ENSMUSG00000006526	Stimate;Stimate	-0.0741693	0.206819		8.09005	8.00947	8.00082	8.02795	7.91996	8.11443	8.19999	8.10114	8.07113	8.07768	8.16171	7.78469	8.03252	8.08209	8.00183	8.10923	7.98076	7.86562	7.87194	8.01996	8.14009	8.51652	8.09268	8.21009	8.08604	7.89233	8.13978	8.17493	8.07614	7.88429	7.86371	7.99684	8.26481	8.09663	8.15052	8.18504	8.13807	7.81497
ENSMUSG00000006527	Sfmbt1;Sfmbt1	0.0354882	0.467966		8.89829	8.67841	8.9391	9.10568	8.79867	9.01762	8.84538	8.87734	8.65787	8.8226	9.11184	8.94065	8.93023	8.78139	8.85798	8.9685	8.8409	8.90797	8.76491	8.94891	8.85264	8.63265	8.82562	8.79392	8.83886	8.64562	8.87732	8.96053	8.7679	8.88474	8.79518	8.93103	8.92678	8.79437	8.88145	8.95098	8.88442	8.91117
ENSMUSG00000006542	Prkag3;Prkag3	-0.168	0.085064		11.1043	11.2336	11.61	12.0321	11.292	12.0177	11.7638	11.8583	12.0049	11.4095	11.9789	11.7931	11.8209	11.8283	12.1133	12.2567	11.4964	11.8533	11.998	11.8229	11.8328	11.7614	11.8094	11.8739	11.8537	11.7423	12.0995	12.0501	12.2521	12.2742	12.0845	11.7059	11.7706	12.0177	11.8394	11.9688	12.2303	12.0665
ENSMUSG00000006576	Slc4a3;Slc4a3	0.165912	0.00382314		8.4365	8.34489	8.36142	8.22422	8.66945	8.2591	8.11023	8.56871	8.24759	8.14231	8.26681	8.59965	8.0494	8.29485	8.42872	8.00233	8.42782	8.22884	8.56091	8.28026	8.1046	8.36358	8.2553	8.14416	8.09158	8.21935	8.23503	8.17948	8.07614	8.05713	8.03492	8.05459	8.13813	8.24056	8.24171	8.03691	8.14685	8.35688
ENSMUSG00000006585	Cdt1;Cdt1	0.106876	0.683356		4.18462	3.91395	4.13562	3.72817	3.83905	4.06943	4.29653	3.81387	3.80711	4.12194	4.20378	3.57155	4.20017	4.61204	3.84636	4.15412	3.51966	4.20602	2.26886	4.0504	3.7858	3.48056	4.30457	3.24973	4.37388	4.02629	3.04922	3.98868	4.30475	4.28938	4.26765	3.49866	4.12162	3.60938	4.03207	3.5986	3.92384	3.1712
ENSMUSG00000006586	Runx1t1;Runx1t1	-0.135731	0.0544437		7.18827	7.48513	7.13689	7.00441	6.96161	7.22153	7.31711	7.20088	7.40055	7.14167	6.94885	7.04414	6.95637	7.14772	7.05266	7.19937	7.11313	7.34277	7.2892	7.34125	7.37985	7.19203	7.42723	7.51243	7.27239	7.08919	7.58658	7.29886	7.42745	7.39977	7.70231	7.04797	7.37369	7.30233	6.93601	7.13877	7.17138	7.07726
ENSMUSG00000006587	Snai3;Snai3	-0.00619348	0.960214		7.97276	7.61675	8.1263	8.0505	7.54307	7.63352	8.03187	7.47015	7.67209	7.82548	8.05395	8.05577	7.96295	8.30471	7.97826	7.69429	7.79917	7.36703	7.44657	7.73796	7.50178	7.65446	7.82498	7.62144	8.16702	8.06784	7.95939	7.80239	7.39179	7.55102	8.01541	8.02022	7.59706	7.96662	7.94277	7.82741	7.72252	8.36055
ENSMUSG00000006589	Aprt;Aprt	0.0455189	0.370009		8.10606	8.22381	7.94514	8.2873	8.2676	8.11918	8.17416	8.06546	8.46727	8.33899	8.05953	8.21745	8.22312	8.0236	8.10337	8.11437	8.32116	8.24856	8.28586	8.08262	7.99258	8.19249	8.26519	8.17199	7.94622	8.22923	8.00814	8.09524	8.20504	8.1337	8.14671	8.18444	8.20988	8.22086	8.16094	8.25855	8.10692	8.20193
ENSMUSG00000006599	Gtf2h1;Gtf2h1	-0.0297714	0.510169		8.98161	9.03745	8.86901	8.9762	8.83821	8.77748	8.88412	8.96064	8.99401	8.89003	8.99141	8.87752	8.9839	8.93526	8.92423	8.92233	8.77917	8.69205	8.85957	8.9086	8.92709	9.14397	8.88454	8.7975	9.01833	8.8707	8.85083	8.8817	8.93519	8.91605	9.04005	8.68993	8.99335	8.88791	8.90643	9.01461	8.92582	9.07195
ENSMUSG00000006611	Hfe;Hfe	0.371877	7.61674e-17		9.33616	9.36931	9.45783	9.33196	9.33392	9.65634	9.55281	9.31991	9.34396	9.44341	9.71913	9.52684	9.72508	9.27063	9.57367	9.58523	9.36442	9.43399	9.63878	9.09145	9.13486	8.97825	9.15567	8.95321	8.89381	9.19962	9.03563	9.15338	9.15856	9.10177	9.09373	9.27266	9.16202	8.95802	9.21224	9.1902	9.29311	8.98432
ENSMUSG00000006641	Slc5a6;Slc5a6	0.044888	0.555969		7.45306	7.10737	7.54913	7.36083	7.17222	7.11147	7.40854	7.35663	7.43429	7.22362	7.55024	7.11883	7.34158	7.4348	7.42808	7.34647	7.24074	7.41438	6.65379	7.2745	7.29243	7.381	7.05787	7.31683	7.2024	7.4936	7.13836	7.18573	7.31769	7.29888	7.34416	7.21937	7.1872	7.12288	7.24114	7.33279	7.3719	7.22945
ENSMUSG00000006651	Aplp1;Aplp1	-0.209692	0.192245		4.6007	4.65194	3.77588	4.35393	4.49568	4.21845	4.50977	4.29676	4.58468	3.83959	4.28229	4.64601	4.27862	3.88417	4.21235	4.56802	4.60127	4.6236	4.40651	4.0504	4.43472	4.61257	4.70405	4.4355	4.69835	4.61415	4.66608	4.69617	3.63309	4.68792	4.78027	4.63612	4.64781	4.19838	4.55885	4.60199	4.34596	5.05368
ENSMUSG00000006673	Qrich1;Qrich1	-0.0449251	0.194101		10.5858	10.5124	10.5706	10.6313	10.5004	10.5037	10.4978	10.589	10.4794	10.5012	10.5853	10.6385	10.4919	10.524	10.6221	10.5372	10.606	10.7842	10.8191	10.6048	10.5799	10.6357	10.6401	10.5707	10.6324	10.5866	10.654	10.6087	10.6028	10.7361	10.6231	10.481	10.6588	10.6195	10.5363	10.7034	10.6811	10.7271
ENSMUSG00000006675	P4htm;P4htm	-0.108542	0.190352		5.90024	6.40148	5.88943	6.10363	6.17098	6.38324	6.34361	6.34256	6.33952	6.23233	6.45076	6.32661	6.44636	6.03043	6.15975	6.15071	6.3743	6.25323	6.20261	6.43871	6.21927	6.3168	5.99754	6.36227	6.30924	6.28106	6.32063	6.14329	6.63852	6.6501	6.28465	6.50136	6.39992	6.30139	6.36244	6.12776	6.61053	6.17876
ENSMUSG00000006676	Usp19;Usp19	-0.0422587	0.107455		12.2608	12.2378	12.2995	12.2614	12.2861	12.2069	12.2489	12.275	12.3069	12.3589	12.2304	12.2833	12.2384	12.4274	12.4041	12.3413	12.4244	12.2979	12.3248	12.2847	12.2832	12.374	12.2645	12.3738	12.3558	12.314	12.3387	12.3399	12.352	12.4965	12.2851	12.3218	12.3425	12.2835	12.2735	12.3848	12.4513	12.395
ENSMUSG00000006678	Pola1;Pola1	0.178586	0.00569894		7.0844	6.63858	7.12692	6.95745	6.99697	7.11147	7.03666	6.96301	6.87003	6.75749	7.05329	6.79363	7.13568	6.77483	6.93516	6.98029	7.00941	7.2082	6.642	6.95944	6.75221	6.67562	6.54398	6.9302	6.89532	6.87924	6.98848	6.81637	6.75539	6.62	6.5243	6.74535	6.88218	6.69326	6.92383	6.8141	6.70867	6.77039
ENSMUSG00000006699	Cdc42;Cdc42	0.213106	1.88393e-13		11.7945	11.8286	11.851	11.8743	11.8939	11.8689	12.01	11.7645	11.9564	11.8722	11.9648	11.8397	11.9048	11.8368	11.8624	11.7716	12.0037	11.7475	11.7747	11.5775	11.6501	11.625	11.7838	11.696	11.6429	11.6674	11.6383	11.7365	11.6131	11.5841	11.7219	11.7524	11.6185	11.6973	11.7021	11.6669	11.6223	11.3717
ENSMUSG00000006705	Pknox1;Pknox1	-0.312698	6.90994e-17		8.21829	8.22866	8.43199	8.27777	8.3104	8.21986	8.03187	8.1922	8.308	8.31114	8.36478	8.16554	8.43063	8.19239	8.28243	8.27912	8.3685	8.35552	8.12579	8.5296	8.51696	8.70518	8.50937	8.61484	8.68972	8.50624	8.55518	8.65855	8.56669	8.54759	8.62115	8.46561	8.49669	8.67636	8.46838	8.66407	8.75833	8.42503
ENSMUSG00000006715	Gmnn;Gmnn	0.218209	0.0413465		5.90024	5.91587	5.63169	6.08189	6.17098	5.7119	6.03475	5.18691	5.83257	6.17168	5.76808	5.93017	6.01362	5.65227	5.75065	5.78847	6.21765	5.93394	5.32388	5.48699	5.36497	5.83809	5.84767	5.74435	5.61385	5.73273	5.25629	5.58033	5.55724	5.69205	5.97035	6.20755	5.8959	5.45939	5.59362	5.71929	5.32593	5.4058
ENSMUSG00000006717	Acot13;Acot13	0.0470398	0.197599		10.0046	9.9329	9.97551	9.97784	9.97474	9.97847	10.0239	9.84687	9.95531	9.96956	10.0614	10.0237	10.072	9.98405	9.91052	9.93828	10.0776	10.0508	10.27	9.92917	9.88574	9.89866	9.91028	9.85594	10.0588	9.9447	9.95283	9.88536	9.84443	10.0465	9.89744	9.96481	10.0786	10.0807	10.0855	10.0076	9.86107	9.97742
ENSMUSG00000006720	Zfp184;Zfp184	0.284701	0.15485		4.01417	4.25552	4.2131	4.42469	3.02226	4.35352	4.13456	4.21225	5.08716	4.03383	4.62121	4.24042	4.1172	3.9857	4.43645	4.37587	4.66333	3.76949	3.60811	4.0504	3.88476	4.34845	4.05386	4.19621	3.95458	3.48177	3.65022	3.49923	4.05404	4.03941	4.08011	4.21773	4.12162	4.19838	4.28167	3.5986	4.46307	3.72042
ENSMUSG00000006728	Cdk4;Cdk4	0.0339847	0.473282		8.83569	8.82971	8.96732	8.92525	8.80533	9.00485	8.86488	8.63918	8.85141	8.97826	8.71892	8.8115	8.7765	8.80241	8.79866	8.89868	8.8476	9.04589	8.55149	8.74566	8.77414	8.88766	8.74666	8.6189	8.73999	8.80942	8.75766	8.81597	8.7679	8.82002	8.82162	8.92794	8.85698	8.84994	8.91569	8.92111	8.86327	8.7443
ENSMUSG00000006731	B4galnt1;B4galnt1	0.2855	0.0870014		5.06099	4.86627	5.65964	4.67744	4.89615	4.64444	4.57438	5.3929	4.64357	4.6225	4.94457	5.18715	4.84065	4.73378	5.00162	4.84045	3.97608	5.62741	4.75187	4.57898	5.14306	4.78311	5.52447	4.19621	4.63903	4.67327	4.53912	4.84114	4.45056	4.56691	4.71728	4.57428	4.64781	4.88948	4.28167	4.66102	4.76629	4.31169
ENSMUSG00000006732	Mettl1;Mettl1	0.147205	0.00337303		7.99011	8.03184	7.77672	7.90958	8.0435	8.03626	8.07158	7.89972	8.18454	7.92682	7.93748	7.92659	7.89609	7.83242	7.66056	7.89885	8.10337	8.16453	8.10017	7.67281	7.7185	8.01555	7.88392	7.84541	7.82503	7.86089	7.98397	7.54452	7.78452	7.81955	8.02194	7.75351	7.73963	7.92461	7.84921	7.82741	7.75159	7.9231
ENSMUSG00000006736	Tspan31;Tspan31	0.117997	0.00154387		8.83888	9.01236	8.86901	9.08671	8.9356	9.09678	9.01209	8.85312	9.0738	9.01899	9.12788	9.12181	9.02715	8.97284	9.14933	8.99383	9.11244	8.82061	8.99316	8.84101	8.984	8.96058	8.80882	8.94678	8.72936	8.74198	8.90655	8.94991	8.84246	8.92223	9.04326	8.91553	8.88062	8.85953	8.973	8.83722	8.96854	8.79126
ENSMUSG00000006740	Kif5b;Kif5b	-0.0296188	0.242496		12.3066	12.3724	12.2641	12.3102	12.2481	12.1844	12.1229	12.319	12.2862	12.2173	12.2818	12.3198	12.1983	12.2577	12.2646	12.2279	12.2502	12.2858	12.291	12.3668	12.3054	12.3903	12.3127	12.3322	12.3184	12.2073	12.2698	12.2829	12.2399	12.243	12.3624	12.2736	12.3348	12.2389	12.3213	12.3479	12.2783	12.1475
ENSMUSG00000006763	Saal1;Saal1	-0.03227	0.680064		6.86371	6.84217	6.86413	6.98112	6.99697	6.93961	7.08181	6.92369	7.06576	7.0208	6.78325	6.78218	6.99173	7.12564	6.85977	7.04635	6.89766	6.64923	6.66548	6.85888	6.86558	7.0655	6.92696	7.07877	6.81719	6.97634	6.93904	7.13037	7.12479	6.76459	7.08197	6.92949	6.99479	6.90561	7.00705	6.83987	7.08265	6.47792
ENSMUSG00000006764	Tph2;Tph2	-1.84777	0.00225203		3.18044	2.32386	2.31319	2.32999	2	2	2	2.64069	2.32186	2	3.02186	2.28586	2.598	2.34385	2.6033	2	2.84819	2	2	3.20743	4.36787	4.11282	3.8587	3.68021	2.33509	2	2	2.93618	2	2.33254	2.66628	2	2.78094	2.59722	3.02146	3.01024	2.71795	3.62604
ENSMUSG00000006782	Cnp;Cnp	-0.0894174	0.205791		8.46987	8.3932	7.92801	8.10539	8.17799	8.19758	7.83498	8.27265	7.99966	8.07216	8.03707	7.94723	8.15196	8.14928	7.82153	8.51903	7.89282	7.96832	8.21602	8.07142	8.50923	8.31805	8.07029	8.30366	8.04664	8.2488	7.97787	8.10006	8.35611	8.186	8.07315	8.31778	8.14303	8.1074	8.31353	8.14941	8.30817	8.34212
ENSMUSG00000006784	Ttc25;Ttc25	0.567569	0.0244519		4.01417	4.00722	4.4871	4.20104	4.03326	4.41658	4.57438	4.52409	4.32165	3.73169	5.3244	4.17192	4.1172	3.77495	4.21235	4.23189	4.07072	3.02331	4.83705	3.74702	4.55979	4.2741	4.45037	3.24973	3.7455	4.11426	3.52179	3.8123	3.50541	3.73685	4.71728	2.83389	3.76305	3.60938	4.12016	3.5986	3.75035	2.27341
ENSMUSG00000006800	Sulf2;Sulf2	0.229894	0.000429806		8.78688	8.8201	9.12598	8.59021	8.81857	8.82765	8.70815	8.8391	8.86385	8.69554	8.7083	8.9173	8.78324	8.53151	8.64248	8.59457	8.51034	9.15966	8.46381	8.44974	8.44582	8.7776	8.86841	8.61078	8.76101	8.61579	8.49658	8.42929	8.53434	8.11223	8.51404	8.61896	8.26481	8.53193	8.67518	8.38649	8.46031	8.57149
ENSMUSG00000006818	Sod2;Sod2	-0.12752	3.64022e-11		12.5751	12.5529	12.5419	12.5622	12.6239	12.5183	12.6674	12.5547	12.4872	12.5606	12.6463	12.5869	12.5679	12.5658	12.5491	12.6106	12.5312	12.4709	12.713	12.7201	12.7152	12.6339	12.7	12.7271	12.7172	12.646	12.6497	12.6795	12.6269	12.7861	12.7333	12.726	12.6992	12.712	12.7639	12.7032	12.6479	12.7306
ENSMUSG00000006850	Tmco6;Tmco6	0.020774	0.789519		7.4447	7.34029	7.38306	7.6013	7.25246	7.28205	7.01355	7.24408	7.62172	7.39257	7.43468	7.43608	7.5615	7.64339	7.2127	7.51925	7.70641	7.26096	7.37003	7.33191	7.35418	7.5242	7.24937	7.27636	7.35766	7.66361	7.37981	7.41923	7.48782	7.58258	7.45449	7.12548	7.28788	7.21539	7.39031	7.35976	7.30288	7.59595
ENSMUSG00000006906	Stambp;Stambp	0.0948612	0.271727		6.7324	6.53276	6.69889	6.69654	6.59692	6.61602	6.59786	6.81327	6.64353	6.90138	6.93676	6.64991	6.49646	6.94835	6.75271	6.5952	6.51559	6.99897	6.75576	6.57174	6.77819	6.42383	6.71245	6.65834	6.85678	6.69179	6.73692	6.31863	6.44328	6.57363	6.42924	6.51788	6.59833	6.70749	6.61069	6.34133	6.40633	7.21331
ENSMUSG00000006920	Ezh1;Ezh1	0.0557886	0.0822877		10.4607	10.4442	10.2413	10.3617	10.2967	10.2296	10.383	10.2924	10.4353	10.3779	10.2983	10.3183	10.3973	10.4099	10.4007	10.3955	10.5005	10.2885	10.406	10.3404	10.3141	10.3253	10.2879	10.3472	10.3533	10.3713	10.2677	10.4519	10.3014	10.2221	10.1671	10.291	10.3859	10.2038	10.1666	10.3479	10.2615	10.4438
ENSMUSG00000006931	P3h4;P3h4	-0.209831	0.00809068		6.54161	6.38419	6.72558	6.41303	6.96161	6.79283	6.59786	6.28166	6.35723	6.65783	6.74218	6.78218	6.32221	5.98211	6.59119	6.62433	6.5652	6.6091	6.20261	6.66403	6.791	6.58627	6.71245	6.71999	6.72035	6.76157	6.60048	6.66875	6.98816	6.72271	6.50578	6.67344	6.62657	6.79003	6.79594	6.8141	6.76678	7.21331
ENSMUSG00000006932	Ctnnb1;Ctnnb1	-0.0161095	0.362619		12.5553	12.6362	12.6138	12.6206	12.5908	12.5342	12.6127	12.5891	12.5554	12.5552	12.5982	12.619	12.5162	12.6037	12.5697	12.5987	12.637	12.5826	12.493	12.6163	12.6043	12.6081	12.6266	12.6354	12.6067	12.5905	12.5745	12.6298	12.6151	12.5812	12.6065	12.6085	12.5767	12.592	12.5895	12.6275	12.6204	12.4805
ENSMUSG00000006941	Eif1b;Eif1b	0.00195785	0.968002		8.38933	8.50136	8.37412	8.37479	8.37903	8.44831	8.4225	8.44456	8.41751	8.3663	8.32361	8.17433	8.28619	8.35776	8.47155	8.36791	8.38241	8.3736	8.3882	8.356	8.36671	8.39462	8.2553	8.41501	8.25361	8.48988	8.33397	8.2461	8.48864	8.45258	8.26705	8.38686	8.46576	8.43693	8.39965	8.42532	8.35438	8.38957
ENSMUSG00000006958	Chrd;Chrd	-0.308105	5.02391e-05		7.01828	7.10737	7.23303	6.84584	6.88816	6.82805	6.82727	6.75472	6.98835	7.31991	6.756	7.02485	7.0929	6.9978	7.24269	6.93451	6.68972	6.91916	6.98768	6.95944	7.30142	7.91516	7.58556	7.45013	7.17134	7.27244	6.97628	7.19476	7.1676	7.26037	7.43505	6.91709	7.27901	7.17501	7.24114	7.24869	7.32626	7.12979
ENSMUSG00000006998	Psmd2;Psmd2	-0.0493733	0.154839		12.6169	12.7311	12.6445	12.7725	12.6291	12.6447	12.587	12.6481	12.8524	12.551	12.6179	12.716	12.7551	12.7545	12.6312	12.6314	12.7909	12.4265	12.4604	12.6725	12.6904	12.7942	12.6654	12.7299	12.7711	12.7262	12.7138	12.7911	12.6598	12.7167	12.7206	12.6726	12.7831	12.7062	12.6235	12.7483	12.6343	12.6291
ENSMUSG00000007029	Vars;Vars	-0.0240578	0.487578		10.4111	10.4934	10.3779	10.493	10.3828	10.3536	10.3774	10.4882	10.4945	10.3913	10.3333	10.4704	10.4523	10.4692	10.3772	10.3504	10.5383	10.2837	10.2134	10.3829	10.3992	10.5575	10.3761	10.3952	10.4417	10.4272	10.4071	10.4799	10.5185	10.5023	10.298	10.3975	10.4981	10.3807	10.3382	10.4654	10.4165	10.5064
ENSMUSG00000007030	Vwa7;Vwa7	-0.572875	2.57692e-48		9.33616	9.38677	9.45385	9.17403	8.9716	9.07983	9.18239	9.34494	9.22366	9.04176	9.15682	9.37323	9.31232	9.23499	9.45702	9.30621	9.12903	9.49719	9.31235	9.93844	9.75778	9.87056	9.76279	9.79459	9.75957	9.81943	9.86622	9.96795	9.89785	9.8285	9.8246	9.76997	9.94065	9.88807	9.66993	9.76179	9.8246	9.96663
ENSMUSG00000007033	Hspa1l;Hspa1l	0.110343	0.113697		9.09287	9.17446	9.09562	8.70128	9.0937	8.72861	8.90626	8.76317	9.12894	8.68473	8.6976	9.28881	8.95134	8.77076	8.96377	8.71455	9.08152	8.89968	8.71514	8.76315	8.84036	8.98409	9.13155	8.67055	8.92519	8.80612	8.75409	8.59181	8.7039	8.64049	8.91581	9.00613	8.93527	8.90345	8.81041	8.90288	8.73814	8.44244
ENSMUSG00000007036	Abhd16a;Abhd16a	-0.328082	1.9757e-27		10.5306	10.5775	10.566	10.7324	10.6092	10.6454	10.6176	10.5487	10.6984	10.6778	10.6226	10.6629	10.6255	10.6502	10.7177	10.7635	10.7453	10.5171	10.7645	10.8892	10.8027	10.9391	10.7717	10.8597	10.9092	10.919	11.031	10.9297	11.0271	11.0849	11.0912	11.0182	11.0265	10.9327	11.0496	11.026	11.0976	11.0611
ENSMUSG00000007038	Neu1;Neu1	-0.0432092	0.268857		8.44071	8.59823	8.64268	8.50297	8.6876	8.52902	8.51181	8.42591	8.60699	8.50386	8.43089	8.55664	8.56191	8.58911	8.5335	8.39774	8.67003	8.40909	8.48706	8.53368	8.48183	8.65479	8.56246	8.50532	8.47329	8.6233	8.55927	8.49651	8.58654	8.55954	8.57749	8.73301	8.61769	8.60595	8.58519	8.59006	8.54244	8.6028
ENSMUSG00000007039	Ddah2;Ddah2	0.102979	0.139957		7.36714	7.78423	7.43249	7.21871	7.61312	7.32378	7.47774	7.37618	7.30345	7.09888	7.47702	7.45062	7.35069	7.37056	7.56886	7.22812	7.18893	6.93548	7.33385	7.33191	7.06866	7.44169	7.18831	7.33664	7.31091	7.20391	7.504	7.41151	7.38273	7.07309	7.05675	7.26901	7.20603	7.16473	7.2989	7.21953	7.40887	7.16378
ENSMUSG00000007041	Clic1;Clic1	-0.0692222	0.319946		7.27577	7.5172	7.8813	7.68296	7.75071	7.44218	7.81506	7.40502	7.45088	7.70226	7.57384	7.71418	7.61539	7.59601	7.7257	7.57999	7.37663	7.58959	7.60676	7.58896	7.62856	7.93339	7.83165	7.71524	7.63317	7.96512	7.746	7.74826	7.79138	7.3639	7.73447	7.70383	7.53137	7.47027	7.63419	7.31452	7.52117	7.72676
ENSMUSG00000007050	Lsm2;Lsm2	0.058531	0.490599		6.24669	6.50104	6.40075	6.44743	6.32735	6.58889	6.70274	6.59703	6.1895	6.38259	6.46766	6.55896	6.28468	6.44121	6.3554	6.47241	6.61317	6.51451	6.8814	6.52328	6.3111	6.24076	6.68324	6.47384	6.3468	6.31858	6.69286	6.47495	6.37185	6.49288	6.19503	6.45064	6.3157	6.60482	6.1276	6.35926	6.55884	6.45065
ENSMUSG00000007080	Pole;Pole	0.319189	1.12565e-07		7.36714	7.19918	7.26976	7.29625	7.5668	6.99232	7.11476	7.18987	6.96545	7.4189	7.01931	7.16362	7.34158	7.36114	7.31972	7.31108	7.22024	7.40268	7.28162	6.94724	7.0581	6.75976	6.90182	7.18095	6.90794	7.06732	6.82119	7.08256	6.90204	6.95748	6.61349	6.71701	7.10929	7.07978	6.59541	7.13877	6.96843	7.03197
ENSMUSG00000007097	Atp1a2;Atp1a2	0.118863	9.32205e-07		15.2603	15.1861	15.3116	15.2394	15.1845	15.1985	15.2659	15.1822	15.3409	15.1926	15.2457	15.2865	15.2334	15.2965	15.2551	15.2167	15.3445	15.1693	15.2642	15.0807	15.0834	15.1086	15.1069	15.1241	15.1804	15.205	15.1353	15.1845	15.038	15.171	14.998	15.0832	15.2914	15.1049	15.0092	15.1334	15.0906	15.2667
ENSMUSG00000007107	Atp1a4;Atp1a4	0.0216653	0.942577		3.82086	2.81148	3.66995	4.20104	3.3486	4.64444	3.95209	4.29676	4.32165	3.83959	4.68039	4.24042	4.02917	3.65679	3.20036	4.23189	4.07072	5.52329	4.02602	4.0504	4.22409	4.02487	3.63294	4.50719	4.44487	3.72473	4.24578	4.14583	4.05404	4.12763	4.17692	4.13448	4.19888	4.2768	4.12016	4.18583	4.2185	4.18501
ENSMUSG00000007122	Casq1;Casq1	-0.000419964	0.994671		15.5537	15.5752	15.8059	15.7849	15.7592	15.9503	15.8871	15.7294	15.6838	15.7154	15.9961	15.8718	15.8821	15.7774	15.8969	16.0487	15.6856	15.8991	16.0104	15.7388	15.7681	15.5762	15.5796	15.8596	15.7709	15.7281	15.8805	15.8325	15.8582	15.9238	15.9339	15.9165	15.6833	15.8814	15.9544	15.8435	15.9688	15.8627
ENSMUSG00000007207	Stx1a;Stx1a	-0.109984	0.509354		5.06099	4.17741	5.17005	4.78893	4.49568	4.84117	5.09839	4.65791	4.64357	5.20993	4.55949	4.87873	4.42378	4.3326	4.95409	4.93649	5.17032	5.41107	4.56474	4.96497	4.92788	5.15861	4.96895	4.9287	4.2992	5.11834	4.66608	4.69617	5.23375	5.21651	4.89855	4.75237	4.40857	4.98602	4.84395	4.60199	5.23004	5.48859
ENSMUSG00000007216	Zfp775;Znf775	-0.0237383	0.666793		8.12712	8.05932	7.96767	8.21925	8.25792	8.06607	8.18455	8.13597	8.17957	7.91454	8.1249	8.09329	8.19305	8.32423	8.09791	8.07798	8.44116	8.14361	8.14262	8.03732	8.09946	8.08786	7.97108	8.00869	8.0971	8.22923	8.18819	8.07095	8.22037	8.3043	8.14671	8.26494	8.24673	8.17039	8.17644	8.29628	8.22355	8.32344
ENSMUSG00000007279	Scube2;Scube2	0.253441	0.00812161		6.41029	6.62393	6.99054	6.35985	6.62733	6.79283	6.8665	6.64617	6.62903	6.48584	6.67101	6.96537	6.72378	6.51099	6.89796	6.72188	6.2981	7.09653	6.10294	6.27274	6.20019	6.05343	6.92696	6.7791	6.43664	6.69179	6.50179	6.53303	6.56035	6.33507	5.99711	6.12369	6.56952	6.58953	6.26919	6.35926	6.37678	6.3211
ENSMUSG00000007338	Mrpl49;Mrpl49	0.0562048	0.211036		8.84207	8.74423	8.80476	8.6652	8.76487	8.87052	8.83553	8.87734	8.97694	8.88375	8.85036	8.757	8.8165	8.82656	8.71913	8.72131	8.96314	8.83808	9.02754	8.60915	8.82798	8.72972	8.80543	8.73169	8.61856	8.75914	8.7859	8.7035	8.84905	8.85274	8.86948	8.61513	8.58569	8.84351	8.76672	8.85313	8.86061	9.02649
ENSMUSG00000007379	Dennd2c;Dennd2c	-0.505761	2.37412e-12		7.30379	7.39309	7.20486	7.13677	6.81077	7.61347	7.48616	7.33681	7.44261	7.36575	7.64242	7.29826	7.35069	7.24307	7.44537	7.2563	7.31028	7.12527	7.05146	7.71657	7.53263	7.40732	7.66986	7.77455	8.14586	7.85452	7.57853	7.85457	7.69955	7.88429	8.23368	7.99093	7.75251	7.91238	7.93064	7.6995	8.07046	7.41728
ENSMUSG00000007411	Mark3;Mark3	-0.0102154	0.749324		10.7645	10.7586	10.6546	10.8129	10.7788	10.7285	10.73	10.7191	10.7637	10.6869	10.7315	10.7609	10.764	10.7291	10.777	10.8118	10.7702	10.8032	11.0209	10.829	10.7812	10.7575	10.7524	10.8065	10.6957	10.7379	10.7104	10.7577	10.8396	10.7758	10.8547	10.7326	10.7571	10.8389	10.8329	10.8261	10.7541	10.7636
ENSMUSG00000007415	Gatad1;Gatad1	-0.00791698	0.860733		10.2715	10.3627	10.2215	10.4299	10.3705	10.3516	10.3066	10.2253	10.2225	10.2844	10.4737	10.3291	10.2469	10.3204	10.283	10.3251	10.3376	10.3051	10.586	10.3369	10.3664	10.3549	10.2386	10.3447	10.4319	10.2756	10.2589	10.4157	10.344	10.4097	10.4798	10.3795	10.3493	10.3928	10.3336	10.3046	10.342	10.0711
ENSMUSG00000007458	M6pr;M6pr	0.060977	0.0422335		9.60936	9.49941	9.54657	9.5981	9.62704	9.61492	9.55681	9.51993	9.58462	9.61075	9.52696	9.52169	9.57189	9.54464	9.53985	9.4994	9.52974	9.65087	9.44886	9.44146	9.43548	9.51872	9.51806	9.57447	9.41077	9.5346	9.45159	9.58945	9.54085	9.49909	9.49912	9.6231	9.50017	9.40695	9.58928	9.53008	9.51108	9.27607
ENSMUSG00000007476	Lrrc8a;Lrrc8a	-0.205713	8.3921e-05		9.6554	9.22872	9.55775	9.30642	9.43194	9.14413	9.11883	9.35236	9.45293	9.33697	9.18263	9.26022	9.2959	9.33937	9.33475	9.2721	9.35505	9.36939	9.06113	9.79952	9.60652	9.71239	9.68389	9.49735	9.43495	9.3155	9.58814	9.40931	9.28545	9.46775	9.39982	9.5726	9.5471	9.4709	9.49152	9.494	9.35882	9.78883
ENSMUSG00000007480	Mc5r;Mc5r	0.534612	1.32999e-06		7.17822	7.70292	7.03389	7.74649	7.93219	7.53037	7.49453	7.46103	7.63629	8.02722	7.34608	7.22408	7.29515	7.24307	7.108	7.29305	7.25088	7.11814	7.44657	6.92254	6.39743	5.93778	6.31564	6.34281	6.99331	7.30084	7.20262	7.0026	7.22952	7.3271	6.82245	6.74535	7.139	6.8681	7.14992	7.21953	7.10084	6.80311
ENSMUSG00000007564	Ppp2r1a;Ppp2r1a	-0.0231312	0.303765		10.9925	11.0519	11.0657	11.0684	11.0899	11.0937	11.0427	11.0031	11.0172	11.0434	11.0829	11.0349	11.0831	11.0763	10.9588	11.1496	11.1309	11.0901	11.1389	11.0793	11.1081	11.0281	11.0514	11.1205	11.1185	11.0614	11.0377	11.0705	11.0264	11.1522	11.1727	11.1258	11.0508	11.0364	11.0883	11.0702	11.0947	11.1706
ENSMUSG00000007570	Fance;Fance	-0.141136	0.0191186		7.56536	7.564	7.19534	7.28678	7.41817	7.37231	7.33586	7.28603	7.21884	7.51967	7.28066	7.32217	7.28569	7.50489	7.18208	7.71474	7.5177	7.16733	7.42609	7.50826	7.51729	7.40732	7.38251	7.40392	7.48944	7.56558	7.37052	7.67921	7.63999	7.56688	7.26929	7.27874	7.50118	7.47859	7.54153	7.62733	7.65027	7.8203
ENSMUSG00000007589	Tinf2;Tinf2	-0.125647	0.00259419		8.19852	8.20916	8.10613	8.24881	8.13101	8.2634	8.03187	8.26218	8.29887	8.16323	8.24738	8.06051	8.15716	8.25474	8.1088	8.16481	7.9929	8.12594	8.25136	8.43235	8.21807	8.12005	8.23532	8.23141	8.18268	8.32453	8.35297	8.39054	8.4327	8.33241	8.35244	8.294	8.45399	8.26482	8.43012	8.30556	8.22355	8.04665
ENSMUSG00000007603	Dus3l;Dus3l	-0.0465361	0.33863		8.94055	8.95498	8.89275	9.12175	8.99512	8.92847	8.80219	8.9378	8.93335	8.99586	8.81118	9.00359	8.96623	8.99126	9.03404	8.96565	9.0441	8.98054	9.28229	8.83771	8.93577	9.06624	8.9473	8.89426	8.92208	9.01482	9.06185	8.92573	9.05119	9.11262	9.02712	9.08862	9.05439	8.98747	9.05071	9.08635	9.0244	9.3591
ENSMUSG00000007610	Gtpbp3;Gtpbp3	-0.041646	0.412472		8.24744	8.20424	8.17067	8.06165	8.17799	8.11918	8.2051	8.2303	8.16959	8.30174	7.9852	8.1874	8.33749	8.14379	8.2335	8.19424	8.20076	7.86135	8.08283	8.16389	8.15998	8.12005	8.20481	8.05726	8.02363	8.24394	8.38101	8.21095	8.06486	8.27562	8.2167	8.23027	8.07292	8.32604	8.25149	8.29161	8.16857	8.35688
ENSMUSG00000007613	Tgfbr1;Tgfbr1	-0.07649	0.0566652		10.5246	10.4062	10.4163	10.4951	10.5409	10.4177	10.2911	10.4927	10.3561	10.5674	10.517	10.4361	10.4681	10.4812	10.4971	10.3207	10.3624	10.1967	10.2478	10.6212	10.4865	10.6687	10.3772	10.4325	10.4536	10.4421	10.5894	10.519	10.537	10.4228	10.5447	10.4862	10.5543	10.5511	10.4988	10.6268	10.44	10.2249
ENSMUSG00000007617	Homer1;Homer1	-0.200656	1.6565e-08		11.7023	11.8942	11.6816	11.9724	11.6803	11.8059	11.7482	11.8404	11.9866	11.7084	11.8272	11.9294	11.8081	11.865	11.8879	11.8423	11.7503	11.9225	12.0275	12.0936	12.0796	11.9275	11.9238	11.9288	12.0803	11.9346	12.0293	12.0476	12.0071	12.0589	12.3077	12.0921	11.9295	12.1459	12.114	12.0445	12.0248	11.9352
ENSMUSG00000007653	Gabrb2;Gabrb2	0.3337	0.200226		4.10191	3.91395	3.96694	4.49215	3.4877	3.09886	4.13456	4.37658	3.16974	3.34905	3.73061	3.3414	3.83515	4.3326	3.94693	4.50677	2.84819	3.90825	4.75187	3.95619	3.97736	3.60709	3.03613	4.01133	3.2062	3.72473	3.65022	3.49923	3.75039	3.73685	3.12033	3.20423	4.03998	3.48275	3.48669	4.01534	3.44338	4.48301
ENSMUSG00000007655	Cav1;Cav1	-0.128846	0.000411124		11.7429	11.7873	11.8434	11.5668	11.6929	11.5791	11.5843	11.7843	11.5968	11.6797	11.6777	11.7519	11.6826	11.5513	11.5606	11.6631	11.5213	11.8267	11.7696	11.8857	11.9641	11.9675	11.9909	11.8	11.8398	11.7931	11.7446	11.871	11.7523	11.64	11.6699	11.8563	11.782	11.7425	11.797	11.8005	11.6741	11.7431
ENSMUSG00000007656	Arpp19;Arpp19	-0.250375	4.59889e-18		10.1975	10.1324	10.0967	10.0718	9.9982	9.98239	9.88439	10.132	9.90354	9.94107	10.0572	10.0549	10.0414	10.0747	10.0228	10.009	9.93864	10.0224	10.2381	10.3578	10.2401	10.3538	10.3379	10.2797	10.2567	10.2564	10.3011	10.2919	10.2438	10.2604	10.356	10.1721	10.4623	10.3264	10.1833	10.3207	10.2635	10.3099
ENSMUSG00000007659	Bcl2l1;Bcl2l1	-0.156078	0.0767905		8.94945	8.3087	8.17067	8.24392	8.70553	8.21986	8.02611	8.31885	8.5619	8.28752	8.28599	8.30402	8.53819	8.39052	8.62362	8.19424	8.21637	8.4003	8.196	9.15909	8.5131	8.61393	8.62906	8.53991	8.26346	8.16374	8.39483	8.48552	8.28984	8.58313	8.38826	8.66789	8.42212	8.42837	8.43012	8.53194	8.35438	8.96034
ENSMUSG00000007670	Khsrp;Khsrp	0.00593961	0.899133		9.5066	9.31562	9.5353	9.33885	9.23864	9.36606	9.1536	9.4409	9.27112	9.41753	9.31457	9.29688	9.1857	9.33697	9.39384	9.38704	9.31936	9.33289	9.29552	9.38834	9.39408	9.32518	9.41747	9.33692	9.3357	9.39887	9.41815	9.29857	9.3931	9.37841	9.17802	9.19518	9.42176	9.30069	9.14559	9.26583	9.32247	9.41837
ENSMUSG00000007682	Dio2;Dio2	0.386922	0.000844659		6.60305	6.65309	6.99054	6.9212	7.11971	7.18577	7.2885	6.75472	6.55426	7.31991	7.21212	7.09127	6.99173	6.25039	6.97142	6.3026	6.97312	7.31185	6.54405	6.42118	6.43056	6.67562	6.54398	6.26222	7.03992	6.52527	6.88785	6.80463	6.29669	5.85599	6.61349	6.86639	6.5549	6.46107	6.9481	6.52732	6.55884	5.73457
ENSMUSG00000007721	Ccdc124;Ccdc124	0.0543509	0.521224		9.84056	9.89984	9.60881	9.98224	9.79887	9.89926	9.77353	9.78239	9.75955	9.83589	9.81798	9.83168	9.81338	9.85583	9.96249	9.98114	10.1016	10.3207	10.5439	9.77386	9.68241	9.89402	9.72567	9.73051	9.66423	9.6714	9.90696	9.81249	9.88828	9.99167	9.87056	9.84226	9.98496	9.91284	9.98934	9.80985	9.94022	10.4124
ENSMUSG00000007739	Cct4;Cct4	0.0323648	0.141814		11.0125	11.0327	10.9879	10.9654	10.9785	10.9658	11.0015	10.977	11.0851	10.9412	11.0426	11.0617	11.0188	11.0612	10.9261	10.9426	10.9987	10.8785	10.9366	10.9592	10.9796	11.0074	10.9033	10.911	11.0004	10.9737	10.9967	10.9815	10.9349	10.9493	10.9174	10.9467	10.9848	10.906	10.9569	11.0531	10.9379	10.8927
ENSMUSG00000007777	0610009B22Rik;0610009B22Rik	0.0354747	0.581117		8.54223	8.46483	8.21843	8.49887	8.51537	8.48187	8.51593	8.24633	8.665	8.29701	8.34205	8.46299	8.61201	8.34826	8.4417	8.55351	8.67003	8.14009	8.37045	8.55794	8.42952	8.31342	8.36051	8.5737	8.43457	8.34285	8.37173	8.30145	8.59441	8.418	8.45735	8.43984	8.43415	8.47901	8.39965	8.50803	8.37694	7.95742
ENSMUSG00000007783	Cpt1c;Cpt1c	0.102632	0.319946		6.18775	6.23792	6.49684	6.14613	6.30871	6.14332	6.03475	6.21807	6.35723	6.10837	6.32659	5.93017	6.37673	6.42323	6.37358	6.06832	6.48155	6.52533	6.59386	6.01679	6.14136	6.00827	6.25738	6.01415	5.81484	6.18275	6.1573	6.58886	6.408	5.93146	5.99711	5.96407	6.09093	6.05663	6.38038	6.01915	6.36178	6.81385
ENSMUSG00000007805	Twist2;Twist2	-0.0610704	0.765996		4.33704	4.8156	4.60678	3.83596	3.4877	4.6962	4.13456	4.72044	4.64357	4.42879	4.20378	3.85983	3.93542	4.16955	4.56858	4.30567	4.15954	4.81216	4.46121	5.01256	4.55979	4.55094	4.14236	4.50719	4.69835	4.11426	4.24578	4.8864	4.45056	4.50237	3.8645	3.95201	4.34201	4.35118	3.83792	4.54045	4.28364	4.53588
ENSMUSG00000007812	Zfp655;Zfp655	-0.121792	0.00130544		9.06039	8.90435	8.8898	8.98794	9.08002	8.83921	8.88094	9.00213	8.94218	8.95145	8.98555	8.96616	9.06361	9.13632	9.17547	8.97416	9.01166	8.84458	8.77304	9.05782	9.10181	9.18005	9.03082	9.22444	9.01833	9.13009	9.02085	9.08466	9.07388	9.07982	9.06556	9.09689	9.12785	9.0362	8.93707	9.02868	9.08732	9.33506
ENSMUSG00000007815	Rhoa;Rhoa	-0.010559	0.757382		10.6904	10.657	10.7792	10.6049	10.6206	10.6437	10.7185	10.616	10.6245	10.6466	10.6235	10.666	10.5325	10.6443	10.6808	10.6388	10.57	10.6448	10.4268	10.6164	10.6092	10.7455	10.7577	10.7111	10.7038	10.6329	10.7512	10.59	10.5832	10.6362	10.7055	10.5973	10.5525	10.6335	10.5552	10.6184	10.6304	10.6102
ENSMUSG00000007817	Zmiz1;Zmiz1	-0.0187549	0.822354		10.6672	10.3031	10.3407	10.1984	10.0966	10.2097	10.2875	10.78	10.4301	10.4242	10.1866	10.0797	10.253	10.3192	10.2526	10.4554	10.3245	10.6026	10.3364	10.5127	10.4707	10.5624	10.5367	10.2694	10.3394	10.4495	10.6191	10.2241	10.299	10.5629	10.2334	10.0778	10.518	10.2926	9.97613	10.1599	10.317	10.4981
ENSMUSG00000007827	Ankrd26;Ankrd26	0.0919954	0.104326		7.93145	7.46061	7.78309	7.90958	7.86359	7.8828	7.78808	7.92649	7.83255	7.95108	7.96154	7.74986	7.88359	7.58796	7.88628	8.03524	7.95618	7.76876	7.91175	7.99055	7.76471	7.84627	7.71384	7.66126	7.98246	7.84169	7.85663	7.59991	7.69955	7.79281	7.82688	7.65239	7.70694	7.73622	7.65646	7.82741	7.83544	7.38162
ENSMUSG00000007833	Aldh16a1;Aldh16a1	0.263642	1.88955e-11		8.00157	7.95197	8.21372	8.08369	8.04913	8.12863	8.08273	7.89295	7.88231	8.05547	7.93748	8.00252	7.96888	7.98121	8.03647	8.00233	8.01091	8.14009	8.03856	7.8338	7.75819	7.80066	7.76352	7.83151	7.73583	7.74165	7.75317	7.65979	7.75675	7.61346	7.82688	7.83487	7.85154	7.84962	7.76974	7.85926	7.84087	7.53882
ENSMUSG00000007836	Hnrnpa0;Hnrnpa0	-0.0622495	0.234169		9.36748	9.21167	9.17037	8.98501	9.24356	9.18546	9.08042	9.3622	9.16708	9.35753	9.13847	9.10353	8.94534	9.16095	9.22137	9.14218	8.93511	9.0627	8.8313	9.18009	9.28508	9.19775	9.21809	9.40653	9.3169	9.29917	9.29093	9.04778	9.28059	9.10177	9.05286	9.1614	9.15719	9.34459	9.0451	9.08904	9.2222	9.1921
ENSMUSG00000007837	Prrg2;Prrg2	-0.101472	0.0525382		7.19826	7.28549	7.43249	7.48193	7.44403	7.56558	7.37266	7.26521	7.31255	7.4189	7.42606	7.35343	7.42155	7.24307	7.41935	7.40639	7.32955	7.58442	7.61884	7.2745	7.35418	7.50807	7.47913	7.62949	7.57105	7.61919	7.47827	7.67921	7.47083	7.46896	7.59251	7.52743	7.5755	7.37544	7.53353	7.52776	7.53461	7.39599
ENSMUSG00000007850	Hnrnph1;Hnrnph1	-0.060271	0.0815276		11.5227	11.3737	11.3056	11.3298	11.4514	11.13	11.1801	11.4405	11.2822	11.3572	11.3619	11.3729	11.2236	11.4445	11.3773	11.3449	11.3863	11.4428	11.4286	11.4681	11.4626	11.5398	11.455	11.4385	11.2837	11.3116	11.4879	11.4126	11.4002	11.4359	11.3363	11.3853	11.431	11.3617	11.2952	11.5488	11.4583	11.4107
ENSMUSG00000007867	Ift43;Ift43	-0.0106686	0.901825		6.67634	6.91619	6.68536	6.81982	6.94962	6.88491	6.38021	6.72453	6.71392	7.06593	6.86205	6.83852	6.98004	6.64118	6.72466	6.69468	7.13519	6.54673	6.73371	6.70806	6.85342	6.85209	6.71245	6.87707	6.98142	6.67742	6.72238	6.64261	6.75539	6.67958	6.61349	6.67344	6.89384	6.82959	6.93601	6.95049	6.92826	6.89703
ENSMUSG00000007872	Id3;Id3	-0.188464	0.030791		8.12188	8.15923	7.79574	7.85937	8.44881	7.82585	8.03761	8.01022	8.25233	7.92069	7.74993	8.1117	7.74539	7.899	7.94824	7.9048	8.29689	7.70355	7.6486	8.25575	8.00363	8.57962	8.33726	8.45635	7.81836	7.96512	7.95318	8.13798	8.14739	8.123	7.73447	8.28438	8.03655	7.91851	7.88108	8.42532	8.18996	8.5841
ENSMUSG00000007877	Tcap;Tcap	-0.137907	0.0115442		15.0283	15.0581	14.7171	14.8726	14.9259	14.5361	14.8435	14.9386	15.1207	14.8832	14.8374	14.9351	14.9904	15.1657	15.191	15.0291	15.1171	14.9401	15.1947	14.8889	15.1212	14.9675	15.1116	15.1156	15.1156	15.2934	15.2128	15.126	15.1213	15.205	14.8336	15.165	15.2363	15.072	14.8287	15.1521	15.1372	15.2972
ENSMUSG00000007880	Arid1a;Arid1a	-0.0333716	0.47769		10.3123	10.1194	10.2913	10.1716	10.1302	10.1425	10.2159	10.4168	10.0577	10.2868	10.2231	10.1582	10.1419	10.3033	10.2477	10.0778	10.182	10.4	10.1812	10.3555	10.3318	10.1191	10.325	10.2035	10.3716	10.4239	10.3421	10.1725	10.2109	10.3107	10.1464	10.0595	10.3322	10.289	10.0183	10.1171	10.2503	10.2946
ENSMUSG00000007888	Crlf1;Crlf1	-0.251824	0.00526478		6.30331	6.29453	6.29781	5.79186	6.19148	6.02688	5.98808	6.40099	5.70012	5.82307	6.06312	6.44746	6.28468	6.29063	6.02821	5.95823	5.92007	6.18662	6.15364	6.38548	6.36351	6.78675	6.623	6.10937	6.19031	6.58807	6.30119	6.80463	6.44328	6.07151	6.09946	6.10194	6.52521	6.22433	6.46692	6.12776	6.26832	6.12801
ENSMUSG00000007891	Ctsd;Ctsd	-0.00903094	0.854609		13.3601	13.4982	13.4497	13.4363	13.5289	13.4449	13.5148	13.1986	13.683	13.4862	13.3504	13.4735	13.4907	13.4597	13.4652	13.4042	13.7128	13.355	13.362	13.377	13.3761	13.5462	13.4423	13.4025	13.4793	13.3919	13.419	13.464	13.4035	13.4907	13.672	13.6415	13.3841	13.4987	13.546	13.4628	13.4696	13.4165
ENSMUSG00000007892	Rplp1;Rplp1	0.110037	0.0347169		12.4264	12.4471	12.3617	12.4037	12.5005	12.5397	12.3644	12.4981	12.4588	12.5056	12.42	12.4339	12.4781	12.4476	12.5426	12.5821	12.5413	12.6753	12.9467	12.2793	12.2738	12.3983	12.2881	12.2852	12.2725	12.3599	12.3714	12.3356	12.4346	12.4903	12.3449	12.4104	12.3663	12.3932	12.4759	12.3987	12.4008	12.8931
ENSMUSG00000007908	Hmgcll1;Hmgcll1	0.469032	0.00132351		4.40761	4.4673	4.42333	4.89243	4.56016	4.64444	4.63621	4.78037	4.39204	4.68169	4.94457	4.79009	4.73331	4.84604	4.43645	4.50677	4.98831	4.66333	4.75187	3.85539	4.72915	4.34845	3.63294	4.10673	4.51254	4.55249	4.47118	3.7153	5.01676	3.94543	4.353	3.95201	3.76305	4.2768	4.55885	4.26407	4.34596	4.24974
ENSMUSG00000007950	Abhd8;Abhd8	0.185675	0.000672506		8.54614	8.51334	8.50312	8.8044	8.70553	8.86205	8.67906	8.47207	8.77445	8.56801	8.52269	8.67275	8.5342	8.48458	8.47997	8.75133	8.78964	8.59522	8.26295	8.31862	8.37524	8.1094	8.44992	8.33354	8.29262	8.44393	8.30987	8.55724	8.57863	8.51115	8.34204	8.34581	8.39775	8.48728	8.73569	8.48779	8.29638	8.64553
ENSMUSG00000007987	Ift22;Ift22	0.0249196	0.800291		6.67634	6.54836	6.41722	6.37779	6.38188	6.42984	6.68822	6.52878	6.71392	6.61292	6.43367	6.59864	6.94438	6.52792	6.29944	6.56547	6.62881	6.08788	6.98768	6.70806	6.65743	6.50733	6.56013	6.6265	6.50468	6.64825	6.43203	6.62936	6.35342	6.19916	6.36904	6.68811	6.44819	6.47776	6.79594	6.64895	6.49151	6.36559
ENSMUSG00000007989	Fzd3;Fzd3	0.163858	0.278099		6.96077	6.84217	6.31549	5.84443	6.39961	6.02688	5.78467	6.59703	6.12896	6.10837	6.17022	6.06849	5.99049	6.03043	6.00507	6.2661	5.787	5.90108	6.06813	6.23311	6.61482	6.11861	6.31564	6.36227	5.78779	5.42397	5.67395	5.30834	6.44328	5.66282	5.67125	5.98798	5.94157	5.76168	6.03998	6.04153	6.02336	6.70265
ENSMUSG00000008035	Mid1ip1;Mid1ip1	-0.289617	1.17724e-07		8.82927	8.94912	8.46007	8.49887	8.79532	8.49289	8.3226	8.57295	8.60329	8.64438	8.68681	8.4594	8.6158	8.51886	8.73328	8.58349	8.32116	8.65311	8.69817	8.92112	8.96433	8.90624	8.89731	8.88083	9.14899	9.0262	8.53868	8.74403	8.86214	9.02918	8.95388	8.868	9.03609	9.03055	8.973	8.61266	8.86859	8.66048
ENSMUSG00000008036	Ap2s1;Ap2s1	0.0748907	0.174835		8.8642	8.92243	8.69426	8.87875	8.85437	8.83633	8.80219	8.84963	8.98265	8.88059	8.6976	8.96109	8.7423	8.83339	8.96377	8.88069	8.90331	9.23576	8.98385	8.777	8.70474	8.87514	8.87165	8.64297	8.68606	8.72111	8.72522	8.73786	8.87511	8.81338	8.80657	8.80881	8.7228	8.77423	8.79711	8.87199	8.85258	9.27802
ENSMUSG00000008090	Fgfrl1;Fgfrl1	0.0698484	0.115249		8.95241	8.91643	9.19684	9.07301	9.19108	9.07005	9.08873	9.1429	9.0738	9.23198	9.18007	9.08036	9.06914	8.95417	9.25853	8.84401	9.10687	9.07011	9.31607	9.09974	8.95866	8.99859	9.03949	9.05837	9.16222	9.00334	8.99991	9.14176	9.07388	9.04059	8.80657	8.868	8.88647	8.99619	9.08941	9.03985	9.1189	9.13756
ENSMUSG00000008129	4930432K21Rik;4930432K21Rik	-0.14276	0.445324		4.01417	4.17741	3.87457	4.11806	3.73117	4.53501	4.63621	3.56402	3.90664	4.12194	3.93883	4.36838	4.02917	4.3326	4.04093	4.15412	4.66333	4.15118	4.56474	4.0504	4.22409	4.2741	4.58278	4.10673	4.37388	4.27559	4.32489	4.64441	4.45056	4.36392	4.17692	4.21773	4.59162	4.2768	4.12016	4.66102	4.15028	3.52506
ENSMUSG00000008136	Fhl2;Fhl2	-0.0048456	0.976078		6.7324	6.43543	6.75178	6.18742	6.17098	6.12455	6.16633	6.51121	6.30346	6.43514	6.12833	7.31424	6.44636	6.40501	6.60664	5.98093	6.21765	6.30439	6.72256	6.69353	6.39743	6.57082	6.4944	6.01415	6.53754	6.20295	5.94832	6.10551	6.33476	6.25898	6.17172	6.58213	6.72127	6.76304	7.05253	6.54309	6.6357	6.17876
ENSMUSG00000008140	Emc10;Emc10	0.17407	3.05127e-10		9.87366	9.994	9.81858	9.84384	9.98358	9.91709	10.0398	9.83808	9.9712	10.0864	9.90584	9.93863	9.91819	9.83047	9.97296	9.96699	10.1002	10.0003	9.92562	9.70311	9.67033	9.80771	9.68941	9.72112	9.79227	9.70011	9.73839	9.75874	9.79579	9.78168	9.83762	9.81077	9.71431	9.73848	9.85781	9.76851	9.86107	9.89508
ENSMUSG00000008153	Clstn3;Clstn3	0.784416	7.74605e-08		5.06099	4.4673	5.57412	5.62157	5.24892	5.9002	5.34052	5.27286	5.95388	5.20993	5.59433	6.19471	5.7638	5.18178	5.33425	4.98221	5.03601	5.8155	5.06604	4.57898	4.43472	5.11668	4.91972	4.98	5.10136	4.98468	4.24578	4.53498	5.01676	4.4348	4.78027	5.41287	4.59162	4.73136	4.73657	4.47615	4.57138	4.48301
ENSMUSG00000008167	Fbxw9;Fbxw9	-0.0381028	0.760388		5.30235	5.86694	5.76631	5.87001	5.74127	5.63443	5.88996	5.73331	5.24762	5.71388	5.71245	5.2877	6.01362	5.30475	5.80526	5.68167	5.57733	5.91761	5.3531	5.41798	5.58694	5.81205	5.94929	5.68376	5.70344	5.91525	5.51434	5.63439	6.21741	5.57139	5.24963	5.81162	5.61501	5.5569	5.89769	5.478	5.90415	5.56688
ENSMUSG00000008200	Fnbp4;Fnbp4	-0.0334644	0.460653		9.45963	9.41683	9.52204	9.35931	9.28707	9.29231	9.30168	9.56748	9.2641	9.48969	9.3852	9.4798	9.29826	9.51522	9.3463	9.52279	9.3574	9.43686	9.50037	9.59784	9.44159	9.44439	9.32122	9.58279	9.39741	9.44201	9.37	9.47189	9.52036	9.48455	9.30394	9.23069	9.45954	9.48129	9.27115	9.50814	9.44854	9.63225
ENSMUSG00000008206	Cers4;Cers4	-0.0506093	0.413787		7.61094	7.65328	7.7639	7.59364	7.73683	7.53748	7.52754	7.57539	7.33058	7.66608	7.58162	7.40658	7.61539	7.71905	7.45394	7.57999	7.37663	7.52635	7.73437	7.70937	7.74508	7.45858	7.81154	7.72279	7.68541	7.64895	7.61834	7.55156	7.805	7.43478	7.7265	7.84145	7.68697	7.37544	7.40791	7.42081	7.5742	7.68056
ENSMUSG00000008226	Scrn3;Scrn3	0.0403148	0.221647		10.5087	10.5699	10.5076	10.5584	10.5715	10.6163	10.6148	10.4251	10.5542	10.494	10.5707	10.5603	10.6488	10.601	10.6854	10.6845	10.5862	10.3292	10.7238	10.5535	10.62	10.5477	10.4549	10.5153	10.5167	10.44	10.4953	10.4669	10.4519	10.5669	10.5783	10.6194	10.6128	10.507	10.4947	10.542	10.5524	10.5359
ENSMUSG00000008301	Phax;Phax	-0.0129956	0.795143		8.40666	8.37144	8.14619	8.34773	8.28201	8.15661	8.22536	8.21952	8.28968	8.30645	8.16689	8.13887	8.0494	8.2394	8.37107	8.19424	8.37779	8.26157	8.41616	8.30913	8.38795	8.12005	8.33726	8.32365	8.13517	8.31528	8.20398	8.2461	8.26047	8.2948	8.37302	8.31778	8.27377	8.28393	8.28998	8.34209	8.26042	8.18961
ENSMUSG00000008305	Tle1;Tle1	0.00142322	0.981489		9.73988	9.49338	9.60881	9.59235	9.78038	9.54078	9.49348	9.57596	9.3506	9.70649	9.4333	9.72962	9.32623	9.55706	9.46764	9.69227	9.45275	9.51223	9.35811	9.71035	9.60652	9.56037	9.51392	9.59518	9.34269	9.45049	9.4091	9.57397	9.49326	9.5618	9.56768	9.45743	9.64007	9.58511	9.5282	9.74824	9.52798	9.56389
ENSMUSG00000008307	1700109H08Rik;1700109H08Rik	-0.0750232	0.1599		7.73961	7.59438	7.564	7.80735	7.78484	7.64014	7.59137	7.73534	7.76785	7.6879	7.77729	7.6273	7.51364	7.99953	7.78803	7.76138	7.79224	7.8355	7.85672	7.82049	7.84678	7.58696	7.74244	7.64546	7.62555	7.69248	7.84326	7.97992	7.90327	7.97627	7.73447	7.78797	7.7716	7.84962	7.67839	7.85295	7.98981	7.89303
ENSMUSG00000008318	Relt;Relt	-0.523936	1.2516e-19		8.07387	8.12842	8.22312	8.16861	7.96828	8.03123	8.17936	8.27265	8.18949	8.20418	8.26198	8.15227	8.21815	8.01162	8.09791	7.83175	8.24202	8.6029	8.16338	8.41916	8.40472	8.75728	8.7073	8.25763	8.80215	8.44393	8.60754	8.70666	8.59833	8.71358	8.90171	8.80208	8.65587	8.80102	9.00227	8.68555	8.7895	8.78035
ENSMUSG00000008333	Snrpb2;Snrpb2	0.163615	2.49021e-05		8.18853	8.18441	8.1112	8.27777	8.15208	8.20207	8.2051	8.05942	8.21398	8.07216	8.11957	8.12535	8.1415	8.23425	8.28243	8.35927	8.35446	8.03042	8.34523	8.00239	7.96457	8.15154	8.09822	7.93911	8.04092	8.02309	8.11774	7.90492	7.98931	8.01148	7.96885	8.11012	8.0933	8.03591	7.99613	8.07539	8.08424	8.00038
ENSMUSG00000008348	Ubc;Ubc	-0.255949	5.57568e-08		12.774	12.6636	12.5382	12.4711	12.5428	12.5934	12.3639	12.4251	12.2983	12.5599	12.4863	12.4183	12.546	12.6496	12.3776	12.3951	12.4205	12.3764	12.4895	12.8864	12.6492	13.0425	12.6509	12.8958	12.6503	12.7513	12.642	12.4957	12.8141	12.7335	12.7006	13.0404	12.498	12.7737	12.8155	12.6477	12.6539	12.8523
ENSMUSG00000008373	Prpf31;Prpf31	0.00283577	0.960792		8.65167	8.73062	8.54493	8.82417	8.65476	8.85921	8.70454	8.67514	8.81984	8.5562	8.7083	8.67275	8.5302	8.58102	8.56549	8.84091	8.77214	8.84025	8.96031	8.54182	8.74809	8.81085	8.74312	8.72418	8.607	8.59683	8.6504	8.58839	8.72196	8.71001	8.83652	8.67528	8.7228	8.66547	8.87513	8.7851	8.7294	8.80209
ENSMUSG00000008384	Sertad1;Sertad1	-0.115877	0.151626		7.47787	7.26675	7.20486	7.11554	7.28143	7.03314	7.16807	7.1676	7.15954	7.33842	7.21212	7.02485	6.6371	7.35166	7.28172	7.47995	6.74817	6.84335	6.51849	7.45758	7.24665	7.11957	7.30794	7.22413	7.23281	7.35601	7.03628	7.34822	7.25952	7.30835	7.1551	7.16796	7.10929	7.22531	7.39031	7.39496	7.23039	7.14689
ENSMUSG00000008393	Carhsp1;Carhsp1	0.0548119	0.370755		8.48626	8.34935	8.46007	8.34773	8.44455	8.29731	8.32729	8.30871	8.38768	8.44528	8.28122	8.42302	8.54217	8.33869	8.15683	8.00233	8.13657	8.63573	8.44018	8.29957	8.29655	8.61393	8.48419	8.35799	8.33529	8.31528	8.25537	8.49651	8.25055	8.07942	8.26705	8.43984	8.2871	8.25516	8.35496	8.22471	8.12035	8.12638
ENSMUSG00000008398	Elk3;Elk3	-0.146391	0.000193691		8.5617	8.60943	8.77632	8.63194	8.62869	8.47077	8.61907	8.68693	8.70702	8.59905	8.50233	8.61908	8.55799	8.36719	8.616	8.54592	8.60431	8.46918	8.68099	8.78044	8.78699	8.85933	8.89731	8.77952	8.78856	8.68206	8.7824	8.90388	8.60613	8.54359	8.55515	8.64175	8.79301	8.80764	8.67154	8.79172	8.6909	8.61206
ENSMUSG00000008429	Herpud2;Herpud2	-0.0323246	0.332612		10.1962	10.2288	10.1605	10.1457	10.0552	10.0622	10.0239	10.1392	10.0137	10.0602	10.1294	10.2638	10.083	10.1667	10.1783	9.96272	10.1873	10.1086	10.1689	10.2748	10.1963	10.0801	10.0823	10.1749	10.2763	10.1394	10.2411	10.1793	10.1981	10.1409	10.0554	10.0889	10.2081	10.1797	10.0082	10.1663	10.1392	10.1249
ENSMUSG00000008435	Rdh13;Rdh13	-0.0519945	0.227761		8.95535	8.90132	9.11593	9.11374	9.08825	9.09678	8.76807	8.96064	8.97408	8.95445	9.12788	9.05918	8.97214	8.97901	8.96077	8.80638	8.80349	8.85748	9.24965	9.02629	9.02525	9.13874	8.92876	8.94355	8.98597	9.05705	9.10731	9.04529	8.99881	9.02631	9.09992	8.99438	9.09032	9.01919	9.03663	9.06738	9.13663	9.08309
ENSMUSG00000008450	Nutf2;Nutf2	-0.0652328	0.234631		8.18853	8.19436	8.2601	8.23411	8.17284	8.20207	8.2051	8.28821	8.16457	8.34357	8.42658	8.34349	8.32368	8.29979	8.30155	8.29279	8.37779	8.2648	8.2668	8.19	8.15007	8.37252	8.18412	8.39625	8.22867	8.32913	8.24014	8.42162	8.35148	8.36454	8.45252	8.34581	8.27377	8.28393	8.32284	8.28694	8.18144	8.842
ENSMUSG00000008475	Arpc5;Arpc5	0.0140479	0.808943		8.13754	8.18441	8.38672	8.11612	8.28678	8.20653	8.23038	8.42122	8.15953	8.25865	8.25713	8.26344	8.25257	8.22909	8.20839	8.2467	8.15289	8.35855	7.96003	8.33743	8.28301	8.27581	8.35125	8.18844	8.3446	8.29189	8.00814	8.20203	8.29949	8.08494	8.15861	8.39583	8.14791	8.12341	8.31819	8.05353	8.19843	7.98144
ENSMUSG00000008496	Pou2f2;Pou2f2	-0.158468	0.645614		3.18044	3.3277	3.55561	3.19222	3.3486	3.24503	2.83394	2.87862	2.80721	3.48818	3.02186	2.90809	3.01951	3.0542	2.6033	2.79867	3.22264	3.02331	4.40651	3.03379	2.98495	3.60709	3.03613	3.24973	3.62838	3.8324	3.52179	3.37771	3.63309	2.60261	2.66628	3.03091	3.28481	3.1903	3.02146	3.1813	3.55312	3.72042
ENSMUSG00000008540	Mgst1;Mgst1	-1.10924	2.40839e-42		8.19852	8.29489	8.19475	8.07821	8.35652	8.56774	8.33664	7.79467	8.4875	8.45804	7.79748	7.99758	8.39585	7.83242	7.77441	8.06741	8.13657	7.9841	8.17978	9.18788	9.17207	9.58749	9.26812	9.28688	9.17533	8.86754	8.97253	8.97632	9.08787	9.11532	9.67102	9.90954	9.15234	9.26986	9.52619	9.30337	9.1189	9.10075
ENSMUSG00000008575	Nfib;Nfib	-0.0637412	0.00355442		12.4232	12.4293	12.5128	12.5312	12.4025	12.5808	12.5316	12.5595	12.4787	12.4329	12.59	12.4961	12.5097	12.4738	12.5905	12.5093	12.4669	12.5931	12.5911	12.6122	12.5792	12.4739	12.5405	12.5312	12.6526	12.5053	12.6513	12.5809	12.545	12.5739	12.6079	12.5522	12.5918	12.6371	12.5193	12.5848	12.6034	12.5849
ENSMUSG00000008604	Ubqln4;Ubqln4	-0.164904	7.57264e-17		11.2938	11.2557	11.2918	11.2698	11.3278	11.2084	11.2479	11.2575	11.3046	11.2856	11.2399	11.314	11.2854	11.2167	11.3222	11.1818	11.3496	11.2702	11.3102	11.3745	11.3733	11.4806	11.4431	11.4048	11.4739	11.3781	11.4061	11.3814	11.4069	11.5416	11.5268	11.5389	11.3951	11.4196	11.3774	11.4524	11.4325	11.5441
ENSMUSG00000008658	Rbfox1;Rbfox1	-0.137899	0.00620762		12.3731	12.5172	12.0383	12.3099	12.2194	12.0872	12.0478	12.298	12.4043	12.2107	12.0469	12.015	12.1109	12.306	12.1194	12.2812	12.3588	12.3627	12.6222	12.4491	12.3876	12.4355	12.2265	12.4397	12.3457	12.3398	12.4161	12.3109	12.3926	12.6028	12.4327	12.2509	12.4405	12.4365	12.2401	12.4495	12.3683	12.5144
ENSMUSG00000008668	Rps18;Rps18	0.136211	6.70758e-06		11.4335	11.4343	11.3194	11.5422	11.4386	11.5126	11.3803	11.4387	11.4789	11.5292	11.433	11.4567	11.5155	11.5114	11.506	11.5717	11.6253	11.3756	11.4858	11.2688	11.2272	11.3068	11.1507	11.2876	11.3366	11.4517	11.3152	11.3172	11.3957	11.4884	11.2082	11.2995	11.3879	11.3305	11.4316	11.4003	11.2797	11.4911
ENSMUSG00000008682	Rpl10;Rpl10	0.203046	8.98383e-09		11.9049	11.9908	11.8258	11.8857	12.0099	11.9262	11.94	12.0084	12.031	11.9823	11.9514	11.9962	11.9698	12.0696	12.0186	12.1131	11.9248	11.5424	11.7556	11.6064	11.7396	11.7745	11.6191	11.6547	11.7685	11.8318	11.7247	11.726	11.7905	11.854	11.8301	11.7278	11.7203	11.7804	11.74	11.7853	11.7448	11.6325
ENSMUSG00000008683	Rps15a;Rps15a	0.0905115	0.00160186		11.0509	11.032	10.9388	11.0822	11.0063	11.1111	11.0233	11.0008	11.1069	11.0967	11.1551	11.0723	11.1394	11.0633	11.0344	11.154	10.9699	10.8838	10.9928	10.9432	10.8916	10.8347	10.8286	11.0153	10.8942	11.0021	10.9515	10.927	10.9814	11.0459	10.9528	10.9097	10.9663	10.9723	10.9351	11.0281	10.9436	11.157
ENSMUSG00000008690	Ncaph2;Ncaph2	0.0214562	0.599699		10.3031	10.2693	10.289	10.3194	10.2741	10.3344	10.226	10.2573	10.3272	10.3104	10.2888	10.3813	10.4191	10.2773	10.3996	10.3817	10.3542	10.0914	10.5713	10.2163	10.2506	10.2339	10.1466	10.33	10.2192	10.3179	10.2373	10.3159	10.2918	10.4207	10.2502	10.2826	10.2709	10.3447	10.3565	10.3691	10.3695	10.4533
ENSMUSG00000008730	Hipk1;Hipk1	-0.200627	6.07681e-09		11.5686	11.3841	11.2073	11.3476	11.3237	11.2101	11.2185	11.3849	11.3861	11.3858	11.2787	11.2727	11.2061	11.3108	11.3683	11.2937	11.2727	11.3043	11.3121	11.8204	11.6023	11.4884	11.6297	11.562	11.4005	11.3087	11.4965	11.4466	11.4904	11.5782	11.5348	11.5569	11.4345	11.47	11.4535	11.5307	11.4406	11.5729
ENSMUSG00000008734	Gprc5b;Gprc5b	-0.417797	1.16156e-15		9.3807	9.1969	9.23449	9.21454	9.08825	9.0503	9.06363	9.28414	9.15448	9.14527	9.24277	9.08735	9.11797	9.27314	9.38491	9.47961	9.04701	9.53115	9.31235	9.53609	9.80118	9.4779	9.48248	9.71356	9.58394	9.75588	9.7811	9.99403	9.71692	9.75769	9.53837	9.32991	9.4906	9.64177	9.46022	9.55363	9.71227	9.82113
ENSMUSG00000008763	Man1a2;Man1a2	-0.0136015	0.693245		9.72441	9.69782	9.53152	9.63214	9.75822	9.66286	9.66461	9.55252	9.4875	9.71182	9.72617	9.66254	9.62353	9.55293	9.57955	9.59814	9.47671	9.68746	9.61033	9.67011	9.66337	9.67134	9.70584	9.62771	9.68271	9.70366	9.57404	9.63988	9.62582	9.60085	9.64587	9.59223	9.59968	9.72455	9.58348	9.67136	9.59045	9.67117
ENSMUSG00000008813	Tppp2;Tppp2	0.503696	0.000705421		5.57186	4.96257	5.2084	4.989	5.08329	5.20498	4.96016	5.3929	4.39204	5.68524	5.24821	5.5259	4.27862	4.84604	4.90493	5.15185	4.8879	5.28937	4.56474	4.70019	4.22409	4.78311	4.45037	4.70308	4.75533	4.34995	4.47118	4.74613	4.37949	5.09046	4.84062	4.75237	5.19222	5.0765	4.67973	4.82487	4.34596	3.80899
ENSMUSG00000008822	Acyp1;Acyp1	0.26299	5.57021e-06		8.41525	8.5641	8.40747	8.59789	8.4949	8.53968	8.47844	8.3927	8.71734	8.32976	8.55071	8.57665	8.54614	8.6131	8.09791	8.61285	8.58439	8.37958	8.18386	8.12112	8.20376	8.2175	8.20481	7.95842	8.41702	8.15339	8.14524	7.97469	8.23554	8.10138	8.51404	8.50757	8.22842	8.37142	8.48507	8.10758	7.93003	8.23028
ENSMUSG00000008845	Cd163;Cd163	-0.0341034	0.819175		9.07942	8.43996	8.57459	8.46149	8.45306	8.50382	8.55648	8.75945	8.87311	8.41071	8.25226	8.21745	8.3329	8.67521	8.56549	8.25138	7.49228	8.61055	8.31585	8.92423	8.41303	8.51249	8.57046	8.95321	8.46478	8.77272	8.46637	8.58153	8.82585	8.26593	8.79899	8.56434	7.80287	8.13398	8.46838	8.49997	7.78572	8.66048
ENSMUSG00000008855	Hdac5;Hdac5	-0.109495	0.00209528		10.8446	10.7204	10.7704	10.66	10.6698	10.6011	10.6959	10.7855	10.6853	10.7727	10.6112	10.6425	10.6339	10.8281	10.7052	10.84	10.6641	10.8066	10.9208	10.9019	10.8137	10.7125	10.8778	10.8242	10.8211	10.9327	10.7476	10.8718	10.9043	10.8385	10.6706	10.704	10.9186	10.8046	10.7738	10.9258	10.7916	11.0857
ENSMUSG00000008859	Rala;Rala	-0.0411576	0.332122		9.20113	9.28568	9.27796	9.42767	9.37483	9.47193	9.25809	9.33748	9.23088	9.23445	9.39847	9.47802	9.43728	9.35369	9.35777	9.23953	9.33135	9.36186	9.57356	9.42177	9.46576	9.40356	9.34239	9.43897	9.39068	9.20964	9.2459	9.31522	9.43969	9.32344	9.53609	9.42932	9.46541	9.4957	9.43682	9.45492	9.42708	9.21457
ENSMUSG00000008874	Clec3a;Clec3a	1.1767	0.158075		2	5.86694	3.14551	2	5.24892	3.98871	5.09839	2	3.16974	8.15281	4.42754	2.28586	3.34531	2.34385	4.04093	2	2.34113	3.69476	2	2.60758	3.15319	3.83105	2	2	6.55369	2.32899	2	2.93618	3.21014	3.49294	2.37127	5.05367	2.78094	2.59722	3.34764	2	2.71795	2.70132
ENSMUSG00000008892	Vdac3;Vdac3	-0.0698606	0.0198693		12.2543	12.2959	12.212	12.2584	12.2585	12.271	12.3443	12.226	12.2297	12.2482	12.3579	12.3253	12.3285	12.3152	12.3093	12.2954	12.3277	11.9951	12.1795	12.3411	12.3661	12.2943	12.2725	12.3294	12.3199	12.3569	12.3435	12.3659	12.2962	12.3795	12.4355	12.3672	12.3699	12.3589	12.3202	12.4055	12.3683	12.0701
ENSMUSG00000008958	Vps72;Vps72	-0.409662	1.25802e-23		9.47819	9.33599	9.35476	9.38172	9.31536	9.28599	9.08319	9.40089	9.42172	9.54453	9.33543	9.35016	9.2504	9.47214	9.62579	9.41022	9.51929	9.27636	9.75416	9.74422	9.72644	9.76424	9.63325	9.70406	9.73322	9.82921	9.82599	9.75111	9.82115	9.9286	9.88137	9.82909	9.91655	9.85809	9.7973	9.97598	9.8624	9.85012
ENSMUSG00000008976	Gabpa;Gabpa	0.0652596	0.0264601		10.1273	10.0635	10.0657	10.1045	10.0213	10.0597	9.97692	10.0553	9.96833	10.1041	10.1648	10.0703	9.98259	9.9779	10.0054	9.90455	10.0046	10.1264	10.0367	10.1069	9.89319	9.91405	9.93836	10.0649	9.93628	9.98318	9.96677	9.93736	9.94475	9.98135	9.84684	10.002	10.0555	10.015	9.99664	9.98323	9.87567	10.1378
ENSMUSG00000008999	Bmp7;Bmp7	1.09608	5.35089e-22		5.87556	5.46818	5.60319	5.76484	5.46639	5.68653	5.78467	5.314	5.78104	5.89986	5.43163	5.60597	5.559	5.30475	5.40666	5.37392	4.8879	5.85034	5.38173	4.44664	4.78146	4.9356	4.91972	4.36006	4.96308	4.83736	4.16207	4.21842	4.30475	3.84491	4.50991	4.80716	4.89999	4.73136	4.55885	4.26407	4.85468	4.53588
ENSMUSG00000009013	Dynll1;Dynll1	0.241972	4.55513e-06		8.7295	8.9104	8.55612	8.86291	8.83821	8.816	8.68639	8.62291	8.81984	8.56408	8.67595	8.88556	8.86815	8.35776	8.4417	8.67333	8.77917	8.77373	8.84935	8.48812	8.44582	8.75386	8.58237	8.31868	8.30699	8.39647	8.57958	8.45204	8.51789	8.3043	8.47173	8.32719	8.27377	8.58684	8.74957	8.41678	8.56555	8.64853
ENSMUSG00000009030	Pdcl;Pdcl	0.111698	0.0102279		8.27129	8.3932	8.43603	8.47406	8.42737	8.54675	8.31317	8.20319	8.32609	8.23415	8.40481	8.43768	8.2477	8.34826	8.33441	8.30633	8.45439	8.35855	8.44358	8.2705	8.23223	8.1094	8.29927	8.09847	8.27811	8.34285	8.38563	8.06111	8.19473	8.12836	8.54158	8.34581	8.20988	8.21589	8.30885	8.13386	8.29638	8.41095
ENSMUSG00000009035	Tmem184b;Tmem184b	0.0332948	0.517754		8.99886	9.0512	9.14588	8.93134	9.06622	9.19898	9.07205	9.03633	9.13665	8.96044	9.08198	9.11726	8.93023	8.7201	9.04542	8.86247	9.03826	9.36186	9.07654	8.93044	9.00615	9.11498	9.20531	8.94678	9.16222	8.93854	9.04734	9.05771	8.96584	8.94972	9.03683	9.0032	8.95767	8.85953	9.04228	9.07011	9.03862	8.99143
ENSMUSG00000009073	Nf2;Nf2	-0.0207158	0.355623		10.999	11.0574	11.0935	11.0377	11.0476	11.0182	11.0682	11.0296	11.0296	10.9748	11.0213	10.9995	10.9841	11.0612	10.9931	10.9361	11.0432	11.0992	11.0865	11.0382	11.0559	11.1225	11.0291	11.1648	11.1041	10.9715	11.0523	11.0156	11.0373	11.0444	11.1242	10.997	11.0728	11.0087	10.9974	11.077	11.0113	11.0633
ENSMUSG00000009076	Zmat5;Zmat5	0.0835095	0.14256		7.81943	7.79734	7.66397	7.92186	7.61312	7.91592	7.93678	7.80912	7.94218	7.73057	7.64242	7.98765	8.00394	7.99345	7.98419	7.95725	8.12559	7.68919	8.13001	7.82716	7.84063	7.74669	7.71384	7.66126	7.62555	7.82223	7.71696	7.76653	7.81177	7.89061	7.87818	7.90562	7.89862	7.7011	7.67112	7.82095	7.80803	8.04665
ENSMUSG00000009079	Ewsr1;Ewsr1	0.0209474	0.721298		10.9392	10.9059	10.9209	10.9474	10.9328	10.8093	10.8018	10.8844	11.0884	10.8658	10.9067	10.8844	10.8404	11.0266	10.9184	11.0856	11.0976	11.2925	11.3713	11.0018	10.9556	10.9072	10.8826	10.985	10.9767	10.9641	10.9032	10.9769	10.9701	11.0115	10.9086	10.905	11.0179	10.8819	10.832	11.0239	10.8975	11.235
ENSMUSG00000009090	Ap1b1;Ap1b1	-0.114038	2.40862e-05		10.4711	10.4126	10.4686	10.4786	10.3716	10.5457	10.4318	10.5379	10.5533	10.3858	10.518	10.5459	10.5435	10.5027	10.4878	10.4675	10.5175	10.4441	10.319	10.5685	10.4486	10.5981	10.5869	10.5098	10.6635	10.4974	10.702	10.5968	10.5663	10.687	10.7156	10.4873	10.5897	10.6213	10.4988	10.6053	10.6598	10.5481
ENSMUSG00000009097	Tbx1;Tbx1	0.0364798	0.751775		6.67634	6.57907	6.4496	6.30463	6.38188	6.82805	6.65872	6.89687	6.80703	6.86354	6.61144	6.35778	6.60701	6.1446	6.15975	6.7748	6.5652	6.55732	6.23436	6.70806	6.43056	6.55521	6.59191	6.71999	6.58546	6.50913	6.51871	6.60248	6.39004	6.33507	5.67125	6.70263	6.46392	6.97782	6.38038	6.34133	6.30015	6.85604
ENSMUSG00000009112	Bcl2l13;Bcl2l13	0.0226023	0.346971		11.2984	11.3327	11.236	11.3049	11.1964	11.2721	11.2633	11.327	11.2164	11.2993	11.2972	11.3259	11.2735	11.2452	11.2643	11.2406	11.3288	11.2585	11.2406	11.2713	11.2159	11.2898	11.2722	11.2844	11.2451	11.1789	11.2766	11.2652	11.2276	11.296	11.4134	11.2953	11.2202	11.2256	11.2803	11.1872	11.2398	11.106
ENSMUSG00000009145	Dqx1;Dqx1	0.433849	0.00346266		4.47489	5.00842	5.17005	5.0795	4.73791	4.53501	4.75247	3.92424	5.20915	4.42879	4.79193	4.92108	5.32024	4.73378	4.68962	4.78993	5.12692	5.2111	4.87783	4.37563	4.36787	4.72847	4.51809	4.64069	3.85383	4.48809	4.72561	4.53498	4.30475	4.12763	4.17692	4.80716	4.27222	4.2768	4.67973	4.47615	4.28364	5.25629
ENSMUSG00000009207	Lnpk;Lnpk	0.172132	1.98065e-06		10.6103	10.5813	10.6649	10.8423	10.5803	10.799	10.7059	10.7229	10.5163	10.5427	10.8587	10.6922	10.6879	10.613	10.6863	10.8023	10.6876	10.4356	10.5975	10.5695	10.5311	10.5228	10.4869	10.5945	10.4928	10.3802	10.5529	10.5848	10.4443	10.469	10.4205	10.5019	10.5816	10.5639	10.3857	10.574	10.4839	10.2498
ENSMUSG00000009210	Prr29;Prr29	0.0988491	0.400507		6.08384	5.84183	6.10802	6.52999	6.48512	6.73214	6.75942	6.30224	6.89449	6.19218	6.79669	6.41818	6.70969	5.8537	6.51133	6.78774	6.44667	6.30439	6.851	6.19236	6.10077	5.98516	6.02108	6.49162	6.36522	6.4763	6.51871	6.33505	6.63852	6.38962	6.14803	6.65862	6.38346	6.24398	6.54856	6.41176	6.70867	6.55679
ENSMUSG00000009281	Rarres2;Rarres2	0.0146767	0.841466		8.28541	8.28095	8.18996	8.16861	8.18312	7.71732	8.24534	8.16997	8.37035	8.19405	7.99106	8.12081	8.42633	8.26991	8.12499	8.21354	7.87326	8.17143	8.12155	8.21055	8.16983	8.34554	8.17889	8.20471	8.08604	8.08971	7.94694	8.03623	8.38361	8.05713	8.18213	8.41359	7.82131	8.06935	8.21695	8.14424	8.16425	8.15624
ENSMUSG00000009291	Pttg1ip;Pttg1ip	-0.0618509	0.0905925		9.5066	9.46077	9.5503	9.36607	9.5398	9.31525	9.46181	9.47983	9.54655	9.51635	9.34918	9.4974	9.46271	9.57753	9.49073	9.41022	9.4239	9.3421	9.37245	9.51765	9.64761	9.68216	9.54875	9.49955	9.48634	9.5346	9.5516	9.61824	9.43969	9.31171	9.38217	9.48919	9.53597	9.38277	9.54819	9.66056	9.46969	9.47869
ENSMUSG00000009292	Trpm2;Trpm2	0.737738	0.0333956		3.00946	3.81423	3.87457	3.93625	3.4877	4.21845	3.49873	3.56402	3.16974	3.19506	3.34811	3.85983	3.83515	2.62132	2	2.79867	3.648	3.02331	4.1643	2.33554	2.31593	3.60709	3.50526	2.63337	2.60683	3.48177	3.52179	2.93618	3.36532	2.33254	3.6109	2.83389	3.54366	2.59722	3.02146	2	2.89514	3.72042
ENSMUSG00000009293	Ube2g2;Ube2g2	0.188488	9.77451e-06		10.9518	10.9277	10.6939	10.5799	10.8287	10.5369	10.6109	10.7819	10.8222	10.8825	10.5301	10.7262	10.5563	10.7364	10.6698	10.5889	10.8033	10.7379	10.8093	10.4308	10.4657	10.6759	10.6382	10.4655	10.4621	10.4559	10.5834	10.4434	10.4124	10.6558	10.7256	10.4565	10.4613	10.5272	10.5019	10.5252	10.5762	10.7719
ENSMUSG00000009376	Met;Met	0.119031	0.00391621		9.4617	9.49136	9.6564	9.66174	9.73397	9.57055	9.74399	9.5696	9.3984	9.68676	9.67616	9.56741	9.616	9.5755	9.74581	9.67324	9.63028	9.70185	9.34362	9.42397	9.51487	9.36379	9.46328	9.48852	9.54609	9.68224	9.32019	9.59287	9.3976	9.50734	9.48737	9.51822	9.62615	9.63434	9.27595	9.42968	9.48189	9.49714
ENSMUSG00000009378	Slc16a12;Slc16a12	-0.363374	0.000713081		5.82488	5.36623	5.91284	5.3936	5.28752	5.01427	5.51525	5.57312	5.39201	5.79654	5.36103	5.31971	5.79082	5.45394	5.54143	5.02653	4.98831	5.50153	4.79509	5.99327	5.94896	5.75852	5.52447	5.85839	5.51832	5.73273	5.81765	5.92207	5.55724	6.00318	5.56793	5.86425	5.4351	5.70607	6.23013	5.63347	5.90415	5.4058
ENSMUSG00000009394	Syn2;Syn2	-0.230824	0.196334		5.26482	4.91523	5.04849	4.49215	4.89615	4.6962	4.13456	4.59256	4.9997	4.79325	4.68039	4.92108	5.07852	4.3326	4.63037	4.37587	3.76584	4.03482	4.56474	5.01256	5.01783	5.35173	4.70405	4.50719	4.75533	3.48177	4.89073	5.01424	4.30475	4.79956	4.95425	5.09829	4.85296	4.73136	5.59362	4.82487	4.71997	5.12443
ENSMUSG00000009406	Elk1;Elk1	0.134241	0.00279586		7.97857	8.01509	8.15603	8.19921	8.07694	8.18405	8.28931	8.02887	8.00529	8.15281	8.14079	8.06051	7.96888	7.82559	7.98419	8.07271	7.94373	7.99582	8.22395	7.95446	7.98702	8.00983	7.94055	7.87281	7.89643	7.67811	8.0495	7.99032	7.97733	7.90316	8.08567	8.05459	7.94421	7.784	7.86204	7.87181	7.87297	8.08707
ENSMUSG00000009418	Nav1;Nav1	-0.0683231	0.219051		10.139	10.0877	10.2665	9.85189	9.82862	9.88818	10.0239	10.2266	10.0522	9.78787	9.86815	9.94891	10.0001	10.0338	9.88698	9.85472	9.83122	10.1344	9.9933	10.0352	10.1107	10.1532	10.2068	10.1015	10.1238	10.2828	10.1984	10.1035	10.1334	9.85943	10.1162	9.84881	10.0213	10.0236	9.88005	9.8405	9.8517	10.126
ENSMUSG00000009470	Tnpo1;Tnpo1	-0.129387	5.95191e-06		11.1188	11.0423	11.1201	11.0377	11.0761	10.9585	10.9643	11.1128	10.9769	11.0019	11.1215	11.1174	11.0666	11.0318	11.0883	10.9605	10.942	11.0494	10.7773	11.1895	11.09	11.0849	11.1204	11.1069	11.1731	11.1577	11.3098	11.2005	11.107	11.1048	11.3356	11.0965	11.1386	11.1994	11.126	11.1853	11.1536	11.1528
ENSMUSG00000009471	Myod1;Myod1	-0.274028	0.000806087		7.67671	7.7908	8.0117	7.63899	7.6432	8.04627	7.47774	7.65758	7.88231	7.50335	7.54229	7.59496	7.19757	7.67413	7.86716	7.93418	7.70641	7.76876	8.13001	7.86005	7.82202	7.75355	7.79116	7.66126	7.89008	7.87355	8.09535	7.89389	8.16334	8.02877	8.53702	7.65239	7.88114	8.12871	8.24661	8.22959	8.04251	8.30452
ENSMUSG00000009487	Otog;Otog	-2.44397	1.90099e-25		4.33704	3.91395	2.57036	3.19222	3.3486	3.09886	2.3344	3.69434	4.39204	3.02264	2.33071	2.90809	3.19159	3.9857	3.6214	3.57143	3.76584	4.15118	3.60811	5.94503	4.97356	4.72847	5.10731	5.48504	4.86294	4.67327	5.58032	5.01424	5.97383	6.17865	6.54258	5.26414	5.33597	5.31818	6.24979	5.60369	5.29467	4.81789
ENSMUSG00000009535	Rnmt;Rnmt	-0.0408655	0.168355		9.81968	9.85035	9.68558	9.82107	9.70753	9.75573	9.76144	9.8042	9.80056	9.76582	9.75399	9.7591	9.84111	9.86918	9.7597	9.74462	9.84467	9.62469	9.70826	9.8214	9.84177	9.76084	9.74346	9.83868	9.79397	9.80793	9.82088	9.83141	9.88988	9.88813	9.83762	9.81244	9.93078	9.69272	9.73937	9.86581	9.8246	9.67706
ENSMUSG00000009545	Kcnq1;Kcnq1	-0.243756	0.107421		5.01652	5.00842	4.60678	4.61828	4.94526	4.53501	4.57438	5.0955	4.32165	4.42879	4.20378	4.42835	4.55566	4.61204	4.74654	5.02653	4.39725	5.2111	3.87306	4.812	4.61848	4.48655	5.15063	4.64069	5.01066	5.24066	4.83776	5.01424	5.15083	4.36392	5.45663	4.96006	4.89999	4.83868	4.89479	4.8756	4.71997	4.58687
ENSMUSG00000009549	Srp14;Srp14	0.122856	4.11726e-05		9.93467	10.0389	9.86132	9.97046	10.0055	10.1599	10.0006	9.91696	10.0289	9.96659	9.97247	10.0225	10.0844	10.0114	10.0889	10.0485	10.0619	9.74762	10.0014	9.75125	9.82941	9.91863	9.79215	9.85423	9.82757	9.85976	9.83784	9.93736	9.9105	9.89757	9.88854	10.0166	9.84925	9.91284	9.87531	9.87051	9.82186	9.9509
ENSMUSG00000009555	Cdk9;Cdk9	0.0195179	0.724172		8.66254	8.62054	8.65315	8.63567	8.66213	8.48187	8.38697	8.64322	8.55041	8.69554	8.6354	8.61908	8.52618	8.65993	8.7368	8.60921	8.70365	8.776	8.56091	8.71722	8.64952	8.61393	8.61753	8.55267	8.53154	8.57374	8.5051	8.47074	8.46738	8.6025	8.67602	8.61513	8.35619	8.65082	8.6196	8.51204	8.6939	8.96034
ENSMUSG00000009563	Tor2a;Tor2a	0.0650116	0.338091		7.15789	7.03169	7.19534	6.95745	6.98528	7.04317	6.81395	7.11038	7.07648	7.04355	6.97272	6.86045	7.04881	6.84406	7.0184	6.81326	6.89766	7.28025	6.81995	7.16294	6.85342	6.97452	6.83701	6.82191	6.99331	7.0783	6.76556	6.96089	6.8239	7.06194	6.83734	6.82716	6.84661	6.97782	6.89914	6.93861	6.95849	7.18048
ENSMUSG00000009566	Fpgs;Fpgs	0.0598731	0.431047		7.16809	7.16922	7.39972	7.18853	7.33769	7.45726	7.48616	7.18987	7.40906	7.38369	7.55024	7.53486	7.46414	6.83048	7.18208	7.2563	7.59935	7.06721	7.61884	7.19423	7.17024	7.38983	7.08045	7.2557	7.13959	7.30084	7.30373	7.20372	7.35522	7.24072	7.52055	7.04797	7.36534	7.22531	7.50926	7.23904	7.3868	7.41022
ENSMUSG00000009569	Mrtfb;Mrtfb	-0.180082	4.9779e-06		10.639	10.568	10.6897	10.822	10.667	10.8297	10.8244	10.7268	10.6134	10.8658	10.8048	10.6761	10.7598	10.524	10.7442	10.5768	10.6802	10.6912	10.8191	10.8307	11.1004	11.0733	10.7966	11.0525	10.9548	10.7152	10.8254	10.7886	10.79	11.0071	10.8702	10.9353	11.0199	10.9106	10.7403	10.8666	10.9252	10.7063
ENSMUSG00000009575	Cbx5;Cbx5	-0.0163617	0.600829		11.0903	11.0594	11.0426	11.1153	11.063	11.1253	11.0241	11.0692	11.0039	11.0264	11.1726	11.0735	11.0231	10.9889	11.0959	10.9853	10.9867	10.9067	10.9747	11.1548	11.0874	10.9623	10.999	11.0622	11.0468	11.0662	11.0674	11.0607	11.1028	11.1176	11.131	10.9337	11.0436	11.1462	11.0621	11.1078	11.0724	10.9065
ENSMUSG00000009585	Apobec3;Apobec3	-0.0438175	0.591557		7.29451	7.10737	7.30558	7.21871	7.00857	7.19479	7.21948	7.2334	7.03309	7.44476	7.21212	7.02485	7.22754	7.13672	7.1613	7.31108	6.73378	7.26742	6.68858	7.39611	7.37134	6.99781	7.35499	7.28659	7.36683	7.33786	7.10513	7.08256	7.40973	7.14884	7.03108	7.24936	7.12916	7.11222	6.96008	6.89008	7.05493	7.3671
ENSMUSG00000009614	Sardh;Sardh	0.308315	0.00105009		6.41029	6.15882	6.48126	5.89515	5.99557	6.4601	6.36203	6.41996	6.26646	6.17168	6.19072	6.01083	6.57628	5.95732	6.51133	6.44001	6.04189	5.90108	5.86	5.7898	6.059	6.11861	6.23743	6.01415	5.943	6.07725	5.92311	5.98584	6.02129	5.60252	6.14803	6.24772	5.72358	5.81521	6.16949	5.51046	5.81882	5.4058
ENSMUSG00000009621	Vav2;Vav2	0.157841	0.107279		7.12685	6.69574	7.21431	6.72486	7.11971	7.08259	7.26912	7.1676	6.71392	6.93826	7.05329	6.80498	6.84476	6.57755	7.18208	6.86299	6.58137	7.04482	6.18647	7.25485	6.86558	6.40653	7.13539	6.8359	6.95734	6.92861	6.67787	6.80463	6.76936	6.76459	6.42924	6.71701	6.79777	6.47776	6.59541	6.69204	6.69676	6.63156
ENSMUSG00000009630	Ppp2cb;Ppp2cb	-0.188713	4.13288e-12		9.11149	9.07294	8.96452	9.01112	9.04666	8.97635	9.01209	9.0965	9.07648	9.10799	9.09563	9.11953	9.12329	9.10563	9.06514	9.13714	8.94763	9.11558	9.1739	9.28312	9.18183	9.28789	9.2828	9.15639	9.17793	9.13536	9.26106	9.31107	9.26095	9.26385	9.3948	9.2003	9.24861	9.36043	9.28788	9.2491	9.33597	9.25652
ENSMUSG00000009633	G0s2;G0s2	0.517755	0.000152715		7.92545	8.50136	7.77033	7.6013	7.45255	8.14734	7.38171	7.99765	7.43429	8.11036	8.46495	7.56188	7.42155	7.73372	7.9723	8.35927	7.02131	8.49693	8.14262	7.49156	7.77119	7.0655	7.2293	7.65339	7.49781	7.38283	6.50179	7.19476	6.93958	7.53497	7.55698	7.2884	7.08913	7.75004	7.67839	7.55914	7.67476	7.54528
ENSMUSG00000009640	Dmap1;Dmap1	-0.0226476	0.659731		8.12712	8.31327	8.03856	8.18399	8.37007	8.17496	8.28449	8.18668	8.14941	8.28275	8.23756	8.2132	8.31905	8.2899	8.18284	8.31529	8.42782	8.28085	8.26295	8.22577	8.11992	8.29943	8.26519	8.19931	8.19817	8.23905	8.30987	8.04623	8.4458	8.31842	8.51404	8.12097	8.20988	8.30747	8.373	8.31017	8.29638	8.26983
ENSMUSG00000009647	Mcu;Mcu	0.0223623	0.558223		9.83896	9.7544	9.79829	9.80126	9.83352	9.76181	9.78552	9.97261	9.84515	9.87446	9.95759	9.90737	9.79515	9.73345	9.78709	9.73463	9.7761	9.76142	10.0468	9.88671	9.89319	9.8435	9.79897	9.8747	9.88295	9.88029	9.75098	9.87136	9.83781	9.84974	9.69778	9.74388	9.75005	9.75055	9.70061	9.82445	9.85036	9.67559
ENSMUSG00000009681	Bcr;Bcr	0.00302923	0.963596		8.38496	8.31327	8.65315	8.36583	8.42737	8.33044	8.28931	8.39749	8.4754	8.66653	8.36478	8.36666	8.41769	8.18707	8.33441	8.25604	8.45	8.21554	8.34523	8.42357	8.31884	8.341	8.38339	8.28848	8.43892	8.40957	8.40397	8.36678	8.39716	8.20133	8.27254	8.294	8.42212	8.33523	8.31819	8.35108	8.36946	8.79126
ENSMUSG00000009687	Fxyd5;Fxyd5	0.0152087	0.896277		6.91306	6.66745	7.08631	6.85867	7.02008	6.87372	6.84046	6.75472	6.80703	7.20356	7.19193	7.19848	6.96825	6.96087	6.91046	6.70834	6.83163	7.59986	6.97834	6.69353	6.76526	7.5242	7.28868	6.57739	7.0168	6.91642	7.20262	7.09225	7.05809	6.63513	6.9917	6.96607	6.97296	6.9179	7.0413	6.8141	6.77813	6.92703
ENSMUSG00000009731	Kcnd1;Kcnd1	0.0705907	0.855772		3.59757	4.17741	3.14551	3.19222	3.19464	3.90321	4.29653	4.37658	3.7002	3.61507	3.48719	2.90809	3.19159	3.38673	4.12919	2	3.37878	2	3.60811	3.20743	3.7858	3.01663	3.50526	4.19621	3.2062	3.72473	4.24578	2.93618	3.63309	3.35354	3.46516	3.35894	3.65752	3.01835	3.02146	3.1813	3.65511	3.52506
ENSMUSG00000009733	Tfcp2;Tfcp2	-0.0882566	0.0449581		8.39368	8.48929	8.36142	8.47823	8.45306	8.21099	8.36431	8.49461	8.43011	8.40633	8.48584	8.37049	8.50594	8.47588	8.53754	8.56106	8.37315	8.34334	8.10447	8.57785	8.42952	8.61016	8.51766	8.33847	8.57571	8.44817	8.42656	8.60202	8.52202	8.58703	8.46695	8.39583	8.63169	8.39359	8.45574	8.63859	8.51897	8.3159
ENSMUSG00000009739	Pou6f1;Pou6f1	-0.0752343	0.183379		9.00171	8.80719	8.90448	8.79775	8.76828	8.57121	8.78523	9.14859	8.58462	8.68473	8.81778	8.89356	8.6966	8.96974	8.91805	8.73473	8.8409	9.18035	9.03432	8.88642	8.9784	8.89698	9.01918	8.84669	9.03856	9.02052	8.9352	8.90937	9.02524	8.92838	8.88031	8.78512	8.94931	8.83705	8.81041	8.88133	8.87389	9.18591
ENSMUSG00000009741	Ubp1;Ubp1	-0.0194117	0.604134		9.39379	9.47104	9.38855	9.31576	9.44053	9.49585	9.3347	9.31991	9.32834	9.33927	9.42683	9.30289	9.2959	9.32249	9.41813	9.35046	9.37141	9.61459	9.48396	9.37018	9.49347	9.42305	9.37015	9.49515	9.38618	9.36789	9.38623	9.45321	9.36578	9.37841	9.48973	9.4617	9.33457	9.42643	9.31613	9.44866	9.48535	9.406
ENSMUSG00000009772	Nuak2;Nuak2	-0.0303454	0.87175		5.01652	4.91523	5.48321	4.73426	5.28752	4.88643	4.96016	5.14193	4.9539	5.71388	5.16777	5.55309	5.42744	5.04733	5.80526	5.50499	5.51136	5.64736	3.95157	4.51433	5.14306	5.61531	5.27328	5.16868	5.01066	5.67604	5.17322	5.27469	5.42233	5.17571	5.70411	5.00762	5.36978	5.20239	4.94389	5.54221	5.41584	5.19187
ENSMUSG00000009828	Cilk1;Ick	0.0452757	0.369805		8.47809	8.29951	8.51846	8.36583	8.35652	8.15661	8.24534	8.35378	8.22366	8.28752	8.2227	8.41563	8.28619	8.39975	8.16207	8.29279	8.22668	8.23874	8.57648	8.46265	8.22753	8.12005	8.2553	8.19388	8.28297	8.31991	8.34825	8.41004	8.27033	8.17051	8.23368	8.17405	8.40184	8.21589	8.23679	8.34209	8.19843	8.41448
ENSMUSG00000009863	Sdhb;Sdhb	0.130419	8.2299e-07		12.821	12.7354	12.7688	12.6992	12.9153	12.7634	12.9481	12.7011	12.8694	12.9017	12.8677	12.8266	12.8201	12.7387	12.8943	12.8733	12.9284	12.8205	12.9715	12.6667	12.697	12.6253	12.7997	12.6768	12.703	12.6602	12.6866	12.6623	12.5843	12.7708	12.6329	12.7455	12.6846	12.7401	12.7855	12.7156	12.7657	12.8033
ENSMUSG00000009876	Cox4i2;Cox4i2	-0.276316	0.0195726		4.97064	5.05285	4.91573	5.03496	4.03326	5.1688	5.09839	5.18691	4.32165	5.08395	4.84462	4.83509	4.89146	5.09355	4.80129	5.11127	5.29318	5.07041	5.06604	5.22947	4.8807	4.9356	5.31196	5.07742	5.18669	5.458	5.40934	5.30834	5.15083	4.8523	5.05957	5.00762	5.11458	5.39051	5.43092	4.9246	5.55426	5.37711
ENSMUSG00000009894	Snap47;Snap47	0.160438	6.4851e-09		9.17102	9.19442	9.19922	9.11106	9.20879	9.09195	9.1323	9.14004	9.20911	9.10799	9.13847	9.27255	9.13124	9.07716	9.22137	9.16467	9.28028	9.15444	9.33815	8.918	8.984	8.98117	9.0221	9.06135	9.03856	8.96244	8.99387	9.03778	8.94753	9.02918	9.02712	9.03511	8.99876	9.12368	9.05071	8.97735	9.04568	9.10731
ENSMUSG00000009905	Kdsr;Kdsr	-0.267432	6.30136e-08		8.01858	7.96946	8.03323	7.85297	8.08244	7.8489	7.91823	7.93969	7.80056	7.97494	7.86281	7.93694	8.02116	8.04728	7.78124	7.80656	7.9185	8.08264	7.5448	7.96054	8.0943	8.43783	8.18412	8.05726	8.16176	8.22923	8.2144	8.35476	8.05349	7.9822	8.18213	8.1371	8.30905	8.16008	8.17129	8.16478	8.08424	8.45279
ENSMUSG00000009907	Vps4b;Vps4b	-0.0482359	0.206269		9.15829	9.17697	9.23216	9.202	8.9922	9.13946	9.2358	9.11408	9.18205	9.11606	9.18007	9.1665	9.15223	9.258	9.04826	9.18436	9.15627	9.02697	9.06995	9.18269	9.19876	9.2926	9.1207	9.13109	9.26143	9.18699	9.23825	9.17634	9.15057	9.00609	9.35397	9.25059	9.14259	9.27225	9.25664	9.22485	9.28717	8.93842
ENSMUSG00000009927	Rps25;Rps25	0.0327264	0.41132		11.5753	11.4787	11.3747	11.4713	11.486	11.5692	11.3814	11.5607	11.4965	11.5317	11.607	11.4874	11.5952	11.512	11.5213	11.6956	11.4766	11.3277	11.6863	11.4499	11.4491	11.3504	11.2505	11.4505	11.4755	11.5357	11.4203	11.4285	11.5659	11.5977	11.4694	11.4816	11.5292	11.5025	11.5218	11.5721	11.5351	11.6313
ENSMUSG00000009995	Taz;Taz	-0.071717	0.00195996		10.1049	10.1568	10.0513	10.1365	10.1315	10.1011	10.1735	10.1306	10.2006	10.1467	10.0876	10.1877	10.1511	10.1545	10.1744	10.2049	10.1926	10.1327	10.022	10.1474	10.1829	10.2594	10.2708	10.1316	10.121	10.2345	10.2626	10.1985	10.2475	10.2881	10.2107	10.104	10.2116	10.2579	10.1273	10.2635	10.2675	10.1882
ENSMUSG00000010021	Kif19a;Kif19	0.0847056	0.550376		5.92451	5.86694	5.35234	5.52824	5.36175	5.13169	5.26424	5.82153	5.39201	5.36243	5.12581	5.22145	5.24408	5.48895	5.29663	5.91173	5.40639	5.64736	5.32388	5.05863	5.82983	5.78553	5.92455	5.29558	5.10136	5.52373	5.29611	5.37337	5.70986	5.17571	4.95425	5.61066	5.19222	5.16164	5.53072	4.82487	5.44461	5.22444
ENSMUSG00000010025	Aldh3a2;Aldh3a2	-0.0329154	0.46778		8.54223	8.66057	8.71105	8.79107	8.71971	8.55026	8.72247	8.61881	8.54269	8.57193	8.5782	8.58326	8.54614	8.5357	8.5773	8.72803	8.56826	8.608	8.34523	8.69915	8.74481	8.82719	8.70367	8.61078	8.68972	8.70349	8.40851	8.65855	8.67451	8.59479	8.62115	8.66419	8.57486	8.54783	8.55785	8.62012	8.62958	8.57781
ENSMUSG00000010045	Tmem115;Tmem115	-0.0170109	0.728802		8.94055	8.98682	8.70436	9.04801	8.92646	8.83633	8.77839	8.85312	9.00809	8.89941	8.665	8.79451	8.91496	8.91287	8.90248	8.9311	9.01761	8.77826	8.82088	8.96108	8.78699	8.96058	8.87811	8.78313	8.84871	8.94755	8.92571	8.95257	8.83584	9.10991	8.82909	8.68628	8.83899	8.98455	8.91877	8.86259	8.90786	8.98907
ENSMUSG00000010047	Hyal2;Hyal2	-0.140621	0.00137343		8.14272	7.99246	7.89899	8.10539	7.98599	7.94295	7.89944	7.93969	8.04951	7.90215	7.78405	8.1117	7.9023	7.87935	7.79479	8.06741	8.14203	7.94433	8.12155	8.03732	8.06822	8.13063	8.12018	7.98378	8.14586	7.95324	8.07832	8.09524	7.95306	8.17051	8.22238	8.24026	8.08315	8.16008	8.373	8.19006	8.17287	8.10029
ENSMUSG00000010048	Ifrd2;Ifrd2	0.0607057	0.0579985		9.70002	9.65342	9.55217	9.67813	9.63828	9.59632	9.60206	9.61351	9.6525	9.76582	9.61112	9.5724	9.54238	9.59972	9.5717	9.63975	9.80392	9.62721	9.49219	9.56231	9.57907	9.57011	9.53859	9.5105	9.33803	9.49213	9.612	9.70291	9.50583	9.66307	9.61381	9.56467	9.64525	9.5401	9.63298	9.56527	9.56448	9.53658
ENSMUSG00000010051	Hyal1;Hyal1	0.19656	0.00169429		7.46138	7.66764	7.44057	7.64641	7.28143	7.28205	7.44355	7.31671	7.21884	7.65135	7.64242	7.37645	7.52977	7.54702	7.46246	7.71474	7.16768	7.49366	7.82057	7.10923	7.45424	7.16142	7.45341	7.41328	7.13959	7.31018	7.19211	7.22149	7.31769	7.51875	7.28022	7.46064	7.04796	7.27393	7.35443	7.14912	7.48701	7.27681
ENSMUSG00000010054	Tusc2;Tusc2	0.108071	0.00283658		9.34518	9.49338	9.35476	9.36607	9.40367	9.48486	9.3347	9.33498	9.44674	9.36432	9.47777	9.46913	9.48976	9.44565	9.43121	9.45347	9.43284	9.70542	9.67683	9.21101	9.25534	9.42089	9.2358	9.36854	9.34501	9.21213	9.30319	9.40737	9.31432	9.44432	9.38217	9.41616	9.40352	9.32396	9.38442	9.31949	9.35693	9.44107
ENSMUSG00000010057	Nprl2;Nprl2	0.0302567	0.691387		7.6332	7.63147	7.79574	7.85297	8.00349	7.71104	7.76057	7.71245	7.94803	7.82548	7.7705	7.91091	7.88359	7.94385	7.66056	7.86264	8.09776	7.91583	7.51925	7.72373	7.84063	7.93942	7.90305	7.86601	7.73583	7.62669	7.27413	7.72353	7.46226	7.77243	7.70231	7.93052	7.89862	7.72228	7.92454	8.04247	7.97509	7.70961
ENSMUSG00000010064	Slc38a3;Slc38a3	-0.140361	0.0262796		11.0146	10.9292	10.9872	10.6863	11.1095	10.3364	10.4652	10.9256	10.7687	10.8204	10.6282	10.771	10.6525	10.8826	10.7025	10.8134	10.7071	10.8932	10.9275	10.9493	10.8759	11.0795	11.1231	11.026	10.7882	10.9759	10.9967	11.084	10.771	10.75	10.6025	10.6422	11.0331	11.1338	10.9629	10.9467	10.889	11.1142
ENSMUSG00000010066	Cacna2d2;Cacna2d2	0.309916	0.0738104		3.92075	4.4673	5.17005	4.27951	4.79261	4.47701	4.69551	4.37658	4.9539	4.56078	4.68039	4.36838	5.07852	4.16955	3.49424	3.44651	4.72284	4.25885	4.46121	4.13883	4.43472	4.2741	4.64469	4.01133	4.2992	4.19718	4.24578	4.28753	4.05404	4.28938	4.08011	4.13448	4.40857	4.19838	4.12016	4.47615	4.2185	4.11724
ENSMUSG00000010067	Rassf1;Rassf1	-0.0940531	0.0708367		8.5383	8.49735	8.47194	8.47406	8.52751	8.26768	8.35054	8.51239	8.5619	8.52421	8.36026	8.35126	8.39585	8.48458	8.32042	8.40195	8.25719	8.4294	8.2591	8.42357	8.49755	8.62892	8.42808	8.63898	8.54776	8.74198	8.57958	8.60541	8.59441	8.53555	8.46695	8.46986	8.46185	8.45391	8.40404	8.63492	8.58506	7.97667
ENSMUSG00000010095	Slc3a2;Slc3a2	0.155927	3.62379e-05		9.30184	9.21167	9.13098	9.18172	9.31536	9.20345	9.15888	9.14575	9.32609	9.28543	9.19029	9.12407	9.31232	9.28315	9.18064	9.29266	9.28028	9.55511	9.27659	9.09698	9.03066	9.09352	8.9473	9.23239	8.92519	9.07361	9.09043	9.10394	9.27326	9.20929	9.05923	9.07473	9.0827	9.0969	9.01669	9.11038	9.07127	9.26241
ENSMUSG00000010097	Nxf1;Nxf1	0.00359594	0.923345		9.90449	9.86444	9.81392	9.8112	9.81712	9.73113	9.71204	9.8951	9.70702	9.99166	9.78296	9.80223	9.70569	9.83727	9.82722	9.80311	9.88104	9.90195	9.83404	9.86094	9.82318	9.78111	9.85733	9.81062	9.72611	9.90362	9.77759	9.83286	9.86408	9.87704	9.81523	9.69569	9.81898	9.73674	9.80894	9.80332	9.83686	9.93006
ENSMUSG00000010110	Stx5a;Stx5	0.0231707	0.509744		9.20609	9.30188	9.17279	9.15855	9.34311	9.12301	9.14299	9.28414	9.25233	9.12941	9.26227	9.30289	9.20089	9.30049	9.20623	9.25823	9.26284	9.35884	9.1841	9.18529	9.17207	9.32978	9.13155	9.20571	9.21141	9.24417	9.23057	9.27961	9.16385	9.27837	9.15444	9.18228	9.12538	9.18088	9.23215	9.18769	9.33213	9.19621
ENSMUSG00000010122	Slc47a1;Slc47a1	0.171415	0.00585518		9.14286	9.51934	9.22283	9.02542	9.05507	8.92847	9.40299	9.15143	9.33505	8.9664	9.20296	9.4403	8.97509	9.26811	8.98462	9.04589	9.58289	9.22418	9.1739	8.94584	9.07587	8.987	9.33067	8.91418	9.11402	9.02336	8.98781	8.8733	8.67451	9.00899	9.09373	9.06071	9.19775	9.06411	8.99937	9.14955	8.86593	9.16089
ENSMUSG00000010154	Spire2;Spire2	0.177558	0.620701		3.82086	4.17741	2.31319	3.61168	3.73117	3.90321	2.83394	4.02677	2	3.02264	3.48719	3.21091	3.93542	3.38673	3.20036	3.79285	3.04753	3.53259	4.09682	3.50231	3.44025	4.34845	2.83838	4.01133	2.33509	3.60836	3.22451	2.54273	3.63309	3.02639	3.46516	3.20423	3.65752	3.1903	3.48669	3.01024	3.32459	3.72042
ENSMUSG00000010175	Prox1;Prox1	0.517571	2.26153e-10		7.20818	7.10737	7.38306	7.35178	7.40067	7.29889	7.20934	7.79467	7.14941	6.91378	7.03072	7.50035	7.3139	7.20147	7.58455	6.96898	7.50928	7.85707	7.6427	7.08717	6.90148	7.00931	7.02333	6.9302	6.90794	6.92861	6.87476	6.70709	6.91466	6.72271	6.5243	6.55037	7.02693	7.00111	6.8613	6.91455	6.92826	6.35091
ENSMUSG00000010205	Raver1;Raver1	0.0778536	0.0876641		8.98739	8.83925	9.07501	8.76744	8.85437	8.83055	8.72247	9.0607	8.76453	8.8226	8.71185	8.7802	8.66043	8.84694	8.63497	8.74471	8.94763	8.76005	8.65776	8.82777	8.667	8.75386	8.87489	8.70526	8.73645	8.86119	8.85417	8.70666	8.69661	8.70643	8.68427	8.61513	8.75514	8.62106	8.67518	8.74132	8.63271	8.91117
ENSMUSG00000010277	2610507B11Rik;Kiaa0100	-0.116641	1.70143e-12		13.6708	13.7694	13.7238	13.7965	13.7874	13.7641	13.8382	13.6939	13.728	13.7439	13.7677	13.7811	13.758	13.7092	13.7864	13.6864	13.845	13.7683	13.7099	13.8469	13.8536	13.8616	13.8086	13.8897	13.8723	13.8129	13.8827	13.8338	13.8712	13.9383	13.9746	13.9045	13.8526	13.8898	13.907	13.8259	13.8696	13.8531
ENSMUSG00000010290	AI597479;	0.0420877	0.301983		9.35414	9.31105	9.44985	9.4384	9.39927	9.45888	9.47033	9.23412	9.38983	9.19436	9.5209	9.38084	9.36271	9.45453	9.41155	9.35915	9.54424	9.2058	9.28987	9.46731	9.27599	9.37272	9.31409	9.46396	9.43495	9.34534	9.24081	9.23875	9.23854	9.26628	9.35138	9.27266	9.36632	9.3982	9.46653	9.42756	9.301	9.20031
ENSMUSG00000010307	Tmem86a;Tmem86a	-0.219755	0.0566652		5.63205	5.79028	5.84143	6.26661	5.76882	5.94368	6.03475	6.08182	6.33952	6.19218	6.17022	5.70627	5.99049	6.45897	6.22128	6.06832	6.2784	6.38978	4.56474	6.15043	6.21927	5.98516	6.19668	6.49162	6.43664	6.40832	6.1573	6.08624	6.15495	6.47618	6.28465	5.98798	6.22626	6.10041	5.97059	6.30478	6.18553	6.51789
ENSMUSG00000010358	Ifi35;Ifi35	-0.091353	0.189388		7.68383	7.69593	7.70478	7.7186	7.74379	7.88837	7.89944	7.39547	7.82621	7.68066	7.44325	7.64636	7.98066	7.69677	7.69711	7.63827	7.78528	7.40268	7.4192	7.62768	7.72519	8.1094	7.72104	7.95842	7.72161	7.80911	7.66469	7.68562	7.70683	7.67331	8.05416	8.05459	7.61127	7.74315	7.85564	7.62733	7.80249	7.49276
ENSMUSG00000010362	Rdm1;Rdm1	0.0507026	0.342126		8.28072	8.27159	8.31385	8.32015	8.4056	8.30566	8.37342	8.2303	8.44261	8.37977	8.38715	8.33959	8.6006	8.48458	8.52133	8.56858	8.29199	8.17831	8.50669	8.28994	8.30551	8.28531	8.22015	8.36765	7.97048	8.25849	8.2144	8.32219	8.53434	8.33241	8.33156	8.38236	8.35197	8.27918	8.31353	8.42957	8.52907	8.47327
ENSMUSG00000010376	Nedd8;Nedd8	0.0506247	0.202557		9.43027	9.53508	9.56884	9.59427	9.58698	9.63163	9.61171	9.65011	9.67209	9.60311	9.5209	9.63894	9.66245	9.70023	9.61054	9.51504	9.76376	9.48616	9.92441	9.46089	9.52832	9.7071	9.64277	9.50613	9.46515	9.49008	9.512	9.64318	9.60456	9.50322	9.61381	9.6116	9.58896	9.59279	9.63298	9.59585	9.51278	9.58442
ENSMUSG00000010392	Gosr1;Gosr1	-0.0709811	0.0207164		9.11939	9.15421	9.09306	9.03676	9.22379	9.11591	9.04381	9.16274	9.1186	8.99877	9.02889	9.06391	9.0856	9.06561	9.07072	8.95423	9.01166	8.99229	8.98851	9.21356	9.19395	9.10697	9.02501	9.14801	9.16748	9.06535	9.1756	9.08223	9.08509	9.20423	9.14848	9.14554	9.00146	9.16292	9.1793	9.1183	9.18645	9.22668
ENSMUSG00000010406	Mrpl52;Mrpl52	0.0355333	0.454467		8.34955	8.45659	8.28274	8.4403	8.45306	8.46332	8.52004	8.45379	8.45087	8.52016	8.53476	8.64458	8.52216	8.40892	8.52133	8.50343	8.40529	8.38256	8.35969	8.39243	8.23692	8.40772	8.33257	8.49212	8.38127	8.36544	8.36706	8.42929	8.63311	8.58313	8.45735	8.56831	8.30905	8.41975	8.48092	8.54767	8.37694	8.21415
ENSMUSG00000010453	Kansl3;Kansl3	0.0254927	0.517104		10.7106	10.7048	10.7584	10.5376	10.7023	10.4928	10.6395	10.721	10.5242	10.7357	10.6423	10.6861	10.571	10.7264	10.668	10.5121	10.6508	10.5585	10.4052	10.6039	10.6729	10.7186	10.6655	10.656	10.67	10.6542	10.6559	10.6835	10.505	10.5649	10.5538	10.6069	10.5662	10.5629	10.4369	10.6184	10.5827	10.5015
ENSMUSG00000010461	Eya4;Eya4	-0.279435	6.54251e-06		10.3575	10.7048	10.3057	10.6397	10.2943	10.4817	10.5827	10.9156	10.5752	10.4414	10.789	10.4916	10.7005	10.6817	10.6504	10.779	10.8499	10.8621	10.9694	10.8282	10.8286	11.3039	10.6065	10.7458	11.0799	10.8757	11.0435	10.869	10.9395	11.0891	11.1182	10.7085	10.9285	10.8186	10.971	10.8737	10.868	10.9637
ENSMUSG00000010476	Ebf3;Ebf3	-0.133768	0.000388033		8.76016	8.75099	8.77951	8.55516	8.82842	8.72861	8.62671	8.79257	8.76121	8.67384	8.80786	8.69122	8.82958	8.63671	8.56944	8.69409	8.80349	8.97858	8.76219	8.88002	8.95012	8.96649	8.84553	8.84324	8.94063	8.69282	9.0149	8.78045	8.92275	8.843	8.72086	8.77485	8.82077	8.90345	8.973	8.83722	8.90786	8.97478
ENSMUSG00000010492	Uckl1os;	0.199905	5.40642e-05		9.75349	9.77941	9.54657	9.63587	9.59277	9.7124	9.8092	9.51553	9.86539	9.67952	9.70138	9.65629	9.68963	9.61168	9.58736	9.7413	9.98039	9.5298	9.64765	9.35411	9.47174	9.23986	9.35865	9.33692	9.43713	9.74559	9.64127	9.30483	9.35193	9.54987	9.45154	9.54667	9.7176	9.54209	9.58928	9.75672	9.48881	9.30111
ENSMUSG00000010517	Faf1;Faf1	-0.107381	0.000843838		10.9265	11.0403	11.0266	11.1523	11.0455	11.0626	11.0154	10.9281	11.0123	10.9298	11.1154	11.0682	11.0919	11.1069	11.045	11.0438	11.1268	10.7203	10.9061	11.1772	11.1322	11.1025	10.9713	11.153	11.1467	11.1316	11.0832	11.1808	11.1449	11.2146	11.1273	11.1492	11.155	11.141	11.1504	11.1432	11.187	10.9308
ENSMUSG00000010538	Tsacc;Tsacc	0.157774	0.20402		5.66122	5.00842	5.2084	4.67744	5.16848	5.3734	4.96016	5.18691	5.04409	5.20993	5.08259	5.5259	5.7638	5.13834	5.33425	5.40782	5.25337	5.18404	5.13495	5.34551	5.22088	5.15861	4.70405	4.98	4.75533	5.49124	5.21535	5.27469	5.23375	5.04587	4.71728	4.91087	5.07414	5.42536	5.16708	5.01788	5.05453	4.94059
ENSMUSG00000010554	Mettl16;Mettl16	-0.0790146	0.0382499		9.16084	9.29496	9.37175	9.37949	9.35679	9.37005	9.30882	9.26853	9.22366	9.19182	9.46309	9.40342	9.40704	9.40499	9.31607	9.25591	9.4239	9.08482	9.28229	9.4906	9.43139	9.32057	9.446	9.42747	9.37031	9.2563	9.35359	9.2604	9.49746	9.40514	9.49444	9.39843	9.41773	9.48748	9.34384	9.47151	9.41259	9.18384
ENSMUSG00000010592	Dazl;Dazl	0.289016	0.443162		4.01417	4.17741	3.77588	3.61168	3.19464	3.98871	4.50977	2.35562	4.24766	4.03383	4.42754	2.90809	3.93542	4.3326	3.02742	2.31788	4.39725	4.35904	4.56474	3.36239	4.06438	2.3286	3.95958	2.86931	4.57717	4.11426	3.76815	2.54273	3.85886	4.21077	3.97633	3.95201	4.12162	3.01835	4.20317	3.82197	3.44338	2.27341
ENSMUSG00000010607	Pigyl;Pigy	0.0461848	0.625931		7.34033	7.5172	7.15664	7.49842	7.55893	7.53037	7.6525	7.14498	7.46727	7.47016	7.38218	7.50732	7.34158	7.65884	7.41057	7.18966	7.49228	7.10377	6.642	6.93495	7.0041	7.28014	7.38251	7.23473	7.44684	7.32869	7.55411	7.10187	7.45364	7.33639	7.49261	7.317	7.19664	7.18521	7.47627	7.55914	7.4234	7.57083
ENSMUSG00000010608	Rbm25;Rbm25	-0.0666602	0.0217787		11.2087	11.0061	11.0313	11.0475	11.0539	10.9598	10.9934	11.128	10.8769	11.0734	11.0856	11.0075	10.99	11.0258	11.05	10.9825	10.9286	10.9979	11.0893	11.2253	11.1509	11.1713	11.0399	11.1453	11.1089	11.0447	11.1424	11.1027	11.0594	11.1516	11.0439	11.0348	11.1417	11.1534	11.0348	11.1111	11.0416	10.9003
ENSMUSG00000010609	Psen2;Psen2	-0.0740511	0.125201		7.78007	7.68891	7.84525	7.66845	7.80493	7.7605	7.70394	7.78006	7.88231	7.73756	7.65722	7.72617	7.77952	7.74824	7.73979	7.89885	7.64621	7.94836	7.58845	7.88584	7.73848	7.83338	8.01276	7.7452	7.78455	7.73472	7.66469	7.91588	7.81177	7.92179	7.93465	7.78114	7.60418	7.87505	7.85564	7.94489	7.88876	7.85712
ENSMUSG00000010651	Acaa1b;Acaa1b	0.152767	0.702355		3.71353	3.7071	4.3566	3.34599	3.4877	3.71533	2.3344	3.81387	3.16974	3.61507	3.19419	3.76999	3.34531	3.23002	3.02742	2.98986	3.51966	3.90825	3.28331	3.03379	4.06438	4.11282	3.75023	4.28046	2.33509	3.18945	2.61796	3.7153	2.83848	2	3.12033	4.04612	2.96913	3.48275	3.73007	3.47246	3.44338	2
ENSMUSG00000010660	Plcd1;Plcd1	0.250853	6.36308e-08		8.15303	8.28095	8.25553	8.21427	8.1573	8.17951	8.14787	8.35378	8.32159	8.10496	8.09259	7.89506	8.15196	8.29979	8.17768	8.3242	8.21637	7.90344	8.37402	7.87944	8.08912	7.8717	7.90937	8.05726	7.90904	8.1272	7.86989	7.92133	7.805	8.18085	7.89961	7.84799	7.92728	7.804	7.91841	7.99737	7.84087	8.03293
ENSMUSG00000010663	Fads1;Fads1	0.288942	8.77588e-06		7.98435	8.12842	8.21372	7.9581	7.88263	8.08561	8.15316	8.01022	8.25233	8.19913	8.07615	7.98765	7.93899	7.88593	7.83471	8.04604	7.69902	8.3464	8.07847	7.58109	7.70502	7.32686	8.07029	7.55533	7.89008	7.92919	7.66469	7.91041	8.18434	7.61346	7.68595	7.71104	7.72665	7.4365	7.88108	7.69244	7.86235	7.84146
ENSMUSG00000010721	Lmbr1;Lmbr1	0.129027	0.00884539		8.996	9.1023	9.17763	9.22944	9.14453	9.31111	9.35553	9.08467	9.23807	9.16355	9.31923	9.18835	9.30531	9.14183	9.26828	9.27899	9.40586	8.77373	9.23795	9.20846	9.03874	9.07174	9.02792	9.06729	9.09483	9.14584	9.14323	9.20342	9.15856	9.04626	9.07187	9.12412	9.07759	9.04743	8.94614	9.09975	9.09414	8.65153
ENSMUSG00000010751	Tnfrsf22;Tnfrsf22	0.0482854	0.743404		5.18671	5.1378	4.96135	5.28367	4.84531	5.01427	5.22453	4.89323	5.75457	5.03939	5.43163	5.46993	5.32024	5.38128	5.5089	5.22973	5.12692	5.43422	4.83705	5.55285	5.55725	5.45629	5.52447	4.8203	5.38024	5.11834	5.51434	5.24024	4.96915	4.79956	5.15773	4.80716	5.15392	5.28061	4.79126	4.82487	5.1966	5.05368
ENSMUSG00000010755	Cars;Cars	-0.103051	0.00601736		9.97008	9.86755	9.79829	9.8551	9.80054	9.70136	9.66461	9.86082	9.7001	9.75035	9.85858	9.86189	9.80843	9.8575	9.89487	9.90899	9.83628	9.98171	10.2114	9.93072	10.0074	9.9338	9.9275	9.89154	10.0186	9.99481	10.0865	9.96531	9.88828	10.0294	9.97185	9.87309	10.0146	9.97885	9.84332	9.95697	9.95154	9.97023
ENSMUSG00000010803	Gabra1;Gabra1	0.301231	0.362728		3.18044	3.17527	2.57036	3.48494	3.61457	2.75285	3.03097	3.42074	3.32172	3.02264	3.73061	3.3414	3.01951	3.0542	3.6214	3.15865	3.22264	4.20602	4.29049	3.62985	3.15319	2.3286	3.50526	3.55049	3.2062	3.8324	3.22451	3.49923	2.60923	2.60261	3.46516	3.85132	2.96913	3.01835	3.02146	3.01024	3.19515	2.70132
ENSMUSG00000010830	Kdelr3;Kdelr3	0.0758155	0.519202		5.85044	6.34899	6.10802	5.91986	6.04146	6.1982	6.59786	6.26077	5.93042	6.27139	6.19072	6.35778	6.54488	6.054	6.22128	6.15071	5.94527	6.97549	6.38341	6.03994	5.99399	6.16048	6.46038	5.77372	6.32815	6.40832	6.09095	6.23362	6.29669	5.80338	6.42924	6.07985	6.15049	6.32003	6.39811	6.04153	6.33129	6.05744
ENSMUSG00000010911	Apip;Apip	0.0645756	0.171447		8.31325	8.51334	8.35288	8.35228	8.37456	8.48923	8.49522	8.31885	8.38768	8.35271	8.31896	8.34349	8.42633	8.48024	8.43306	8.54972	8.50611	8.71822	8.57957	8.39692	8.34948	8.45054	8.52179	8.27827	8.42582	8.35193	8.44439	8.39054	8.1204	8.39597	8.59073	8.40917	8.37296	8.44968	8.25149	8.33304	8.39548	8.25808
ENSMUSG00000010914	Pdhx;Pdhx	-0.115736	8.40157e-05		10.6298	10.6188	10.652	10.5643	10.754	10.6674	10.7247	10.5806	10.5173	10.654	10.742	10.6503	10.6302	10.546	10.642	10.5656	10.5951	10.7239	10.838	10.732	10.7836	10.7643	10.7974	10.7355	10.8026	10.6477	10.6928	10.6994	10.6279	10.7005	10.9322	10.7932	10.7965	10.8324	10.8746	10.7025	10.7769	10.8193
ENSMUSG00000010936	Vac14;Vac14	-0.176958	7.53871e-06		9.19366	9.10494	9.28021	9.23684	9.1987	9.21459	9.27034	9.33498	9.20423	9.18417	9.39185	9.22262	9.3582	9.32734	9.33707	9.24657	9.21702	9.30333	9.589	9.37246	9.33625	9.41874	9.45034	9.35889	9.48002	9.38347	9.57809	9.55308	9.41547	9.5795	9.54519	9.17449	9.52851	9.3982	9.3977	9.44025	9.50255	9.64283
ENSMUSG00000011096	Akt1s1;Akt1s1	0.0663904	0.0175421		10.8374	10.8807	10.8006	10.8908	10.9487	10.8718	10.8909	10.8542	10.9473	10.8769	10.7455	10.967	10.7469	10.928	10.8696	10.8896	11.0271	10.7162	10.9486	10.7852	10.7054	10.8274	10.7436	10.729	10.7779	10.7973	10.8125	10.7923	10.8804	10.8811	10.7988	10.7779	10.7996	10.8819	10.877	10.9175	10.774	10.8332
ENSMUSG00000011114	Tbrg1;Tbrg1	0.0391102	0.335943		9.34518	9.46283	9.21107	9.21454	9.34311	9.32761	9.19272	9.30214	9.38768	9.18672	9.2671	9.20129	9.26733	9.36079	9.19093	9.27899	9.24773	9.24561	9.13237	9.27339	9.13737	9.36826	9.145	9.20031	9.02993	9.22206	9.18624	9.29648	9.26835	9.22187	9.35914	9.12142	9.20947	9.28179	9.15865	9.27058	9.19706	9.4376
ENSMUSG00000011148	Adssl1;Adssl1	-0.130317	0.000516195		13.489	13.5517	13.6475	13.6818	13.6334	13.6874	13.7448	13.5275	13.4763	13.6726	13.6413	13.7711	13.7305	13.8105	13.7822	13.7076	13.9007	13.6277	13.7272	13.683	13.7971	13.6733	13.6828	13.711	13.7703	13.8645	14.0068	13.9001	13.8167	13.7855	13.8879	13.8626	13.792	13.8748	13.6145	13.8757	13.8411	13.8623
ENSMUSG00000011158	Brf1;Brf1	-0.041702	0.237765		9.36748	9.33148	9.39895	9.38616	9.24846	9.33171	9.2507	9.39132	9.28275	9.3956	9.34689	9.36558	9.34686	9.47214	9.42251	9.41648	9.27034	9.51087	9.29364	9.42836	9.45574	9.3593	9.46113	9.47518	9.41961	9.43989	9.46693	9.37002	9.4484	9.48455	9.29318	9.31108	9.50778	9.36493	9.27595	9.44025	9.43964	9.1921
ENSMUSG00000011171	Vipr2;Vipr2	-0.398821	2.41459e-06		5.92451	5.98629	6.2618	5.94415	5.87402	5.9002	5.70034	5.76332	5.83257	5.87471	5.74053	6.14196	5.99049	5.8537	6.18056	6.1706	6.04189	5.56584	6.55666	6.58754	6.64336	6.00827	6.29648	6.57739	6.1052	6.01004	6.32063	6.1801	6.15495	6.44217	6.32746	6.51788	6.46392	6.39227	6.53259	6.30478	6.40633	6.35091
ENSMUSG00000011179	Odc1;Odc1	-1.25587	8.09073e-41		10.5226	10.6067	10.1883	10.178	10.3524	10.1759	10.2019	10.2307	10.6144	10.4909	10.2503	10.3784	10.5942	10.4258	10.2415	10.035	10.4073	10.1388	10.2302	11.4439	11.448	12.1755	11.6684	11.6537	11.3865	11.3831	11.8399	11.0105	11.4552	11.834	12.3093	11.5066	11.6592	11.1172	11.4803	11.6897	11.3579	11.1384
ENSMUSG00000011254	Thg1l;Thg1l	0.240055	0.02941		6.20767	6.41856	5.95855	6.43033	6.15018	6.47499	6.07996	6.17407	6.49153	6.04216	6.26992	6.32661	6.12398	6.00647	5.88347	6.20956	6.49867	6.15909	6.23436	6.03994	6.01599	6.35336	6.08946	6.03855	6.29009	6.03279	6.1573	5.7613	6.31585	5.40484	6.32746	5.96407	6.04981	6.01147	5.6831	6.04153	6.15103	4.58687
ENSMUSG00000011256	Adam19;Adam19	-0.041748	0.569488		8.08468	8.45659	8.64618	8.28254	7.99768	8.39841	8.5404	8.45838	8.44261	8.244	8.24738	8.16554	8.34206	8.2239	8.00183	7.92835	8.09776	8.29673	7.98357	8.28511	8.34515	8.425	8.42367	8.32365	8.40816	8.40522	8.39024	8.29307	8.49706	8.17569	8.35244	8.39583	8.23761	8.12341	8.15052	8.18504	8.26446	8.13068
ENSMUSG00000011257	Pabpc4;Pabpc4	-0.0146546	0.742409		12.1332	12.2477	12.1257	12.2605	12.3036	12.2898	12.297	12.1217	12.3216	12.2111	12.3599	12.2971	12.2688	12.2204	12.1055	12.3095	12.4812	12.2224	12.3333	12.251	12.1817	12.2703	12.2057	12.2513	12.2783	12.1961	12.2225	12.1207	12.2449	12.3173	12.4765	12.4129	12.1965	12.2757	12.4935	12.2919	12.267	12.2343
ENSMUSG00000011263	Exoc3l2;Exoc3l2	-0.279099	0.00414105		5.79886	5.91587	6.00286	5.7373	6.48512	6.04695	5.88996	6.00854	6.12896	5.84912	5.71245	5.90928	6.01362	6.00647	5.77821	5.7625	6.17567	5.31455	5.56769	6.129	5.94896	6.61667	6.15474	6.08614	5.8414	5.91525	5.70386	6.02684	6.35342	6.21937	6.44876	6.24772	6.16981	6.33843	6.18999	6.16902	5.96499	6.47792
ENSMUSG00000011267	Zfp296;Znf296	0.186974	0.352633		4.33704	4.25552	3.55561	4.20104	3.93942	4.28756	4.13456	3.56402	4.45915	3.73169	3.93883	4.09999	4.20017	4.4077	3.73826	4.37587	4.39725	4.35904	3.95157	2.60758	3.56486	3.83105	4.37931	3.90918	4.13716	4.02629	4.24578	3.98868	3.95975	3.62004	4.26765	4.04612	3.65752	4.19838	4.42691	3.7146	4.00333	4.31169
ENSMUSG00000011305	Plin5;Plin5	-0.167986	0.157118		9.79357	9.39758	8.97568	8.94945	9.56947	9.08469	9.22326	9.17952	8.85453	9.66859	9.02032	8.68816	9.09918	9.42772	8.9787	9.08832	9.22218	8.38553	9.19825	9.77386	9.62094	9.04125	9.63134	9.5471	9.30502	9.25872	8.91935	9.13475	9.20297	9.51962	9.15741	9.37368	9.48483	9.08605	9.37102	9.44025	8.89228	9.51535
ENSMUSG00000011306	Sugp1;Sugp1	-0.0755949	0.157968		8.82283	8.70649	8.85699	8.8044	8.83821	8.81014	8.79543	8.8739	8.80379	8.81601	8.88221	8.74232	8.7249	8.94474	8.66849	8.88971	9.0265	8.89551	9.05225	8.74213	8.83728	8.99859	8.83892	9.05239	8.90014	8.9234	8.86744	8.83341	8.87834	8.99733	8.79899	8.75757	9.04658	8.92492	8.76672	8.85629	8.86593	9.38994
ENSMUSG00000011382	Dhdh;Dhdh	-0.0272281	0.399946		10.5521	10.6588	10.4735	10.6058	10.5637	10.6305	10.5195	10.5743	10.6949	10.4929	10.4259	10.482	10.6085	10.6434	10.534	10.5787	10.5711	10.6479	10.7343	10.6712	10.7096	10.5702	10.5193	10.6687	10.5841	10.5672	10.6862	10.6387	10.6422	10.6742	10.5761	10.5529	10.6199	10.6129	10.5121	10.6138	10.4943	10.624
ENSMUSG00000011427	Zfp790;Zfp790	-0.0658473	0.0972333		8.40235	8.47303	8.35716	8.42743	8.4056	8.17951	8.24534	8.43992	8.41751	8.54827	8.28599	8.32783	8.48541	8.34826	8.4024	8.53446	8.49336	8.51876	8.35969	8.52551	8.46992	8.53256	8.36511	8.49653	8.38127	8.51838	8.37173	8.45204	8.38361	8.51933	8.45735	8.418	8.41404	8.60595	8.44299	8.46312	8.54908	8.53625
ENSMUSG00000011658	Fuz;Fuz	0.242895	1.22266e-09		8.8066	8.67841	8.76993	8.8044	8.81857	8.86205	8.7507	8.68301	8.9363	8.90563	8.89164	8.89622	8.80329	8.89341	8.90561	8.98262	9.02058	8.96075	8.91694	8.47544	8.62825	8.49213	8.33257	8.71664	8.52336	8.70704	8.59163	8.65202	8.71837	8.86563	8.34204	8.68262	8.64556	8.70501	8.61581	8.63123	8.66668	8.67234
ENSMUSG00000011752	Pgam1;Pgam1	-0.0419262	0.758916		6.46095	6.21855	6.81528	6.62321	6.78402	6.4601	6.62861	6.15155	6.65788	6.77118	6.43367	6.88205	6.66658	6.49386	6.72466	6.13055	6.46422	5.52329	5.68723	6.61862	6.20019	7.0655	6.71245	6.52654	6.3468	6.24253	6.55198	6.58886	6.56035	6.37166	6.69748	6.68811	6.29825	6.42708	6.53259	6.41176	6.53228	6.40874
ENSMUSG00000011831	Evi5;Evi5	-0.0387094	0.295768		9.55015	9.71001	9.567	9.55931	9.55372	9.36006	9.51009	9.51332	9.28737	9.5082	9.49641	9.54049	9.42224	9.47868	9.599	9.42478	9.43284	9.31897	9.36529	9.55228	9.61735	9.54069	9.49304	9.49735	9.5093	9.49828	9.47995	9.50673	9.50165	9.48246	9.61381	9.59613	9.55446	9.4709	9.42606	9.58255	9.4957	9.53171
ENSMUSG00000011832	Evi5l;Evi5l	-0.0507644	0.136941		9.02154	9.09966	9.13597	9.19696	9.11532	9.2754	9.1323	9.16835	9.12119	9.22204	9.26227	9.20129	9.25768	9.11126	9.24378	9.15222	9.04118	9.06084	9.20026	9.23629	9.0811	9.19271	9.33067	9.21108	9.26634	9.05982	9.1756	9.21233	9.1479	9.29514	9.31195	9.25306	9.0827	9.20364	9.1946	9.20267	9.2346	9.28575
ENSMUSG00000011837	Snapc2;Snapc2	0.0910347	0.0685419		7.75323	7.93427	7.98986	7.98762	7.89518	7.99553	8.03187	7.94625	8.02203	7.82548	8.01999	7.99262	8.00394	7.85942	7.98419	7.88086	8.00493	7.64522	8.04305	7.82716	7.93601	7.66904	7.71384	7.89302	7.85792	7.77577	7.67982	7.79054	7.93459	7.95834	8.00885	7.73243	7.82741	7.91238	7.5886	7.93297	7.99468	7.99567
ENSMUSG00000011877	Git1;Git1	-0.210786	7.64378e-18		9.93914	9.92396	9.99072	9.92542	9.8465	9.88261	9.8159	10.0184	9.91703	9.88394	9.9561	9.93088	9.7851	9.8133	9.83051	9.80311	9.96661	10.0041	9.98632	10.1933	10.0849	10.1648	10.203	10.0559	10.117	10.0249	10.1133	10.0999	10.0826	10.0717	10.1789	10.1351	10.0594	10.0835	10.1045	10.1354	10.0957	10.2379
ENSMUSG00000011884	Gltp;Gltp	0.000612049	0.995527		6.58793	6.86727	6.82765	6.57735	6.58147	6.93961	6.71712	7.12201	6.59958	6.77118	6.64153	6.58553	6.76524	6.52792	6.76654	6.65288	6.5652	6.3538	6.95946	6.73668	6.88961	6.85209	6.96385	6.99397	6.89532	6.81505	6.56833	6.70709	6.8239	6.27838	6.72975	6.97806	6.49489	6.69326	6.68478	6.6343	6.18553	6.40874
ENSMUSG00000011958	Bnip2;Bnip2	-0.011965	0.657207		10.6868	10.7811	10.6511	10.7025	10.7566	10.6971	10.765	10.6605	10.7001	10.7172	10.7131	10.7869	10.7278	10.768	10.7931	10.6871	10.6783	10.6242	10.7488	10.6804	10.752	10.8274	10.7568	10.7522	10.7527	10.6394	10.7048	10.747	10.593	10.7422	10.8298	10.7201	10.6901	10.6838	10.7687	10.738	10.7374	10.7454
ENSMUSG00000011960	Ccnt1;Ccnt1	-0.0490948	0.0933811		9.79522	9.70827	9.78883	9.79626	9.87213	9.71554	9.64217	9.82569	9.77115	9.83263	9.79807	9.76928	9.78174	9.79768	9.94132	9.75618	9.843	9.59546	9.71531	9.78931	9.91677	9.8878	9.79556	9.86108	9.88774	9.74214	9.75098	9.83286	9.7769	9.82686	9.77714	9.76997	9.88183	9.84045	9.82869	9.82284	9.82323	9.8357
ENSMUSG00000012017	Scarf2;Scarf2	0.0098353	0.904847		7.48605	7.96946	7.98986	7.52282	7.67266	7.89945	7.80163	7.83054	7.58463	7.80566	7.51816	7.80179	7.6002	7.53031	7.7257	7.76138	7.71376	7.95237	7.6427	7.8338	7.56283	7.46694	8.01862	7.61334	7.8514	7.76222	7.746	7.77257	7.8517	7.53497	7.26929	7.62215	7.86937	7.75689	7.80339	7.61245	7.77443	7.88286
ENSMUSG00000012076	Brms1l;Brms1l	0.143441	0.000111914		8.48626	8.69252	8.40747	8.54328	8.62869	8.49289	8.47844	8.64725	8.41329	8.57973	8.53476	8.47725	8.51812	8.60515	8.6045	8.60191	8.53959	8.54293	8.80511	8.51315	8.54371	8.46732	8.3466	8.34337	8.4302	8.33829	8.51778	8.42546	8.40166	8.38706	8.43305	8.49511	8.29152	8.45391	8.34586	8.40387	8.30817	8.49345
ENSMUSG00000012114	Med15;Med15	-0.0355709	0.399604		9.25715	9.18198	9.10072	9.14026	9.12068	9.10158	9.08873	9.29702	9.10557	9.07801	9.10646	9.17309	9.11262	9.29556	9.20115	9.11679	9.21184	9.2374	9.28419	9.16963	9.09408	9.29965	9.21555	9.18945	9.23163	9.2563	9.27856	9.27324	9.16385	9.24178	9.11832	9.16665	9.28228	9.20865	8.973	9.24428	9.00038	9.43413
ENSMUSG00000012117	Dhdds;Dhdds	0.120128	0.00783556		8.12712	8.11276	8.26919	8.06165	8.33365	8.18858	8.41811	8.38789	8.35281	8.43242	8.30492	8.22169	8.28144	8.13277	8.32976	8.33305	8.28213	8.25833	8.1468	8.04878	8.03628	8.066	8.16839	8.37725	8.18786	8.13773	8.2299	8.08072	8.0071	8.23151	8.35761	8.31306	8.01	7.97841	8.09182	8.18	8.15558	8.06925
ENSMUSG00000012126	Ubxn11;Ubxn11	0.295858	0.0801489		4.6007	4.76308	4.42333	4.78893	4.35738	4.53501	4.86004	4.65791	4.70015	4.42879	4.73723	4.64601	5.12172	4.47908	4.43645	4.88927	4.66333	3.76949	4.46121	4.30093	4.14644	3.48056	4.76106	4.28046	5.10136	4.67327	4.47118	4.35349	4.51828	4.4348	4.26765	4.69542	4.19888	4.19838	4.35611	4.60199	3.8397	3.52506
ENSMUSG00000012296	Tjap1;Tjap1	-0.118928	0.000926015		9.46378	9.41895	9.46181	9.1919	9.40586	9.15804	9.24327	9.32495	9.24045	9.44981	9.34689	9.44211	9.27931	9.42998	9.30427	9.26518	9.36442	9.32052	9.51821	9.49689	9.29186	9.45284	9.47185	9.5471	9.5319	9.50032	9.47129	9.5478	9.32145	9.57755	9.36429	9.37595	9.58357	9.57544	9.45175	9.47973	9.46092	9.39888
ENSMUSG00000012405	Rpl15;Rpl15	0.136945	5.79297e-08		11.0174	11.0096	10.8612	11.0099	11.0342	11.0533	11.0363	10.9778	11.0937	11.0048	11.0747	11.013	11.1162	11.1048	11.0365	11.1633	11.1487	10.8989	10.9747	10.7997	10.8714	10.8754	10.7533	10.8468	10.9061	10.8991	10.9342	10.9065	10.9723	10.9998	10.9042	10.9566	10.881	10.919	10.9584	10.9333	10.8553	10.8639
ENSMUSG00000012422	Tmem167;Tmem167a	0.103665	0.00387785		9.17861	9.28335	9.14835	9.42119	9.2823	9.43813	9.36697	9.29958	9.35941	9.16355	9.27192	9.3521	9.22833	9.20372	9.35319	9.1447	9.183	9.40058	9.14913	9.11072	9.13486	9.22267	9.09598	9.13957	9.18832	9.09539	9.23314	9.11111	9.15324	9.19915	9.45154	9.17969	9.15961	9.18088	9.22967	9.1418	9.12335	9.1797
ENSMUSG00000012428	Steap4;Steap4	-0.275002	5.19204e-16		9.92718	10.1337	10.1107	9.91316	9.78545	9.99536	10.0483	10.0293	9.9451	9.79794	9.95909	9.96038	10.0202	9.83557	9.75451	10.0173	10.0619	9.89884	10.0646	10.276	10.3274	10.4145	10.2043	10.2707	10.1532	10.1499	10.1395	10.1963	10.1942	10.1567	10.2626	10.3148	10.1678	10.1357	10.411	10.2706	10.2462	10.2056
ENSMUSG00000012429	Mplkip;Mplkip	0.0212863	0.808943		7.46965	7.4017	7.39972	7.34267	7.37402	7.28205	7.10386	7.52373	7.0109	7.41018	7.35519	7.32217	7.1251	7.12564	7.12956	7.0137	6.91052	6.82595	7.15462	7.13095	7.15049	7.222	7.17788	7.18095	7.17134	7.43501	7.40734	7.29886	7.36445	7.3639	7.06942	7.02504	6.97296	7.23517	7.18097	7.44621	7.23863	6.8664
ENSMUSG00000012443	Kif11;Kif11	0.129614	0.467119		5.18671	4.65194	4.60678	4.67744	4.62187	4.53501	5.44788	4.59256	4.45915	4.84595	4.42754	4.54128	4.55566	5.13834	4.85404	4.50677	4.15954	4.91449	5.20071	4.51433	4.29777	4.2741	5.31196	4.64069	4.91388	4.55249	4.39989	4.59073	4.37949	4.21077	4.95425	5.1836	5.03254	4.61542	4.99138	4.33828	4.4057	4.31169
ENSMUSG00000012483	Rpa3;Rpa3	0.162461	0.0949026		5.77237	5.59378	5.71396	5.84443	5.94817	5.9002	5.7571	5.87748	6.04407	5.89986	5.68382	5.68184	6.16586	5.62105	5.69391	5.40782	5.73014	5.43422	6.08564	5.76222	5.58694	5.15861	5.79403	5.58782	5.48502	5.76026	5.48018	5.58033	5.34983	5.80338	5.67125	5.81162	5.52786	5.81521	5.53072	5.8003	5.70454	5.77911
ENSMUSG00000012519	Mlkl;Mlkl	-0.0169824	0.91334		5.18671	5.36623	5.41926	5.52824	5.62551	5.5242	5.51525	5.35399	4.64357	5.36243	5.7951	5.68184	5.5901	5.18178	5.37091	5.19132	4.93898	5.41107	4.99368	5.48699	5.39885	5.58487	5.65053	5.41221	5.41602	5.49124	5.12981	5.30834	5.01676	4.8523	5.24963	5.48186	5.4351	5.28061	5.36033	5.10549	5.12731	6.09315
ENSMUSG00000012535	Tnpo3;Tnpo3	-0.00299635	0.912123		10.6509	10.6399	10.615	10.5731	10.6025	10.6221	10.5837	10.6901	10.6336	10.6185	10.645	10.6551	10.6114	10.7282	10.7598	10.5227	10.6556	10.6584	10.6202	10.6222	10.6832	10.6348	10.5987	10.6391	10.5831	10.5604	10.654	10.6633	10.5822	10.6296	10.6716	10.6563	10.6859	10.6279	10.6009	10.7086	10.6436	10.6918
ENSMUSG00000012609	Ttll5;Ttll5	0.0568405	0.213881		8.08468	8.08094	8.18516	8.12677	8.2135	8.10489	7.94902	8.07147	8.31255	8.14231	7.96749	8.12535	8.26226	8.20297	8.11962	8.12969	8.20598	8.07529	8.23183	8.13731	8.27391	7.83338	8.04181	8.05128	7.97649	8.04004	8.1343	8.14265	7.98334	8.11763	8.02844	8.06587	8.03128	8.14448	8.10807	8.03691	8.08424	8.25019
ENSMUSG00000012640	Zfp715;Zfp715	0.112689	0.0130093		9.03274	9.1669	9.01678	9.12175	9.2213	9.05527	9.07484	9.22875	9.08181	8.97234	9.33773	9.25195	9.10457	9.20635	9.30664	9.16219	9.16165	8.97266	9.37601	8.89596	9.00889	8.86567	8.99859	9.11683	9.14899	9.18699	8.99387	9.17862	9.10174	9.05472	8.91931	8.868	9.07503	9.15516	9.10838	9.08635	9.14323	8.81552
ENSMUSG00000012705	Retn;Retn	0.798377	0.000210947		6.70464	6.81663	7.42437	6.89651	6.81077	7.39598	7.13632	6.54615	7.87618	7.22362	7.20206	7.00529	7.07102	6.78895	6.39154	6.80055	6.67473	7.70355	6.26543	5.4529	6.60033	7.00931	6.46038	6.65834	5.73211	5.31681	4.94182	6.06671	6.13352	5.17571	6.95121	7.59905	5.4351	6.05663	6.54856	6.10668	6.3158	5.71178
ENSMUSG00000012819	Cdh23;Cdh23	-0.356556	5.08689e-08		8.29475	7.87982	8.31824	8.08369	8.05473	8.45584	8.28449	8.61881	8.42593	8.20418	8.14079	7.9421	7.92686	8.14928	8.05912	8.43931	8.32596	8.00744	8.65189	8.58967	8.72824	8.18743	8.65937	8.46987	8.79197	8.4775	8.46637	8.83917	8.65208	8.50293	8.53702	8.6304	8.64211	8.60975	8.49746	8.64592	8.47432	8.73585
ENSMUSG00000012848	Rps5;Rps5	0.0964696	0.0006212		12.2845	12.2396	12.1404	12.3351	12.2675	12.2694	12.2399	12.3088	12.2653	12.297	12.2776	12.2473	12.3519	12.2897	12.2771	12.4306	12.4333	12.3681	12.4727	12.1129	12.1509	12.2108	12.1394	12.1475	12.1377	12.2468	12.1948	12.1647	12.2251	12.3552	12.2085	12.1827	12.2082	12.2017	12.2462	12.2543	12.1969	12.3882
ENSMUSG00000013033	Adgrl1;Adgrl1	-0.433083	1.24291e-14		10.2548	10.0402	10.4637	10.3007	10.2812	10.223	10.2422	10.1478	10.0898	10.436	10.0558	10.1692	10.0301	10.428	10.5095	10.2535	10.2083	10.7168	10.2034	10.7347	10.7739	10.3728	10.3554	10.7596	10.8622	10.7222	10.8014	10.7773	10.8413	10.7894	10.7465	10.7139	10.7547	10.7026	10.3678	10.5749	10.7916	10.8723
ENSMUSG00000013076	Amotl1;Amotl1	-0.13498	3.95805e-06		14.4017	14.4759	14.3522	14.4766	14.2893	14.4312	14.3426	14.5066	14.4607	14.2872	14.3602	14.44	14.3669	14.3614	14.2487	14.3286	14.3859	14.4343	14.5018	14.4833	14.4228	14.5676	14.4552	14.4981	14.4923	14.4026	14.5225	14.44	14.5862	14.6462	14.7886	14.4987	14.5435	14.5164	14.5475	14.5521	14.5061	14.5353
[truncated: 14,801 more rows]

## Sheet: SORTED BY FOLD-GASTROC
SUPPLEMENTAL MATERIALS 1
[truncated: 15,929 more rows]

## Sheet: Diff_expression_all-SOLEUS
Row-names	Symbol	F-M___log2FoldChange	F-M___padj	data	F_WT_Rep01_3_ID464	F_WT_Rep02_3_ID494	F_WT_Rep03_3_ID503	F_WT_Rep04_3_ID516	F_WT_Rep05_4_ID536	F_WT_Rep06_4_ID547	F_WT_Rep07_4_ID549	F_WT_Rep08_4_ID562	F_WT_Rep09_4_ID567	M_WT_Rep01_3_ID459	M_WT_Rep02_3_ID490	M_WT_Rep03_3_ID499	M_WT_Rep04_3_ID501	M_WT_Rep05_3_ID512	M_WT_Rep06_4_ID546	M_WT_Rep07_4_ID552	M_WT_Rep08_4_ID559	M_WT_Rep09_4_ID566	M_WT_Rep10_4_ID568
[truncated: 18,106 more rows]

[truncated: 13 more sheets: SORTED BY FOLD-SOLEUS, GO PROCESSES-GASTROC, GO CELLULAR COMP-GASTROC, GO MOLFUNCTION-GASTROC, HMDB-GASTROC, GO PROCESSES-SOLEUS, GO CELLULAR COMP-SOLEUS, GO MOLFUNCTION-SOLEUS, Venn UP Ensembl, Venn DOWN Ensembl, Venn UP 200%+, Venn DOWN 50%+, SUMMED MUSCLE VS. BWT-LBM]
