# Supplementary material for: Sex differences in skeletal muscle revealed through fiber type, capillarity, and transcriptomics profiling in mice
Source: Physiol Rep. 2021 Sep 21;9(18):e15031. doi: 10.14814/phy2.15031 (PMC8453262; doi:10.14814/phy2.15031)
Supplement: Supplementary file 1 — Supplementary Material [file PHY2-9-e15031-s001.zip › JSON metadata for Data from: Skeletal Muscle Sexual Dimorphism in Mice.json]

{"title":"Data from: Skeletal Muscle Sexual Dimorphism in Mice","body":"File contains transcriptomics results for gastrocnemius (GA) and soleus (SOL) muscles from adult mice, previously fed a 45% (by energy) high fat diet for ~13 wk.  The Supplemental Material also contains gene pathway analysis results (e.g., GO, HMDB), transcripts differentially expressed but with shared or disparate patterns in GA vs. SOL (Venn diagrams), and correlations between summed muscle weights vs. body weight or lean body mass.","tags":["NP107","skeletal muscle","sexual dimorphism","mice","high-fat diet"],"license":"us-pd","contact_name":"Adams, Sean H.","contact_email":"shadams@ucdavis.edu","public_access_level":"public"}
